# Supplementary material for: Cavity-mediated long-range interactions in levitated optomechanics
Source: Nat Phys. 2024 Mar 1;20(5):859–64. doi: 10.1038/s41567-024-02405-3 (PMC11116115; doi:10.1038/s41567-024-02405-3)
Supplement: Supplementary file 1 — Source data for Figs.1c,d. [file 41567_2024_2405_MOESM1_ESM.csv]

source data for Fig 1c	spectral amplitude (arb. u.) as a function of frequency (kHz)	source data for Fig 1c	spectrogram of spectral amplitude (arb. u.) as a function of frequency (kHz) and power difference (mW)(plotted on auxiliary x-parameter)
frequency $\omega/2\pi$ (kHz)	spectral amplitude (arb. u.)	frequency $\omega/2\pi$ (kHz)	x parameter	power difference $P_1-P_2$ (mW)	spectral amplitude (arb. u.) flattened along horizontal axis
-99.97806597	0.4636745245031084	50.003931186591046	4.921366830712426e-05	36.69861735899373	0.4876635433071017
-99.92807197	0.511373043	50.05392519	0.010050414001680441	35.90673476701251	0.8382243816668351
-99.87807798	0.5656421036207442	50.103919184697794	0.020051614335053813	35.11485217503138	0.4876089132579904
-99.82808398	0.4932584219373969	50.153913183751285	0.030052815	34.32296958305021	0.6381027658329422
-99.77808998	0.5438307162929744	50.20390718280478	0.040054015	33.53108699106904	0.8506593504341323
-99.72809598	0.49832978897008534	50.25390118185827	0.050055215	32.73920439908791	0.3966593044468149
-99.67810198	0.4666490665933639	50.30389518091176	0.060056416	31.94732180710674	0.4192077892606228
-99.62810798	0.5278974115866341	50.353889179965016	0.070057616	31.155439215125593	0.8486641900946147
-99.57811398	0.4973965819585463	50.40388317901851	0.080058816	30.36355662	0.5482146718639085
-99.52811998	0.5114113418316152	50.45387718	0.090060017	29.57167403116324	0.6985709286040229
-99.47812598	0.5997826925132248	50.50387117712549	0.10006121700204046	28.779791439182112	0.8786649952669078
-99.42813198	0.5462427759635181	50.55386517617898	0.11006241733541383	27.987908847201016	1.0929587931825522
-99.37813799	0.5901721150254577	50.60385917523224	0.1200636176687872	27.196026255219838	0.056885699
-99.32814399	0.5630558475091997	50.65385317428573	0.13006481800216058	26.404143663238614	1.534263045841151
-99.27814999	0.5090373838692895	50.70384717333922	0.14006601833553384	25.612261071257468	0.9891937331622285
-99.22815599	0.4708282119628127	50.75384117239271	0.1500672186689072	24.820378479276307	0.6087148930021236
-99.17816199	0.42954065043329653	50.80383517	0.16006841900228058	24.028495887295133	0.6701254694035258
-99.12816799	0.44025947859538633	50.853829170499466	0.17006961933565395	23.23661329531402	1.2723534708294413
-99.07817399	0.4899520958287861	50.90382316955296	0.18007081966902722	22.444730703332812	0.4248382406421092
-99.02817999	0.5086637371819497	50.95381716860645	0.1900720200024006	21.652848111351684	0.5289841270119688
-98.97818599	0.45845987138318967	51.00381116765994	0.20007322033577396	20.860965519370506	0.20734080778300074
-98.92819199	0.4531501282628495	51.05380516671343	0.21007442066914722	20.069082927389378	1.3122966104701341
-98.87819799	0.46529242066709636	51.10379916576669	0.2200756210025206	19.27720033540823	0.3811777803513831
-98.828204	0.5049502282843278	51.15379316482018	0.23007682133589397	18.485317743427057	0.9947352787853575
-98.77821	0.5176398132545385	51.20378716387367	0.24007802166926734	17.69343515144588	0.9253502675647279
-98.728216	0.48328707504035806	51.25378116292716	0.2500792220026406	16.901552559464733	0.464177911
-98.678222	0.5110838381329168	51.30377516198065	0.26008042233601397	16.10966996748354	0.8273547601741755
-98.628228	0.4541935587722163	51.353769161034144	0.27008162266938734	15.317787375502428	1.3643487477109066
-98.578234	0.44743789470649536	51.40376316	0.2800828230027607	14.525904783521238	1.1615903771653957
-98.52824	0.4861007689562696	51.45375715914089	0.290084023	13.734022191540076	0.8082784394965165
-98.478246	0.4398791444939385	51.50375115819438	0.30008522366950735	12.9421396	0.4419289918303857
-98.428252	0.45765435974871815	51.553745157247874	0.3100864240028807	12.15025700757774	1.2405649515041217
-98.378258	0.5373191318776867	51.603739156301366	0.3200876243362541	11.358374415596579	1.2324508041833355
-98.328264	0.5047279598732934	51.65373315535462	0.33008882466962736	10.56649182361548	0.801884892
-98.27827001	0.5056237904995089	51.703727154408114	0.34009002500300073	9.774609231634258	1.0672075212035783
-98.22827601	0.5260289128553658	51.753721153461605	0.3500912253363741	8.982726639653128	1.4349476794161977
-98.17828201	0.4771736485871689	51.803715152515096	0.3600924256697475	8.190844047671982	1.0666273734997844
-98.12828801	0.5178066299446628	51.85370915156859	0.37009362600312073	7.398961455690824	0.845224327
-98.07829401	0.43420417550193624	51.90370315062185	0.3800948263364941	6.6070788637096465	0.3693773650460495
-98.02830001	0.39756220344755827	51.95369714967534	0.3900960266698675	5.815196272	0.599972907
-97.97830601	0.47946839027834837	52.003691148728834	0.40009722700324074	5.023313679747309	0.9119506099622782
-97.92831201	0.4812246532474305	52.053685147782325	0.4100984273366141	4.231431087766149	0.42143588640130947
-97.87831801	0.46357072292802337	52.103679146835816	0.4200996276699875	3.4395484957850044	0.3895637375399318
-97.82832401	0.472319307	52.15367314588907	0.43010082800336086	2.6476659038038437	0.4617465688835212
-97.77833002	0.49047433401499135	52.203667144942564	0.4401020283367341	1.8557833118226674	0.8893608652252726
-97.72833602	0.5009148368204298	52.253661143996055	0.4501032286701075	1.063900719841491	0.2546202791766135
-97.67834202	0.4664848067790828	52.303655143049546	0.46010442900348086	0.27201812786034624	0.3121334070992489
-97.62834802	0.5043291567730513	52.35364914210304	0.47010562933685424	-0.519864464	0.9826834796925898
-97.57835402	0.4943923871463844	52.40364314115653	0.4801068296702275	-1.311747056	0.22643451574044135
-97.52836002	0.5154939860413245	52.453637140209786	0.49010803000360087	-2.103629648	0.7413277751692217
-97.47836602	0.5544609821695384	52.50363113926328	0.5001092303369743	-2.89551224	1.061338524488412
-97.42837202	0.4924792962088426	52.55362513831677	0.5101104306703477	-3.687394832	0.3637148208287771
-97.37837802	0.4745821605963225	52.60361913737026	0.5201116310037208	-4.479277424	0.9648578327146725
-97.32838402	0.5623767812128637	52.65361313642375	0.5301128313370942	-5.271160016	0.20309826443296025
-97.27839002	0.5109316809880228	52.703607135477014	0.5401140316704676	-6.063042608	1.7048874868978048
-97.22839603	0.49169701027265594	52.753601134530506	0.5501152320038409	-6.8549252	1.876318796288114
-97.17840203	0.48173608552238073	52.80359513	0.5601164323372143	-7.646807792	0.33576900332221826
-97.12840803	0.5214859601641435	52.85358913263749	0.5701176326705877	-8.438690384	0.6994515694669567
-97.07841403	0.5380079632312689	52.90358313169098	0.580118833	-9.230572976	0.6613573302497313
-97.02842003	0.49394317389381603	52.953577130744236	0.5901200333373344	-10.02245557	0.37321902534096213
-96.97842603	0.4233828076668627	53.00357112979773	0.6001212336707078	-10.81433816	1.1022329788281973
-96.92843203	0.39794809929265995	53.05356512885122	0.610122434	-11.60622075	1.2918473552568048
-96.87843803	0.43413046034343417	53.10355912790471	0.6201236343374543	-12.39810334	0.8569670062531123
-96.82844403	0.5779132547032322	53.15355313	0.6301248346708277	-13.18998594	1.2707964068585997
-96.77845003	0.47739751280319376	53.20354712601146	0.6401260350042011	-13.98186853	0.3123912999157776
-96.72845604	0.46661521831594693	53.25354112506495	0.6501272353375744	-14.77375112	1.595712773646326
-96.67846204	0.46516665230429444	53.30353512411844	0.6601284356709478	-15.56563371	0.4365667794879662
-96.62846804	0.41003158709642423	53.35352912317193	0.6701296360043212	-16.3575163	0.090150481
-96.57847404	0.5220763396873491	53.40352312222542	0.6801308363376946	-17.1493989	1.1587259681238729
-96.52848004	0.5611354002597785	53.453517121278914	0.6901320366710677	-17.94128149	0.5538856005244251
-96.47848604	0.48081089462957083	53.50351112033217	0.7001332370044411	-18.73316408	0.717313267
-96.42849204	0.45651119862875816	53.55350511938566	0.7101344373378145	-19.52504667	0.5119474878292134
-96.37849804	0.5080876264149141	53.60349911843915	0.7201356376711878	-20.31692926	0.6026439313657883
-96.32850404	0.5690824927194634	53.653493117492644	0.7301368380045612	-21.10881186	0.6034704474248688
-96.27851004	0.5827494208071047	53.703487116546135	0.7401380383379346	-21.90069445	1.1041152624385253
-96.22851604	0.6091999667917055	53.75348112	0.7501392386713079	-22.69257704	0.5314352668473458
-96.17852205	0.5288042401719387	53.80347511465289	0.7601404390046813	-23.48445963	0.8039221053839445
-96.12852805	0.5374467998063246	53.85346911370638	0.7701416393380545	-24.27634222	0.4050295800068429
-96.07853405	0.5619122436151057	53.90346311275987	0.7801428396714278	-25.06822482	1.255161479922472
-96.02854005	0.5357826404424183	53.953457111813364	0.7901440400048012	-25.86010741	0.8833766549434544
-95.97854605	0.47118817125072543	54.00345111086662	0.8001452403381746	-26.65199	0.9761875312692198
-95.92855205	0.469788718	54.05344510992011	0.810146441	-27.44387259	0.6550104650248672
-95.87855805	0.466973864	54.10343911	0.8201476410049213	-28.23575518	0.5426839241454384
-95.82856405	0.5628778970845653	54.153433108027095	0.8301488413382947	-29.02763778	0.8110173002856526
-95.77857005	0.5625836742664926	54.203427107080586	0.8401500416716678	-29.81952037	0.9149495251664225
-95.72857605	0.5320628737354494	54.25342110613384	0.8501512420050412	-30.61140296	1.0175575686557923
-95.67858206	0.48749246809434144	54.303415105187334	0.8601524423384146	-31.40328555	0.2556082060638385
-95.62858806	0.45963905509729863	54.353409104240825	0.870153643	-32.19516814	0.2236560547350508
-95.57859406	0.4839244592191531	54.403403103294316	0.8801548430051613	-32.98705074	1.2400367889246682
-95.52860006	0.503356609	54.45339710234781	0.8901560433385347	-33.77893333	0.5294598229683342
-95.47860606	0.4822552717185249	54.5033911	0.9001572436719081	-34.57081592	0.5927268883991486
-95.42861206	0.5131119370165742	54.553385100454555	0.9101584440052815	-35.36269851	0.41119837204975607
-95.37861806	0.5009860067218944	54.60337909950805	0.9201596443386546	-36.1545811	0.38096936691154204
-95.32862406	0.48085387310682637	54.653373098561545	0.930160845	-36.9464637	0.22411736445938843
-95.27863006	0.49968758890114007	54.703367097615036	0.9401620450054013	-37.73834629	0.6959587597521378
-95.22863606	0.5027551665002005	54.75336109666853	0.9501632453387747	-38.53022888	1.3690609518296488
-95.17864206	0.519865518	54.803355095721784	0.9601644456721481	-39.32211147	0.4063342609924492
-95.12864807	0.5535119182343302	54.853349094775275	0.9701656460055215	-40.11399406	0.9288218563274317
-95.07865407	0.5392062187266601	54.90334309382877	0.9801668463388948	-40.90587666	0.3054689229764035
-95.02866007	0.5821895255310714	54.95333709288226	0.9901680466722682	-41.69775925	1.0452520369064728
-94.97866607	0.5683668394669965	55.00333109193575	1.0001692470056414	-41.69775925	0.6033221603928849
-94.92867207	0.5275166692795721	55.053325090989006	1.0101704473390147	-40.90587666	0.5858035136050949
-94.87867807	0.4990473824055107	55.10331909	1.020171647672388	-40.11399406	0.31306005721436003
-94.82868407	0.577666718	55.15331308909599	1.0301728480057615	-39.32211147	1.4600080688979071
-94.77869007	0.5130798861970488	55.20330708814948	1.0401740483391348	-38.53022888	0.7290952103172557
-94.72869607	0.4616777245216301	55.25330108720297	1.0501752486725082	-37.73834629	0.4090291226041604
-94.67870207	0.4546280373008068	55.30329508625623	1.0601764490058816	-36.9464637	1.2255536553683606
-94.62870808	0.4129985156226441	55.35328908530972	1.0701776493392547	-36.1545811	1.1964197951864646
-94.57871408	0.49143609	55.40328308436321	1.0801788496726281	-35.36269851	0.9024212111901736
-94.52872008	0.5634040184517827	55.45327708	1.0901800500060015	-34.57081592	1.5209537422115489
-94.47872608	0.5208864657661635	55.50327108247019	1.1001812503393749	-33.77893333	0.8645288862447151
-94.42873208	0.4951999473617244	55.55326508152368	1.1101824506727482	-32.98705074	0.28146142248387185
-94.37873808	0.46685147507109287	55.60325908057695	1.1201836510061216	-32.19516814	0.11459463435306273
-94.32874408	0.5645072593415438	55.65325307963044	1.130184851339495	-31.40328555	0.5055244047496514
-94.27875008	0.5202149001281086	55.70324707868393	1.1401860516728684	-30.61140296	1.3308874112423414
-94.22875608	0.5108275072367631	55.75324107773742	1.1501872520062415	-29.81952037	0.9095789146104505
-94.17876208	0.5228815287081546	55.80323507679091	1.1601884523396149	-29.02763778	0.8169672172272062
-94.12876808	0.5213440123821166	55.85322907584417	1.1701896526729882	-28.23575518	1.1536486075567265
-94.07877409	0.5669676451339171	55.90322307489766	1.1801908530063616	-27.44387259	0.4158033190645274
-94.02878009	0.5155874365753471	55.95321707395115	1.190192053339735	-26.65199	0.5853672866789941
-93.97878609	0.47734476651330754	56.00321107300464	1.2001932536731084	-25.86010741	1.471231408471121
-93.92879209	0.47359361708850306	56.053205072058134	1.2101944540064817	-25.06822482	0.2958425687650616
-93.87879809	0.4983826884320458	56.10319907111139	1.2201956543398549	-24.27634222	1.1055456427489962
-93.82880409	0.43099531225591264	56.15319307016488	1.2301968546732283	-23.48445963	1.106884673048659
-93.77881009	0.4777025792581744	56.20318706921837	1.2401980550066016	-22.69257704	0.38053075059726077
-93.72881609	0.4911180755740426	56.253181068271864	1.250199255339975	-21.90069445	0.4987767601276231
-93.67882209	0.5223367624041739	56.303175067325355	1.2602004556733484	-21.10881186	0.4602697551567275
-93.62882809	0.4917800543177575	56.35316906637861	1.2702016560067217	-20.31692926	0.9366915068694126
-93.57883409	0.5072585068450287	56.40316307	1.2802028563400951	-19.52504667	1.4567731327151519
-93.5288401	0.49519151588749166	56.453157064485595	1.2902040566734685	-18.73316408	0.9545225932100891
-93.4788461	0.514847045	56.503151063539086	1.3002052570068416	-17.94128149	0.8280668330987451
-93.4288521	0.4944297371038208	56.55314506259258	1.310206457340215	-17.1493989	0.804279934
-93.3788581	0.5229326945253636	56.60313906164607	1.3202076576735884	-16.3575163	0.17999479091508938
-93.3288641	0.5595610932396867	56.65313306069933	1.3302088580069618	-15.56563371	1.109321843259628
-93.2788701	0.620937851	56.70312705975282	1.3402100583403351	-14.77375112	0.6046686041672806
-93.2288761	0.6145530527111552	56.753121058806315	1.3502112586737085	-13.98186853	1.1524948829722734
-93.1788821	0.5531071314801937	56.803115057859806	1.3602124590070819	-13.18998594	1.600334689
-93.1288881	0.5546750946774646	56.85310906	1.3702136593404552	-12.39810334	0.8522681437453749
-93.0788941	0.5641765615440192	56.903103055966554	1.3802148596738284	-11.60622075	0.5997500544307761
-93.02890011	0.48932837758071124	56.953097055020045	1.3902160600072018	-10.81433816	0.7415013209990896
-92.97890611	0.45740691298993924	57.003091054073536	1.4002172603405751	-10.02245557	0.7364706015607686
-92.92891211	0.5006821861115517	57.05308505312703	1.4102184606739485	-9.230572976	1.0128339291680608
-92.87891811	0.4816826658657997	57.10307905218052	1.4202196610073219	-8.438690384	0.8461437622555562
-92.82892411	0.47800143848246845	57.153073051233775	1.4302208613406953	-7.646807792	0.8545956929622541
-92.77893011	0.5149540414207101	57.20306705028727	1.4402220616740686	-6.8549252	0.4254846274532282
-92.72893611	0.5004195427600149	57.25306104934076	1.4502232620074418	-6.063042608	0.6819457304146093
-92.67894211	0.5274693049636294	57.30305504839425	1.4602244623408152	-5.271160016	0.8083842053868452
-92.62894811	0.4944494657277996	57.35304904744774	1.4702256626741885	-4.479277424	0.9436537035563857
-92.57895411	0.518459081	57.403043046501004	1.480226863007562	-3.687394832	0.064306616
-92.52896011	0.4706548794525455	57.453037045554495	1.4902280633409353	-2.89551224	0.5404220472555427
-92.47896612	0.4498186387104309	57.50303104460799	1.5002292636743086	-2.103629648	1.018136811746248
-92.42897212	0.5471504142672253	57.55302504366148	1.510230464007682	-1.311747056	0.7495256281928032
-92.37897812	0.5435460973007874	57.60301904271497	1.5202316643410554	-0.519864464	0.7135753684828419
-92.32898412	0.4832827472981475	57.65301304176846	1.5302328646744285	0.27201812786034624	0.820985547
-92.27899012	0.4595255151486022	57.70300704082172	1.540234065007802	1.063900719841491	0.9310121558818735
-92.22899612	0.5284409608688663	57.75300103987521	1.5502352653411753	1.8557833118226674	0.2847121688111638
-92.17900212	0.49346534796805724	57.80299504	1.5602364656745487	2.6476659038038437	0.7334283122966205
-92.12900812	0.4823530676530186	57.85298903798219	1.570237666007922	3.4395484957850044	0.9732824758196034
-92.07901412	0.4871886145202104	57.90298303703568	1.5802388663412954	4.231431087766149	0.896661959
-92.02902012	0.4710427268936571	57.95297703608894	1.5902400666746688	5.023313679747309	1.643041586251167
-91.97902613	0.49661190826208024	58.00297103514243	1.6002412670080421	5.815196272	0.6751255875675432
-91.92903213	0.5155541551100102	58.05296503419592	1.6102424673414155	6.6070788637096465	1.4707209973211959
-91.87903813	0.5382019760049997	58.10295903324941	1.620243667674789	7.398961455690824	1.1285874575200612
-91.82904413	0.4857329910716331	58.152953032302904	1.6302448680081623	8.190844047671982	1.5127803373920046
-91.77905013	0.4619266509160638	58.20294703135616	1.6402460683415352	8.982726639653128	0.4329501916306004
-91.72905613	0.4823065043037257	58.25294103040965	1.6502472686749086	9.774609231634258	0.32376714810895224
-91.67906213	0.5176972350044869	58.30293502946314	1.660248469008282	10.56649182361548	0.6113483237719168
-91.62906813	0.47511859180759886	58.352929028516634	1.6702496693416553	11.358374415596579	0.564765441
-91.57907413	0.44354168191278215	58.402923027570125	1.6802508696750287	12.15025700757774	1.416072540318497
-91.52908013	0.4663776409718109	58.45291702662339	1.690252070008402	12.9421396	0.19703255700648892
-91.47908613	0.45289445802808814	58.50291102567688	1.7002532703417754	13.734022191540076	0.4647009861026516
-91.42909214	0.4899177888327136	58.55290502473037	1.7102544706751488	14.525904783521238	0.1786603725797226
-91.37909814	0.4974090736678259	58.60289902378386	1.7202556710085222	15.317787375502428	1.2419540740778559
-91.32910414	0.5272262924082924	58.652893022837354	1.7302568713418955	16.10966996748354	0.852220046
-91.27911014	0.4961023506755379	58.702887021890845	1.740258071675269	16.901552559464733	0.682328601
-91.22911614	0.47063846082699895	58.75288102	1.7502592720086423	17.69343515144588	0.37602847785268123
-91.17912214	0.5358824924996083	58.80287501999759	1.7602604723420157	18.485317743427057	0.421521488
-91.12912814	0.520753556	58.852869019051084	1.770261672675389	19.27720033540823	0.6859918089434033
-91.07913414	0.5475128624142545	58.902863018104576	1.7802628730087624	20.069082927389378	0.37427550830297757
-91.02914014	0.613221767	58.95285701715807	1.7902640733421358	20.860965519370506	0.6478023843377534
-90.97914614	0.513430466	59.002851016211324	1.8002652736755087	21.652848111351684	0.1544065491160998
-90.92915215	0.4265905807762986	59.052845015264815	1.810266474008882	22.444730703332812	1.1165568580133558
-90.87915815	0.4818472069448301	59.102839014318306	1.8202676743422554	23.23661329531402	0.2708244411931204
-90.82916415	0.5352688035964619	59.15283301	1.8302688746756288	24.028495887295133	1.0582470087501457
-90.77917015	0.5666922904777116	59.20282701242529	1.8402700750090022	24.820378479276307	0.8267419762652551
-90.72917615	0.5216905789843048	59.252821011478545	1.8502712753423756	25.612261071257468	0.848847068
-90.67918215	0.48199218360798096	59.302815010532036	1.860272475675749	26.404143663238614	0.5010830938124627
-90.62918815	0.5128078691280267	59.35280900958553	1.8702736760091223	27.196026255219838	0.6694897484249744
-90.57919415	0.4907034851560147	59.40280300863902	1.8802748763424957	27.987908847201016	0.6436867619875932
-90.52920015	0.4501332202853529	59.45279700769251	1.890276076675869	28.779791439182112	0.7201407401741019
-90.47920615	0.42586466036487663	59.502791006745774	1.9002772770092424	29.57167403116324	0.9314312672751527
-90.42921215	0.4498849755385674	59.552785005799265	1.9102784773426158	30.36355662	0.7796614314397392
-90.37921816	0.516745719	59.602779004852756	1.9202796776759892	31.155439215125593	1.242893980364234
-90.32922416	0.5239950776165018	59.65277300390625	1.9302808780093625	31.94732180710674	0.5704373592189769
-90.27923016	0.4951334867645783	59.70276700295974	1.940282078342736	32.73920439908791	0.5141778270486466
-90.22923616	0.4940976217608597	59.75276100201323	1.9502832786761088	33.53108699106904	1.0641439999639322
-90.17924216	0.4571386321107485	59.80275500106649	1.9602844790094822	34.32296958305021	0.49873774200457893
-90.12924816	0.5146601161847009	59.85274900011998	1.9702856793428556	35.11485217503138	0.4330087697105561
-90.07925416	0.5144940545046525	59.90274299917347	1.980286879676229	35.90673476701251	0.6803797017000383
-90.02926016	0.5107169130772623	59.95273699822696	1.9902880800096023	36.69861735899373	0.4153982550293432
-89.97926616	0.488595102	60.00273099728045			0.749293308
-89.92927216	0.5598452393321349	60.05272499633371			0.6787767192756019
-89.87927816	0.6818539681190712	60.102719			0.3978704749849308
-89.82928417	0.7464212230672835	60.15271299444069			0.55331816
-89.77929017	0.7627625785513432	60.20270699349418			1.1284452602579995
-89.72929617	0.8027798192883496	60.25270099254767			0.4001584686317608
-89.67930217	0.8806091174329483	60.30269499160094			0.27653175709178807
-89.62930817	1.0949752400342767	60.35268899065443			0.9786315302141888
-89.57931417	1.2813274069477691	60.40268298970792			0.12616785995452173
-89.52932017	1.3198742633891227	60.45267698876141			0.9508950845253592
-89.47932617	1.047651778635856	60.50267099			0.085221911
-89.42933217	0.9980692979320059	60.55266498686816			1.3806144276752357
-89.37933817	0.8877820507984503	60.60265898592165			0.6618780513211341
-89.32934418	1.043570327190108	60.65265298497514			1.315235290964454
-89.27935018	1.1149683553382395	60.70264698402863			0.9400109587178668
-89.22935618	1.1860893885562729	60.752640983082124			0.6699252313666392
-89.17936218	1.1270497379985451	60.802634982135615			1.0186307854566834
-89.12936818	0.9902489775455859	60.85262898118887			0.9995214115766108
-89.07937418	0.8434379715037953	60.90262298024236			0.2901355143194922
-89.02938018	0.6209865136016522	60.952616979295854			1.017381072609336
-88.97938618	0.682300048	61.002610978349345			0.5944352192439305
-88.92939218	0.6071908878058679	61.05260497740284			0.9192150529726735
-88.87939818	0.6475376597974405	61.10259897645609			0.26276703325008705
-88.82940418	0.5985615400682578	61.152592975509585			1.1667194196616661
-88.77941019	0.624988947	61.202586974563076			0.7163177373309318
-88.72941619	0.591941528	61.25258097361657			0.5991019906071294
-88.67942219	0.5561932962463422	61.30257497267006			0.5591647984686018
-88.62942819	0.5286211458773551	61.35256897172332			1.7487922052634643
-88.57943419	0.506544334	61.40256297077681			0.2186483619196375
-88.52944019	0.5413836549855403	61.452556969830304			0.4667951038103685
-88.47944619	0.4674908733432305	61.502550968883796			0.6137643063311796
-88.42945219	0.46845881570680525	61.55254496793729			0.5835311466216159
-88.37945819	0.4462063654285359	61.602538966990544			0.9873274235565287
-88.32946419	0.5314083548230779	61.652532966044035			0.42343348109799395
-88.2794702	0.5110334724505465	61.702526965097526			0.23239321642439612
-88.2294762	0.561000635	61.75252096415102			1.3083462615573536
-88.1794822	0.5675133219452674	61.80251496320451			0.2778010594405941
-88.1294882	0.44555092367742644	61.85250896			1.7507336530016324
-88.0794942	0.3931721655015599	61.90250296131126			0.7197774931731822
-88.0295002	0.5605697599528953	61.95249696036475			0.7707229357331163
-87.9795062	0.5974437322931809	62.00249095941824			0.5896705855978537
-87.9295122	0.5278869739262634	62.05248495847173			0.24228366613535648
-87.8795182	0.5033853539417192	62.10247895752522			0.853584849
-87.8295242	0.48703491384836195	62.15247295657848			0.32438798291613985
-87.7795302	0.5056955790513897	62.20246695563197			0.7490423618181712
-87.72953621	0.5210310979426301	62.25246095468546			0.3246187574014834
-87.67954221	0.48001274957240075	62.30245495373895			0.05939989
-87.62954821	0.5572264090502916	62.35244895279244			1.0488732499827502
-87.57955421	0.6729199163134939	62.40244295184571			0.8292831599056347
-87.52956021	0.7680779389688381	62.45243695			0.8035220275309074
-87.47956621	0.792325984	62.50243094995269			0.5397618444653759
-87.42957221	0.8557703899890329	62.55242494900618			0.43396726771471694
-87.37957821	0.7844101961571288	62.60241894805967			0.6847347883790433
-87.32958421	0.7007970750751237	62.65241294711293			1.1500195185623994
-87.27959021	0.6864607559151821	62.70240694616642			0.9960266617123896
-87.22959622	0.7048908714396391	62.75240094521991			1.5890824472110299
-87.17960222	0.7413367108672374	62.80239494			0.8891800128036856
-87.12960822	0.6021846130030181	62.85238894332689			0.3992412653682999
-87.07961422	0.5463767367818112	62.902382942380385			0.6883740660512936
-87.02962022	0.4597471683879266	62.95237694143364			0.28900399910170793
-86.97962622	0.4747165328991795	63.00237094048713			0.9413765777533646
-86.92963222	0.5259964361904761	63.052364939540624			1.1312366436379886
-86.87963822	0.47442106959403096	63.102358938594115			0.685720419
-86.82964422	0.4887859610305403	63.152352937647606			1.1782320649720155
-86.77965022	0.4738197502224187	63.20234693670087			1.4853648443541283
-86.72965622	0.5205554730357104	63.25234093575436			1.0294019428297128
-86.67966223	0.4988820627622789	63.30233493480785			0.5804542846608686
-86.62966823	0.5682523	63.352328933861344			0.6081020073118387
-86.57967423	0.6736826438292066	63.402322932914835			1.0513806045136764
-86.52968023	0.753009003	63.45231693196809			0.435760885
-86.47968623	0.8263305893476957	63.50231093102158			0.3589431643503026
-86.42969223	0.9054215901681394	63.552304930075074			0.6333271250006866
-86.37969823	0.9222154177254331	63.602298929128565			1.1106707703558627
-86.32970423	1.0926536644638132	63.65229292818206			0.6127634923979937
-86.27971023	1.2408226717646464	63.70228692723531			1.2208773372352986
-86.22971623	1.0292280194826626	63.752280926288805			0.9468695640189634
-86.17972223	0.838313308	63.802274925342296			0.4305590574602983
-86.12972824	0.8301707298967255	63.85226892439579			0.7449875425217872
-86.07973424	0.8837225145895022	63.90226292344928			1.174799310614745
-86.02974024	0.891690787	63.95225692250277			0.24704127373370421
-85.97974624	0.9132420243507222	64.00225092155603			0.32481870699052184
-85.92975224	0.7579696023870092	64.05224492060952			0.5463298258879691
-85.87975824	0.7881391033274507	64.10223891966301			0.9377791900826482
-85.82976424	0.7439021608878819	64.15223292			1.1365317990430548
-85.77977024	0.6584754204150244	64.20222691776999			0.4358248051414462
-85.72977624	0.589002899	64.25222091682325			0.9081901953162298
-85.67978224	0.5110380043830276	64.30221491587675			0.1358825390336268
-85.62978825	0.4713559744930738	64.35220891493023			0.6941353532786652
-85.57979425	0.46468234600902336	64.40220291398373			1.0443570783714224
-85.52980025	0.5091243728016002	64.45219691303721			0.29791283967972315
-85.47980625	0.5328890334035477	64.50219091209047			0.519051223
-85.42981225	0.4854121445777831	64.55218491114397			0.967876484
-85.37981825	0.45691310406010444	64.60217891019745			1.2451522630299434
-85.32982425	0.5004935946285277	64.65217290925095			0.5401525407832081
-85.27983025	0.49679373850718384	64.70216690830443			0.702476714
-85.22983625	0.5470209242007287	64.75216091			0.7805192649084299
-85.17984225	0.5483685917967122	64.80215490641119			0.7815212949917313
-85.12984825	0.4949486383103889	64.85214890546469			0.47352478603498893
-85.07985426	0.42381879042820403	64.90214290451817			0.8095572216440309
-85.02986026	0.46262053054227853	64.95213690357167			0.5458829653916792
-84.97986626	0.5718701734881304	65.00213090262515			0.5702272844634583
-84.92987226	0.5638461125163252	65.05212490167841			0.6019996488001667
-84.87987826	0.5396121982643279	65.10211890073191			0.2813824621532302
-84.82988426	0.4406591417070949	65.1521129			0.9472965559840258
-84.77989026	0.5123262215660555	65.20210689883889			0.7084528938592813
-84.72989626	0.5647969216134113	65.25210089789238			0.716405117
-84.67990226	0.5325292920607124	65.30209489694563			1.2157670640020368
-84.62990826	0.5092844271465096	65.35208889599913			1.3142097386157647
-84.57991427	0.4818390350770713	65.40208289505262			1.270539603230057
-84.52992027	0.5178114209692678	65.45207689410611			1.4837631903152149
-84.47992627	0.5568172213379978	65.50207089			0.32893756603008667
-84.42993227	0.5059936107495011	65.55206489221287			1.1625545480915012
-84.37993827	0.5465394007301149	65.60205889126635			0.7436213042435262
-84.32994427	0.601533126	65.65205289031985			0.8088560040581732
-84.27995027	0.6192920208520671	65.70204688937334			0.46571486181667376
-84.22995627	0.672351968	65.75204088842683			0.3825159544749215
-84.17996227	0.7669095126834582	65.80203488748009			0.37467759820546365
-84.12996827	0.8003206936124897	65.85202888653357			0.4046522082592464
-84.07997427	0.7804343123981551	65.90202288558707			1.452195996858708
-84.02998028	0.7469318418531904	65.95201688464056			0.4403776866698837
-83.97998628	0.7144271371890452	66.00201088369406			1.5267157650986203
-83.92999228	0.746288147	66.05200488274754			0.3154372909610112
-83.87999828	0.6625250623494123	66.10199888			1.0375635887636394
-83.83000428	0.5738358689711375	66.15199288			1.634497009465636
-83.78001028	0.5631259152612911	66.20198687990778			0.43867492554865334
-83.73001628	0.5510319357289818	66.25198087896128			0.15241934038067648
-83.68002228	0.5117482745628333	66.30197487801476			0.653322777
-83.63002828	0.46602489324399277	66.35196887706802			1.435523307990719
-83.58003428	0.5376344856522338	66.40196287612152			1.8644594034805082
-83.53004029	0.4432815311613509	66.45195688			1.1250160538050333
-83.48004629	0.4935265278590411	66.50195087			0.8966247774446949
-83.43005229	0.5283717545378072	66.55194487328198			0.41140252824129414
-83.38005829	0.49612081490230975	66.60193887233525			0.48165216725922355
-83.33006429	0.5123592211752582	66.65193287138874			0.9061465052925871
-83.28007029	0.5690245032410569	66.70192687044224			0.4895239748077624
-83.23007629	0.4583133783637829	66.75192086949572			0.42178725467158174
-83.18008229	0.4504805015023836	66.80191486854922			1.1735723425354538
-83.13008829	0.4727291865425333	66.85190886760248			1.050251400741973
-83.08009429	0.46026278317396957	66.90190286665596			0.5417112420772369
-83.03010029	0.42790961083293927	66.95189686570946			0.3683215339995431
-82.9801063	0.42666586461385153	67.00189086476294			0.941277582
-82.9301123	0.5447319618665951	67.05188486381644			0.7328759908378976
-82.8801183	0.5182084178086354	67.10187886286992			0.39222216004353055
-82.8301243	0.49574799430010225	67.15187286192318			0.48185652298572845
-82.7801303	0.4804105871619348	67.20186686097668			0.8718293830520245
-82.7301363	0.4581762043609454	67.25186086003016			0.9546316620572891
-82.6801423	0.46127826218197665	67.30185485908366			1.783171397351975
-82.6301483	0.451550078	67.35184885813715			0.20442956641510585
-82.5801543	0.4587616907823677	67.40184286			0.7420949085033298
-82.5301603	0.49883750501249285	67.45183686			0.25357988422546907
-82.48016631	0.5482664827134979	67.50183085529738			0.5105208532871528
-82.43017231	0.553291591	67.55182485435088			0.7518809594749771
-82.38017831	0.5407093706608032	67.60181885340437			0.4558115807433045
-82.33018431	0.5879927519342297	67.65181285245764			0.7443110706840789
-82.28019031	0.4875230664435234	67.70180685151112			1.6319312090715257
-82.23019631	0.4567333333752657	67.75180085056462			0.7323690726158221
-82.18020231	0.5004985452092056	67.80179485			0.5830835987510391
-82.13020831	0.53073922	67.85178885			1.3790297392424091
-82.08021431	0.5333758655476702	67.90178284772486			1.309789015441192
-82.03022031	0.5230294720172564	67.95177684677834			1.1519183875066623
-81.98022631	0.545069941	68.00177084583184			1.0316528420078304
-81.93023232	0.4816360352861687	68.05176484488533			1.4698194053033373
-81.88023832	0.5237353274879692	68.10175884393882			0.41237605606347466
-81.83024432	0.5620989843504609	68.15175284299231			1.338241709955745
-81.78025032	0.5318424787984107	68.20174684204557			0.21037350363098387
-81.73025632	0.5425242959719723	68.25174084109906			0.41200587401274524
-81.68026232	0.5282298731072392	68.30173484015255			0.3362899888914085
-81.63026832	0.5377696463922105	68.35172883920605			0.3045062423008621
-81.58027432	0.5162031540297163	68.40172283825953			1.4888741566692674
-81.53028032	0.5531718402385345	68.45171684			0.38988063005390006
-81.48028632	0.5192326170688589	68.50171083636629			0.5384255234341563
-81.43029232	0.5558235761876043	68.55170483541978			1.0968422093928396
-81.38029833	0.588621268	68.60169883447327			0.46080979442067094
-81.33030433	0.5693017633522712	68.65169283352677			1.5919467253788326
-81.28031033	0.5029344911916551	68.70168683258002			1.182740962147087
-81.23031633	0.5120712847621954	68.75168083163351			1.0159117497112407
-81.18032233	0.5170004370323381	68.80167483			0.3003835068088333
-81.13032833	0.5160582463045391	68.85166882974049			0.7333234646380224
-81.08033433	0.5259459832736753	68.90166282879399			0.42977782240640927
-81.03034033	0.5543245181219575	68.95165682784724			0.8529279661649841
-80.98034633	0.5607335301103307	69.00165082690073			0.9228624981922345
-80.93035233	0.5051159854702989	69.05164482595423			0.9428614751564622
-80.88035834	0.5334918116142394	69.10163882500771			0.3465331428243878
-80.83036434	0.5093778446341616	69.15163282406121			0.43585431047150214
-80.78037034	0.5594463148937079	69.20162682			1.108539600051038
-80.73037634	0.7529158934161972	69.25162082216795			0.30766926272272715
-80.68038234	1.0507073056962586	69.30161482122145			0.5314207435312753
-80.63038834	1.102326638792525	69.35160882027493			0.70093455
-80.58039434	1.0216900859948046	69.40160281932843			0.2931839651749363
-80.53040034	1.0300601950803407	69.45159681838192			0.5563135293796176
-80.48040634	0.8506562876667249	69.50159081743519			0.5429023556611514
-80.43041234	0.7602498188016843	69.55158481648867			1.1341840225325726
-80.38041834	0.6620157725092807	69.60157881554217			1.1145777202685625
-80.33042435	0.6566257041327702	69.65157281459565			0.7323062691070261
-80.28043035	0.5946654663744032	69.70156681364915			0.36819947206463544
-80.23043635	0.4456153708637264	69.75156081270241			1.3480882146806044
-80.18044235	0.48679699532904275	69.80155481175589			0.7658735892703988
-80.13044835	0.4412104477977106	69.85154881080939			0.4484198728791666
-80.08045435	0.4940929607226743	69.90154280986287			0.3775062492772605
-80.03046035	0.4762934154943636	69.95153680891637			0.2520098803557421
-79.98046635	0.506793726	70.00153080796963			0.40810581913054245
-79.93047235	0.44896984704420734	70.05152480702311			0.6787633891128401
-79.88047835	0.42628999047168575	70.10151880607661			0.4977402529766349
-79.83048436	0.49989219414303954	70.15151281			0.4773308683099699
-79.78049036	0.5227900124275819	70.2015068			1.1414531410223079
-79.73049636	0.4872589478871128	70.25150080323708			0.5787340526318945
-79.68050236	0.4718538644671923	70.30149480229034			0.19864836265352487
-79.63050836	0.4514051975351415	70.35148880134383			0.8128369093097522
-79.58051436	0.4443821281389306	70.40148280039732			0.22581491185254846
-79.53052036	0.5230488928598372	70.45147679945082			0.9049046659504212
-79.48052636	0.5756225852461683	70.50147079850431			1.1732880115282502
-79.43053236	0.5623617319321474	70.55146479755757			0.1980100974334417
-79.38053836	0.5581094314791589	70.60145879661106			1.0796543069263234
-79.33054436	0.5839177990515267	70.65145279566455			0.8421872821257775
-79.28055037	0.5367477404426451	70.70144679471804			0.4353292317525624
-79.23055637	0.48449309697908366	70.75144079377154			0.6096307816679765
-79.18056237	0.48591234143875844	70.80143479			0.7446511371805554
-79.13056837	0.5484434362699024	70.85142879187828			0.3023846825903224
-79.08057437	0.4892200011378686	70.90142279093178			1.0352443573258587
-79.03058037	0.4580722282765122	70.95141678998526			0.491196073
-78.98058637	0.4578617812293641	71.00141078903876			0.5234278808664627
-78.93059237	0.5164428085350312	71.05140478809201			0.7778523994822215
-78.88059837	0.5580123277093398	71.10139879			0.3685192447477574
-78.83060437	0.5366556950552043	71.15139279			1.080526659917312
-78.78061038	0.6866263159713091	71.20138678525248			0.4167022102355004
-78.73061638	0.6534682855652587	71.25138078430598			0.6678835131232519
-78.68062238	0.5941611345138189	71.30137478335946			0.718857168
-78.63062838	0.6876592550221657	71.35136878241273			1.5221691196815916
-78.58063438	0.7295619279981421	71.40136278146622			0.4897104435361253
-78.53064038	0.6824217574086674	71.45135678051972			0.17755872651266882
-78.48064638	0.6231495372673487	71.50135078			0.21960770089119788
-78.43065238	0.5590387622040348	71.55134478			0.19603917595823844
-78.38065838	0.5524210316508857	71.60133877767996			0.8008495113031243
-78.33066438	0.6733267790069488	71.65133277673344			0.5394747750408553
-78.28067038	0.6731411332711953	71.70132677578694			0.659553622
-78.23067639	0.6182119163491809	71.75132077484042			0.8877168286004279
-78.18068239	0.5372053625543528	71.80131477389392			1.0773132318034686
-78.13068839	0.5404707759204744	71.85130877294718			1.3413604881960637
-78.08069439	0.5588696579523186	71.90130277200066			0.5298406593702979
-78.03070039	0.6763150301099047	71.95129677105416			0.9986994852733255
-77.98070639	0.657190023	72.00129077010764			1.2382809440074034
-77.93071239	0.5912023534027832	72.05128476916114			1.416703355006075
-77.88071839	0.6364618740762972	72.10127877			1.1092442788287746
-77.83072439	0.7993625156545626	72.15127276726788			0.8699989052230382
-77.78073039	0.8704078148013905	72.20126676632138			0.5438320159396189
-77.73073639	0.906925457	72.25126076537487			0.4991049933685171
-77.6807424	0.811387647	72.30125476442836			0.5749007986634409
-77.6307484	0.8221031098011398	72.35124876348185			0.5701009828434246
-77.5807544	0.8008286818732374	72.40124276253512			1.314958338149452
-77.5307604	0.6536017435988095	72.45123676			1.0000065647100649
-77.4807664	0.668978412	72.50123076			0.6337703406668428
-77.4307724	0.6508446059792066	72.55122475969559			0.5593435575885017
-77.3807784	0.6936060515486248	72.60121875874908			0.34049819767736905
-77.3307844	0.6701519018886745	72.65121275780234			1.4348886027956105
-77.2807904	0.5719657431555412	72.70120675685583			0.7286809568540197
-77.2307964	0.5378959273036094	72.75120075590932			1.0521077924421465
-77.18080241	0.5287622084339945	72.80119475496281			0.740134228
-77.13080841	0.5195997998192919	72.85118875			0.3674314193356224
-77.08081441	0.4769973293927335	72.90118275306956			1.3524706071976367
-77.03082041	0.4857070287793265	72.95117675212305			1.096375078722563
-76.98082641	0.5027989558875802	73.00117075117655			0.42449048912761006
-76.93083241	0.5387521463595131	73.05116475023003			0.6224416493032818
-76.88083841	0.6587559727713771	73.10115874928353			0.3713035921550885
-76.83084441	0.6424953817762005	73.15115274833678			1.1610151427888622
-76.78085041	0.6165369840903945	73.20114674739027			2.0346532643061255
-76.73085641	0.5449759801601062	73.25114074644377			0.5520708225279718
-76.68086241	0.6319477985679398	73.30113474549727			0.7064108807535291
-76.63086842	0.5696232721246728	73.35112874455075			0.7082590803973755
-76.58087442	0.5563668697907048	73.40112274360425			0.11854131017365165
-76.53088042	0.6663174224578974	73.45111674			1.0327378789222077
-76.48088642	0.629665025	73.50111074171099			0.5146774596225728
-76.43089242	0.5838881054063878	73.55110474076449			0.5915609987967847
-76.38089842	0.5625493758464675	73.60109873981797			1.2590131518009848
-76.33090442	0.6878543954364373	73.65109273887147			1.061123840730507
-76.28091042	0.7077988256397645	73.70108673792473			1.8684327359088113
-76.23091642	0.5964335213070847	73.75108073697821			1.6603641619204066
-76.18092242	0.5671574358879261	73.80107473603171			0.5176682832530252
-76.13092843	0.560388222	73.85106873508519			0.6530006385398484
-76.08093443	0.5629344225528711	73.90106273413869			0.6201362065604337
-76.03094043	0.5918740904820531	73.95105673319195			0.6049869328057556
-75.98094643	0.5419695868261598	74.00105073224543			0.8779970666205817
-75.93095243	0.6330019419723123	74.05104473129893			0.10130467895676558
-75.88095843	0.6183933566163586	74.10103873035241			0.8434797060575158
-75.83096443	0.5572717735183433	74.15103272940591			1.1383163484368257
-75.78097043	0.5935098955379079	74.20102672845917			0.3616041224004532
-75.73097643	0.6534023340719528	74.25102072751267			0.1626320880935137
-75.68098243	0.6677907618703205	74.30101472656615			0.7604072533560954
-75.63098843	0.697725941	74.35100872561965			0.6851401304730796
-75.58099444	0.6358476293425066	74.40100272467313			1.0182751668261323
-75.53100044	0.6868468183901423	74.45099672372663			0.714755077
-75.48100644	0.6493052902117358	74.50099072277989			0.6206575631494758
-75.43101244	0.6158833494923316	74.55098472183337			1.1346709183411203
-75.38101844	0.7143867936694377	74.60097872088687			1.1473171519534362
-75.33102444	0.7342488977405837	74.65097271994036			0.9280630033825443
-75.28103044	0.6878358443405431	74.70096671899385			1.0364956550657034
-75.23103644	0.6841552056887611	74.75096071804711			0.44356493262527047
-75.18104244	0.6412516722121823	74.80095472			0.8563793461922352
-75.13104844	0.6083719381709454	74.85094872			0.42547167562711413
-75.08105445	0.6798803822846824	74.90094271520758			0.8575993085207808
-75.03106045	0.654069521	74.95093671426108			0.5039038219308127
-74.98106645	0.6309405402408292				0.5946207185623944
-74.93107245	0.5965469601607495				0.5229125641003309
-74.88107845	0.6183832554853492				0.1509902607303986
-74.83108445	0.6181259442351001				1.0237203509585842
-74.78109045	0.605133371				0.7238763946587735
-74.73109645	0.6019600503533346				0.096259682
-74.68110245	0.5434449018452834				0.3871008
-74.63110845	0.5990659891456721				0.6397756103235068
-74.58111445	0.5819112598028024				1.1674360709044498
-74.53112046	0.6087275545476661				0.9399374766924605
-74.48112646	0.6391379099422614				0.21293097786977572
-74.43113246	0.5654634368406183				1.435897278106869
-74.38113846	0.5686974752484605				1.657837788375052
-74.33114446	0.5811337867940775				0.175722453
-74.28115046	0.5757664313458527				0.39925399802378597
-74.23115646	0.6783756858358784				0.8135313336194896
-74.18116246	0.7314263505880167				0.2074138415843927
-74.13116846	0.6470188089463174				0.42540636129771714
-74.08117446	0.6747285275374927				0.6712961008022924
-74.03118047	0.6544512690732895				0.7394600910410271
-73.98118647	0.5798365836924855				1.234638512
-73.93119247	0.6232886775013365				0.30774577778761586
-73.88119847	0.6101947201670744				0.8590824366996441
-73.83120447	0.599478989				1.114215698854772
-73.78121047	0.5952462043953368				0.9321021605226573
-73.73121647	0.5054546261335292				0.3871289767820215
-73.68122247	0.5816004139382411				1.033406387255717
-73.63122847	0.5785916129756702				1.1992395412073364
-73.58123447	0.6450027125813347				1.4897154100702032
-73.53124047	0.6569745344572769				0.9902797286820931
-73.48124648	0.6789963417814449				0.5177271543960699
-73.43125248	0.5774898118380946				0.5811455445530169
-73.38125848	0.6479474591978218				0.6667167441134572
-73.33126448	0.5918953638358485				0.9863846423833872
-73.28127048	0.5605554365059923				1.0303635117748997
-73.23127648	0.6882704264747367				0.9013400295383893
-73.18128248	0.7726796934968423				1.597252159790908
-73.13128848	0.6560301512910673				0.9834471966536439
-73.08129448	0.6454554370712021				1.4505827415063308
-73.03130048	0.6440887863058637				0.8759687109589213
-72.98130648	0.6274974831593052				1.3191334365828562
-72.93131249	0.6496796901557905				0.755109361
-72.88131849	0.6299145493688153				1.0093907626974536
-72.83132449	0.7014486958517686				0.7021782126449345
-72.78133049	0.7041253375355954				1.1996339903891589
-72.73133649	0.6219819461193502				0.237903547
-72.68134249	0.6351831998976726				1.4046685348045886
-72.63134849	0.6590401698900292				1.1159191738161054
-72.58135449	0.6556503538553081				0.24278858625327004
-72.53136049	0.7138973922321847				0.500881869
-72.48136649	0.6553782339583318				0.5729262815157972
-72.4313725	0.570118881				0.7562620477789274
-72.3813785	0.6387566312807403				0.5975722996984636
-72.3313845	0.6316956193150223				0.3940865514261326
-72.2813905	0.6588986355562487				1.6477088020328345
-72.2313965	0.6380577421579945				1.1449964289310264
-72.1814025	0.6736647178374707				0.17722349467118545
-72.1314085	0.6700452482120671				1.3440091135158378
-72.0814145	0.6406392157877098				1.4743889371529493
-72.0314205	0.6500076443446878				0.18315392397055574
-71.9814265	0.6646649472735318				1.094051872913814
-71.9314325	0.6606542025412415				1.2330134681627274
-71.88143851	0.7588163056697957				0.39523867624091613
-71.83144451	0.7787910285756947				1.2339744856751125
-71.78145051	0.730523771				1.1032386211495437
-71.73145651	0.7518290213312138				0.5400873938689101
-71.68146251	0.7570769555974887				0.4760095088015721
-71.63146851	0.7154158682083481				1.3236889490469672
-71.58147451	0.7612186895268874				1.2298483367757655
-71.53148051	0.9247655377407971				1.0084368342844159
-71.48148651	0.8595504716964367				0.3535314965101224
-71.43149251	0.7763569516227785				0.27197494092404995
-71.38149852	0.7158534518514995				0.025328292110633206
-71.33150452	0.67044016				1.6776346694075575
-71.28151052	0.6981657039940808				1.1197416340816095
-71.23151652	0.7887872180222092				0.5106726926772266
-71.18152252	0.6463772982040888				0.4974587191581413
-71.13152852	0.656424998				0.5274944291307122
-71.08153452	0.6449541310708791				1.3126843939470538
-71.03154052	0.6500477987145082				0.9758198215456578
-70.98154652	0.7548044554310831				1.1051138343834839
-70.93155252	0.7194915865810277				0.48075228962060446
-70.88155852	0.7345756456199611				0.5774467240406179
-70.83156453	0.7215839000730193				0.18759634948738735
-70.78157053	0.7156641993572814				0.794897528
-70.73157653	0.6970443730524407				0.015208143089370827
-70.68158253	0.7596251089080521				0.4549465743029283
-70.63158853	0.9119005378345395				0.3313223130462276
-70.58159453	0.951498243				1.0862684405853906
-70.53160053	0.7516825748523221				1.1355890356761262
-70.48160653	0.7614715635422544				0.300843272
-70.43161253	0.7482872236769346				0.6941417556049346
-70.38161853	0.8216701929822469				1.1570354766184259
-70.33162454	0.9286877778724156				1.2093860234601068
-70.28163054	0.7456367203353296				0.47510533002736066
-70.23163654	0.7475550542670554				1.8584352178857522
-70.18164254	0.7256918071302134				0.9756088458045802
-70.13164854	0.8030529017905639				0.3609661880130679
-70.08165454	1.000167599473932				0.43355733643088484
-70.03166054	0.9861302827730501				0.5885323866014682
-69.98166654	1.071914727101835				1.0359436086005913
-69.93167254	0.941078621				0.46459338389894567
-69.88167854	0.8347367716206789				0.9415009381997776
-69.83168454	0.9104098042290613				0.17453474664747637
-69.78169055	0.9482396925700626				0.9723707097716191
-69.73169655	0.9306075730538267				0.8971506955016453
-69.68170255	0.9108887244225069				0.5507002772647895
-69.63170855	0.8961537115548927				0.6576034713532573
-69.58171455	1.0191524765122053				0.758727614
-69.53172055	1.0460509011721368				0.7141637257640496
-69.48172655	1.153688869276429				1.0794574710113907
-69.43173255	1.0942304647921475				0.9096135142361461
-69.38173855	1.119009165891446				1.5063793200705828
-69.33174455	1.1749358768483065				0.6075044254450082
-69.28175055	1.3179036230728995				0.23687104429346503
-69.23175656	1.4761441187265618				0.8676871227110352
-69.18176256	1.347859974533868				0.7570115613679302
-69.13176856	1.3227333757309037				0.7441677809065375
-69.08177456	1.4310422616657044				0.676769394
-69.03178056	1.7955445524379006				0.2545964457521085
-68.98178656	1.8630768529659802				0.42200733260079204
-68.93179256	1.7667634068933835				0.43004696456622793
-68.88179856	1.8308105071024088				0.088018054
-68.83180456	2.146258997437919				1.0852425773959562
-68.78181056	2.3896058954216937				0.8334126421211305
-68.73181657	2.5946671144155777				0.5046719834029905
-68.68182257	2.879820961985544				0.5831818018451639
-68.63182857	3.277042009548425				0.4717112105789409
-68.58183457	3.658087647657008				0.67326091
-68.53184057	3.717305432787812				0.47518946619272867
-68.48184657	4.4048879977354325				0.830366852
-68.43185257	7.447371989870606				0.8632228447219974
-68.38185857	11.476410115613454				0.32787441307250775
-68.33186457	24.144668342939458				0.8407868317699332
-68.28187057	42.84928641225227				0.8046869339739543
-68.23187657	52.63053510590661				0.059956003301265236
-68.18188258	34.40249916562174				0.9710149889359544
-68.13188858	14.773103257663964				1.0389917790706613
-68.08189458	8.002210680631004				1.379924710588538
-68.03190058	5.676555891443402				1.0507145549792216
-67.98190658	4.907527773776891				0.8346056175389248
-67.93191258	3.826319885845776				0.8004276888280883
-67.88191858	3.2048728450714905				0.17081414113300675
-67.83192458	2.493975752820374				0.6829517142059758
-67.78193058	2.4571700747641314				0.38318667861757544
-67.73193658	2.423376596221562				0.24718615845504346
-67.68194259	2.042515286301587				1.0719920629154471
-67.63194859	1.9141917471818362				0.617499595
-67.58195459	1.835989455308645				1.6700217644623234
-67.53196059	1.5891830102158364				0.073015173
-67.48196659	1.5860172230375518				0.4991753054007007
-67.43197259	1.4330072673603327				0.4846909933040891
-67.38197859	1.1409225932866351				0.2789148817972948
-67.33198459	1.0718678161636641				1.230315993743672
-67.28199059	1.0939779938806489				1.2373478037229295
-67.23199659	1.1258635687306504				1.0023653930444718
-67.18200259	1.1120261146159713				0.39882740441157255
-67.1320086	1.0286858947359274				0.4825633331049738
-67.0820146	0.9819098715118667				1.3686466414964094
-67.0320206	1.0186120482086627				0.5680845177942071
-66.9820266	0.9648565880060819				0.7648648048032548
-66.9320326	0.8940679888580415				0.24502574346434333
-66.8820386	1.022308396152652				0.4821834061323353
-66.8320446	0.8534076466694213				0.34577721106635123
-66.7820506	0.8663154216611693				1.7845193488104227
-66.7320566	1.0128451520469672				0.6358592807742446
-66.6820626	0.9470569305529593				0.771120377
-66.63206861	0.836865633				0.25398129574908795
-66.58207461	0.8060237127239602				0.6523802874946439
-66.53208061	0.8628645511616455				0.9265716302577885
-66.48208661	0.802512145				0.1936405169059597
-66.43209261	0.8068309694246205				0.799551584
-66.38209861	0.8331105041750646				0.4630876576316253
-66.33210461	0.9556153933729632				0.9694079630369145
-66.28211061	0.771597573				1.256376209452508
-66.23211661	0.7112183627543471				1.6242266215933572
-66.18212261	0.7644031531047479				1.0427247308891487
-66.13212861	0.7079286575689601				0.7766924197630106
-66.08213462	0.6689694119161437				0.43307191320666166
-66.03214062	0.6696294239412439				0.7149156411959726
-65.98214662	0.8698365566198318				1.2997951290300747
-65.93215262	0.8375897115951806				1.0726318487993707
-65.88215862	0.7605617337089785				1.078707669461383
-65.83216462	0.8458050838930383				1.5015533560298913
-65.78217062	0.7895448926656098				0.5547523382065686
-65.73217662	0.8900083876804255				0.8241167513396658
-65.68218262	0.9434901599321378				0.20309854579817097
-65.63218862	0.814857345				0.8119610004652479
-65.58219462	0.8639383009682269				0.4698851578103076
-65.53220063	0.9475080986500358				1.7179194373398665
-65.48220663	1.2049236982622447				0.4164481176241906
-65.43221263	1.3304337803363235				0.4688454805383532
-65.38221863	1.4625669318275936				0.1338988194474256
-65.33222463	1.8121305638981071				0.6713381720996126
-65.28223063	1.8036597197595376				0.3517493656910228
-65.23223663	2.634951956855928				0.2522757912601115
-65.18224263	3.2998088927161606				1.0995837171880378
-65.13224863	5.826357556436681				0.9416947646123432
-65.08225463	13.865836625445773				0.9808102376191363
-65.03226064	30.525714289910447				0.6155930604459838
-64.98226664	37.92566086682611				0.8316894052125061
-64.93227264	26.683405362242365				0.2180256958468298
-64.88227864	16.409876802313814				0.15316899725212285
-64.83228464	8.700804036120639				0.906588442
-64.78229064	4.730921103				0.5590589177049362
-64.73229664	3.0337590964405807				0.9401164553256077
-64.68230264	2.1346015773240783				0.6189285631507678
-64.63230864	1.681334336058022				0.2857206242411894
-64.58231464	1.5883080787345047				1.1983973450747487
-64.53232064	1.6330235985831711				0.8948095526685098
-64.48232665	1.1660490628724702				0.9641361207853121
-64.43233265	1.0898977544775348				0.6414714918212343
-64.38233865	1.1319571498032537				1.0977346588954102
-64.33234465	1.0507263563552465				1.2466111122040053
-64.28235065	1.0111263765087624				0.19469748761489458
-64.23235665	1.0556757220651878				0.2812798869181815
-64.18236265	0.98977597				0.610518343
-64.13236865	1.094821718641684				0.7630637706785189
-64.08237465	1.0458617364071507				0.41247815773085394
-64.03238065	1.0220948729197965				0.6324221920511052
-63.98238666	1.071162789614532				0.8470194999700894
-63.93239266	1.0375552031317403				0.3072453250970318
-63.88239866	0.9628857035979111				0.4079860013452943
-63.83240466	0.8090892517897483				0.42334982473485283
-63.78241066	0.8318391324569244				0.8732048234405329
-63.73241666	0.8270945666596664				0.4891008323050045
-63.68242266	0.8645537419848071				0.6558722459722338
-63.63242866	0.8180077512983489				0.3287114140248947
-63.58243466	0.8051479281244254				1.4697143142628082
-63.53244066	0.8088777064795076				1.583831248610285
-63.48244666	0.694566798				0.1040712651252133
-63.43245267	0.9057348678411413				0.4696684222224097
-63.38245867	0.8837582141224041				0.6072202759299259
-63.33246467	0.7369701271826088				1.2476927013146264
-63.28247067	0.8302603829948875				0.8541846683426989
-63.23247667	0.7529022516336701				1.1467795642189733
-63.18248267	0.9139843540121183				1.2431077241912079
-63.13248867	0.8026936670197389				0.5382083344924321
-63.08249467	0.7701406632833175				2.1075804642341023
-63.03250067	0.6687952169757766				0.9387195323394373
-62.98250667	0.6587362323178687				0.8414288952597008
-62.93251268	0.781400104				0.3560735974308832
-62.88251868	0.8257770718698841				0.7676426699137655
-62.83252468	0.7776643750841682				0.2340428633711529
-62.78253068	0.7729036533347134				1.2308439274767171
-62.73253668	0.7873178830212366				0.9470590664813568
-62.68254268	0.7929847690986749				0.7754167601287077
-62.63254868	0.8792683901284483				1.0309613850140953
-62.58255468	0.7737111891739211				0.37137461399717336
-62.53256068	0.8174885360203517				0.8212075654850034
-62.48256668	0.8320104573042835				0.685121014
-62.43257268	0.8396847984162477				0.5259603081317171
-62.38257869	0.8455646340397076				0.7799341512251956
-62.33258469	0.8613044809304706				0.8915956223111733
-62.28259069	0.7798647046243706				0.5130623944593097
-62.23259669	0.8761257094463304				0.843079553
-62.18260269	0.9197605634365028				0.7816512744129527
-62.13260869	0.8531466219460191				0.9958268833093562
-62.08261469	0.9422107055205574				0.48968163682396326
-62.03262069	0.8870930682638931				0.4364001639770389
-61.98262669	0.7819405342412267				0.5843309283051684
-61.93263269	0.8097836293638894				0.9462503752147413
-61.8826387	0.9164383024170842				0.26426438567128413
-61.8326447	0.9066873528513464				0.9021804120505402
-61.7826507	0.930765051				0.8838106961380995
-61.7326567	0.9501911409607547				0.4260190161444526
-61.6826627	0.9444538682596259				0.4706802958321801
-61.6326687	0.831055122				1.560320245255337
-61.5826747	0.8519172320821456				0.8952102850380309
-61.5326807	0.851337783				0.5068245574875866
-61.4826867	0.9050011777037542				0.606369169
-61.4326927	0.9278036817337263				0.8573922463388338
-61.3826987	0.8728256336292877				0.7534491689401404
-61.33270471	0.9353796033110796				0.964429158
-61.28271071	0.9277413563896495				0.4227387959875716
-61.23271671	1.0372061135289126				0.2388689033239758
-61.18272271	1.0413260007248668				0.4600901332747058
-61.13272871	1.1149436694795707				0.9697009150941175
-61.08273471	1.1192565142178506				1.3676718939228325
-61.03274071	1.078768724275908				0.8122293382854673
-60.98274671	1.0672142578710349				0.3680794449644249
-60.93275271	1.1243928771765495				1.2868678919849634
-60.88275871	1.1721038045625172				0.28093926917829065
-60.83276471	1.232569006458826				0.23049269754941598
-60.78277072	1.3328489360248126				0.8013679198716381
-60.73277672	1.3891736053636325				0.5820057166145913
-60.68278272	1.279295679855515				0.2648840008458288
-60.63278872	1.285109204				0.7187950978861721
-60.58279472	1.4059539119594737				1.6774780352192518
-60.53280072	1.6765629796978454				0.954905607
-60.48280672	1.6686107036524644				0.512702807
-60.43281272	1.6524293966606884				0.4526860233836266
-60.38281872	1.729863256903573				0.9233711504516943
-60.33282472	1.8277767665079654				0.8946305799180828
-60.28283073	1.8163021283595877				0.5778094149538932
-60.23283673	1.9557823163759134				1.797939002655362
-60.18284273	1.9621957559559697				1.4895804122835736
-60.13284873	2.0517336629974787				0.18901445319353674
-60.08285473	2.330052401197174				0.3303957953041309
-60.03286073	2.593523867042358				0.075382468
-59.98286673	2.574982293463839				2.3162936938219514
-59.93287273	3.0407648569051813				1.0132890089074869
-59.88287873	3.314798861				1.3080004951843094
-59.83288473	3.6438917513050133				0.4165923399303879
-59.78289073	4.228949366290328				0.430581826
-59.73289674	4.498256511635408				0.7069463678179275
-59.68290274	5.134507710725708				0.45828169441753264
-59.63290874	6.986823201146484				0.40801254522119623
-59.58291474	9.601822921052332				0.9810490854355144
-59.53292074	12.88767399442838				0.8106610049605008
-59.48292674	21.100496622709016				0.32174661218554845
-59.43293274	31.23436179051002				0.1750914777332642
-59.38293874	34.76723094339032				1.209308424475686
-59.33294474	30.951121345896762				0.5586048166863778
-59.28295074	32.311759342160364				0.20870622941684724
-59.23295675	24.234111694566273				0.7082774912188464
-59.18296275	17.02644980993683				0.595933
-59.13296875	10.53526230835626				0.4562281460812449
-59.08297475	7.361709456155334				0.33988544228312806
-59.03298075	5.4877923934350665				0.555835133
-58.98298675	4.548795075775213				0.268899941
-58.93299275	4.084144821645181				0.24762868191742302
-58.88299875	4.033208751707939				0.7070608641770448
-58.83300475	3.5231030523445517				0.3435181481662601
-58.78301075	2.940158727441303				0.7016643595363083
-58.73301675	2.695210659886565				1.2996149631339167
-58.68302276	2.639159418871434				0.5706038407873113
-58.63302876	2.330496638427123				0.053021775
-58.58303476	2.4030582027336447				1.2686379663009026
-58.53304076	2.329916658681192				0.8127324195328525
-58.48304676	1.8811259294173561				1.586407055418022
-58.43305276	1.5307281039951437				1.3795170994633528
-58.38305876	1.803350939085795				0.7222039033602166
-58.33306476	1.821162237068956				1.5390387130963317
-58.28307076	2.038484216586611				1.2608722785000592
-58.23307676	1.7943366641474872				0.647314657
-58.18308277	1.4993099130921776				0.2988231826915801
-58.13308877	1.5096742729337906				1.1491797141418645
-58.08309477	1.3245893036048129				0.9294402728052107
-58.03310077	1.340700918561682				0.9223496140316956
-57.98310677	1.3955983546162154				1.0615440397401987
-57.93311277	1.2872619564752739				0.9221621556825698
-57.88311877	1.2016465977015975				0.5863134307037349
-57.83312477	1.4687071468447108				0.42907161416323797
-57.78313077	1.717541860116415				0.16530310752152594
-57.73313677	1.5432369919749651				0.3352031595928021
-57.68314277	1.491255606366395				1.2817245586505321
-57.63314878	1.4505241367704231				0.5159929096703467
-57.58315478	1.3672475369316828				1.072150694986493
-57.53316078	1.5868716738454125				0.45111650821132104
-57.48316678	1.5961425512080407				1.4561523534598395
-57.43317278	1.6648400668249488				0.2252115137736217
-57.38317878	1.5477406467899903				0.5005921274945362
-57.33318478	1.574922346658754				2.203038174482967
-57.28319078	1.6743329597418994				0.4592564659555319
-57.23319678	1.9629323021992706				1.0201213564863834
-57.18320278	1.9077357465526912				0.5176224647304807
-57.13320878	1.991659312907924				0.5749731022342479
-57.08321479	2.3891354556833644				1.1926242899017723
-57.03322079	2.3613052438658766				0.4919401882847584
-56.98322679	2.2660055439125233				0.44121927157335966
-56.93323279	2.9135028221502774				0.37512174978163354
-56.88323879	2.9859341020845593				0.49116782282137017
-56.83324479	3.757095543368492				0.5744364415583868
-56.78325079	3.707340485637174				1.2509196044502502
-56.73325679	4.125153176354029				0.9094800764852455
-56.68326279	5.242289684197503				0.8335511986664514
-56.63326879	7.822776109895073				0.33598939618536355
-56.5832748	15.863145892838464				0.17802809550175389
-56.5332808	27.096364103490636				0.11247019664174512
-56.4832868	36.964013642654194				0.7392970563930464
-56.4332928	39.38480579743067				0.15667035867588652
-56.3832988	30.389287595093368				0.11178529746290251
-56.3333048	15.028276480246136				0.6580208169220546
-56.2833108	6.908020260371521				0.9839787719695059
-56.2333168	6.327770571				1.6669041482565607
-56.1833228	4.0371066290124755				1.0116983668298511
-56.1333288	3.7942466746042887				1.0059122290808526
-56.0833348	3.6674573197151594				0.4155068297433092
-56.03334081	2.7384116189239753				0.4317297712426358
-55.98334681	2.694110717576011				0.7845540194149985
-55.93335281	2.442031942				1.109245742919026
-55.88335881	2.228166840143075				0.7265451488307679
-55.83336481	1.803318539802757				1.2028943637554905
-55.78337081	1.924482599346515				0.8840842399111595
-55.73337681	1.6567343246953372				1.1967266959000076
-55.68338281	1.4952394544908867				0.9376878566203766
-55.63338881	1.6022354140845978				0.24287565501529398
-55.58339481	1.6053214960095838				0.5837250052649179
-55.53340082	1.483103688505962				1.628322087216362
-55.48340682	1.2930040316621225				0.5864911161112815
-55.43341282	1.2338788150325173				0.3231881881739985
-55.38341882	1.2658779760128933				1.0724534285512903
-55.33342482	1.3280003442695356				1.141807097
-55.28343082	1.0992581744614334				0.8706368668613972
-55.23343682	1.0428066965868314				0.1052554269112395
-55.18344282	1.081071062318673				1.3089068341553904
-55.13344882	1.0600351864807882				1.3419769758870488
-55.08345482	0.9497427976749764				0.6188859761946841
-55.03346082	0.9628730028966991				0.3533794613742202
-54.98346683	0.9965711315472572				0.6904895529606765
-54.93347283	1.0223424638630945				0.35318316916453635
-54.88347883	1.0411221039775505				0.5954689392065315
-54.83348483	1.1536271126330102				0.8066898889964284
-54.78349083	1.1143424439952387				0.35551048451424494
-54.73349683	1.024916073984646				1.0038735450114107
-54.68350283	0.9274546852396331				0.6899040635182692
-54.63350883	1.1089988351733713				0.7021220095384728
-54.58351483	0.9109381124406554				1.2266839664319737
-54.53352083	1.0261535759034308				0.096243225
-54.48352684	0.9691090618244346				0.9267174
-54.43353284	0.9012513583095593				0.10716240541542427
-54.38353884	0.8975190292916448				0.20558903365651746
-54.33354484	0.8256000985225418				0.9411748261602536
-54.28355084	0.8330652714415528				0.2914492302591548
-54.23355684	0.8946805414812996				0.6569436911071245
-54.18356284	0.9148211604818332				0.36644324712277104
-54.13356884	0.8727819480024431				0.7246627960042343
-54.08357484	0.7952742846843179				0.5364719309760386
-54.03358084	0.8382817819948076				0.3862756162510349
-53.98358684	0.8998914087970367				0.8622841691683597
-53.93359285	0.8813845104927489				0.7675149688881738
-53.88359885	0.9001479484207775				0.8500610068330479
-53.83360485	0.8916533921735704				0.16949029092024498
-53.78361085	0.7531591699403013				0.9565144333719822
-53.73361685	0.7793790072927164				0.6825229118228502
-53.68362285	0.8511664767705175				0.6394605876705433
-53.63362885	0.8868854072567857				0.1811092593583176
-53.58363485	0.7591503380325081				1.3948386039305884
-53.53364085	0.7928961467711582				1.004785559568444
-53.48364685	0.7644424781986076				0.7346439818620045
-53.43365285	0.6781331457460413				0.3258895975406641
-53.38365886	0.7524693430181909				0.7047326671407926
-53.33366486	0.753339954				1.0035374771497185
-53.28367086	0.797293061				0.5567728122488406
-53.23367686	0.7721721235999197				0.32434739688229086
-53.18368286	0.7781821950332383				0.46791046166743716
-53.13368886	0.7275673677875479				1.2776711617988232
-53.08369486	0.783957646				0.8227460017256103
-53.03370086	0.7201840539194235				0.7953540265042459
-52.98370686	0.6912267423800846				0.19600339966338795
-52.93371286	0.6256746440152458				0.8736988028215235
-52.88371887	0.7183596809785792				0.550370159
-52.83372487	0.7742425282788271				0.40825899139600685
-52.78373087	0.7365841372493934				1.3613218237870337
-52.73373687	0.7745565038619138				0.20459014871240258
-52.68374287	0.7075870737129089				0.37097127077346415
-52.63374887	0.7816220829287771				1.259326694318019
-52.58375487	0.6768811434122765				0.1699315471200004
-52.53376087	0.7078509071442229				0.9827910274468337
-52.48376687	0.7656992286162847				0.5645316438655884
-52.43377287	0.7251877455438525				0.9640171325415313
-52.38377887	0.6455337535684842				0.3474127645679018
-52.33378488	0.6408553572179612				0.6760872993013539
-52.28379088	0.5807051905326903				0.5764637339448158
-52.23379688	0.6102997014787624				0.8514255287901306
-52.18380288	0.7719251630017472				1.3905760148131818
-52.13380888	0.809891236				1.234878260026031
-52.08381488	0.6520829745602039				0.6135297820256209
-52.03382088	0.684058882				1.334745596123762
-51.98382688	0.7442937207501042				0.40486981439869013
-51.93383288	0.6117357640588486				0.6593763739289346
-51.88383888	0.6368940692977796				0.36486079120491627
-51.83384489	0.6509292824891395				0.9814387504280925
-51.78385089	0.6657360759962262				0.28945576027772013
-51.73385689	0.6028102465415097				1.265537422983136
-51.68386289	0.5691613551529593				0.8901795202604954
-51.63386889	0.5284572809351848				0.6342042983218242
-51.58387489	0.5717655212468765				0.7022389377845148
-51.53388089	0.6853560345120661				0.5658014351211033
-51.48388689	0.6932384094250829				0.25999548192569866
-51.43389289	0.6158547888712831				0.6880185374829016
-51.38389889	0.672882191				0.39546408634808955
-51.33390489	0.6777323323623081				0.6961644715451738
-51.2839109	0.6424198536320421				0.8724579584020835
-51.2339169	0.6492397516521016				0.4243925655727109
-51.1839229	0.5552278747632189				0.5703305207557015
-51.1339289	0.6411272035903863				0.7973362801788287
-51.0839349	0.7089840198263481				0.3614562978410464
-51.0339409	0.7630151045498942				1.4887576279135424
-50.9839469	0.7178492241223717				0.7919725761524067
-50.9339529	0.6339595435381541				0.7206880116677062
-50.8839589	0.7241084125809912				0.21075609575072554
-50.8339649	0.7274738698932318				0.5061229266697769
-50.78397091	0.6463830091328955				1.139958570060219
-50.73397691	0.6724654956274104				0.2002902199539902
-50.68398291	0.7226541239218666				0.8594835512484311
-50.63398891	0.6483960228289118				0.621594405
-50.58399491	0.6341995030738046				0.804487992
-50.53400091	0.5436924906202129				0.4171643817842518
-50.48400691	0.5927809475001063				0.9942458052972899
-50.43401291	0.6577037402586527				0.093746986
-50.38401891	0.5711750024623077				0.6688034913661107
-50.33402491	0.6662855862370036				0.36624508643927195
-50.28403091	0.7082246297866832				1.0614417110936045
-50.23403692	0.6326841863884836				0.6466180013387354
-50.18404292	0.6978359049816499				1.567924424808186
-50.13404892	0.6863404545774894				0.37449118492502226
-50.08405492	0.5774568				0.47689134223184404
-50.03406092	0.6478936264603584				0.5951060192301408
-49.98406692	0.6675954618832582				1.334331797295102
-49.93407292	0.6424097812683764				0.9658250186914358
-49.88407892	0.7005167999564126				1.299505297831958
-49.83408492	0.6609367686090892				0.4852953787409448
-49.78409092	0.649476497				1.2787969619825603
-49.73409693	0.6061368612098232				0.5265021050987929
-49.68410293	0.5963405758663387				0.2972668847469192
-49.63410893	0.598385815				0.4229352891861945
-49.58411493	0.6100753524212937				0.7120639123619223
-49.53412093	0.5921696425046568				0.8239647017619144
-49.48412693	0.699960307				0.5063605167321181
-49.43413293	0.7062703467417392				0.1297313858780318
-49.38413893	0.6784395098255227				0.7967431152435775
-49.33414493	0.7316682969738634				0.41524228218517667
-49.28415093	0.7809849085407301				0.7249826867938635
-49.23415693	0.8569051466038395				0.7025902088956161
-49.18416294	0.8886525428147757				0.5183852928711553
-49.13416894	0.8059433070607729				0.4618642004925758
-49.08417494	1.0646587767596982				0.5723915634298645
-49.03418094	1.0179716144788489				0.19956951774184567
-48.98418694	0.7521313976799168				0.6879622771025594
-48.93419294	0.6539998768374298				0.918473565
-48.88419894	0.6540342181237095				1.3264586562079672
-48.83420494	0.6240957764495698				0.5201792441442008
-48.78421094	0.6338922111287699				0.7257543389379582
-48.73421694	0.5710997997414115				1.3728584875709462
-48.68422294	0.6359777894142586				1.0048335393132675
-48.63422895	0.6260781565206784				0.41767163682297215
-48.58423495	0.5740372296593552				1.3477281927416758
-48.53424095	0.5738092861166444				0.6579109454113687
-48.48424695	0.7623037155947006				1.9109708887829717
-48.43425295	0.6982324174198292				0.8891245951105283
-48.38425895	0.6148457842908499				0.9796437593535945
-48.33426495	0.5907356192031248				1.0562623547521017
-48.28427095	0.4970468307830629				1.5396911024181739
-48.23427695	0.5390060233877444				1.141147648795151
-48.18428295	0.6125931220211811				0.535566928
-48.13428896	0.6623518740878442				0.8513347489663484
-48.08429496	0.5865440057128543				0.7466040759729853
-48.03430096	0.5789398434441473				1.4318135592626087
-47.98430696	0.5594308280587483				0.24038544244815943
-47.93431296	0.616540572				1.7295535157311217
-47.88431896	0.5372030676753461				0.30031693560099987
-47.83432496	0.5982650970356473				0.5690323747883133
-47.78433096	0.5996895888902608				0.8752636393622599
-47.73433696	0.5581355636942295				0.7099253060345121
-47.68434296	0.6117115289956523				0.8614146504368136
-47.63434896	0.6098988573759198				1.6582594452261126
-47.58435497	0.5163049244551307				0.5222575777599144
-47.53436097	0.5913098841970799				0.5915179956140596
-47.48436697	0.6728950606589652				1.755227841
-47.43437297	0.6831511930034158				0.5030977584627384
-47.38437897	0.5860013261748184				0.5290174546453761
-47.33438497	0.8066926580700581				1.3435501062089987
-47.28439097	1.0826764237610074				0.8339493325846448
-47.23439697	1.356528915				0.6094345890726162
-47.18440297	1.3821446929782282				1.2778912773334163
-47.13440897	1.2072654183871456				0.8288284137965349
-47.08441498	1.2146008798452377				0.7022229216100296
-47.03442098	1.489662283313154				0.095400821
-46.98442698	1.491589963				0.711356852
-46.93443298	1.4915927593190659				0.5314871812280727
-46.88443898	1.2587180069371164				0.472058342
-46.83444498	1.0077125138624485				0.783959742
-46.78445098	0.7156297288169998				0.39710981973095255
-46.73445698	0.6820873651275282				0.556555506
-46.68446298	0.6928512539542868				0.5177758568185158
-46.63446898	0.6772017001685463				0.18685590027399737
-46.58447498	0.5881563880347586				0.19845042457579712
-46.53448099	0.6311210815078978				0.16368607938780716
-46.48448699	0.7196143730146942				0.8040711995187819
-46.43449299	0.6543543873695177				0.9568436509384904
-46.38449899	0.5646730890207531				0.14279732371444873
-46.33450499	0.5703152268129966				0.49798637402885604
-46.28451099	0.5659185810369866				0.41956687951240645
-46.23451699	0.6136330687825273				1.733472123158266
-46.18452299	0.5861289548157032				0.58884353
-46.13452899	0.680092639				0.748046608
-46.08453499	0.6848968508629687				0.8794015502385838
-46.034541	0.6579926958781375				0.6884509551258103
-45.984547	0.7528518857577117				0.8357360836376199
-45.934553	0.7503097378235755				0.6457317898351497
-45.884559	0.704153516				0.26369108670820735
-45.834565	0.788959804				0.29220699834223246
-45.784571	0.8986004317293085				0.411259166
-45.734577	0.8844979216559867				1.862887829004032
-45.684583	0.7471486571391064				1.6205812396766779
-45.634589	0.5856120030321479				0.2652252341921901
-45.584595	0.6566677010736518				0.6939572095651425
-45.534601	0.6182854308546946				1.117139887
-45.48460701	0.5833129245109441				1.2888641893199886
-45.43461301	0.6377776751773566				0.9977450978701704
-45.38461901	0.6014093703941984				1.2308881142751336
-45.33462501	0.5432492520276643				0.8747520212979091
-45.28463101	0.5004092626651979				0.32282068443627365
-45.23463701	0.5369697665038875				0.9725356515256965
-45.18464301	0.670155605				1.0240771481263102
-45.13464901	0.6854437742116604				0.6892283102355162
-45.08465501	0.6394763566525999				1.0978477170241867
-45.03466101	0.676579958				0.20759454199240635
-44.98466701	0.5864171314366259				0.2239399176773847
-44.93467302	0.5542759779523673				0.9141698911061205
-44.88467902	0.5411355424420679				1.2420773781859182
-44.83468502	0.5703828448719171				0.8366364676063226
-44.78469102	0.5399735481184107				0.3524562485826075
-44.73469702	0.5797013284672179				0.6830734828391352
-44.68470302	0.5265797377733266				0.3898708710073892
-44.63470902	0.5956662247453282				0.7790565549164777
-44.58471502	0.6357867197690658				0.7591221141482923
-44.53472102	0.5822050365510403				0.7942426903114853
-44.48472702	0.6502261562702059				1.2694836025862402
-44.43473303	0.5961479631212628				0.6369717409180888
-44.38473903	0.5509884549886718				0.45317216257469467
-44.33474503	0.716226296				0.8634592715623777
-44.28475103	0.6695622185874719				0.5691589805404003
-44.23475703	0.5324757082032744				0.7330829959112363
-44.18476303	0.5189706429162401				0.37777476071830357
-44.13476903	0.5783697598639502				0.5121145257931622
-44.08477503	0.6498743048212642				0.3585804613867503
-44.03478103	0.7550240808675752				0.8318022228584284
-43.98478703	0.9589487243465828				0.21539384449534338
-43.93479303	1.1119585401854954				0.8795167544458546
-43.88479904	1.1127313093836455				1.2511039205625278
-43.83480504	1.1114998885816412				1.0288714921473279
-43.78481104	1.2279531617038977				1.400423042
-43.73481704	1.422255719752816				0.8172023558217325
-43.68482304	1.3780796007623486				0.9073560548515162
-43.63482904	1.1985096306338583				0.773750491
-43.58483504	1.1068512159212913				0.8564411828078885
-43.53484104	0.9521608244984862				0.19751866758989478
-43.48484704	0.7638044590401477				0.7983956447830861
-43.43485304	0.7470264127779803				0.7130400965593803
-43.38485905	0.6628478858719807				0.48294730766860433
-43.33486505	0.6210364838661493				0.3522587864365156
-43.28487105	0.7147320815605724				0.31001258670588644
-43.23487705	0.622461324				0.584563469
-43.18488305	0.6176749171513213				0.6187611702502744
-43.13488905	0.7216284346296999				0.8218969019893769
-43.08489505	0.8626448089565568				0.22058409479211671
-43.03490105	0.9202716945542021				0.6606639077014435
-42.98490705	1.187199249117742				0.38105174493388344
-42.93491305	1.3844975744887202				0.2768263763351361
-42.88491905	1.260688057737588				0.8160990777578049
-42.83492506	1.5748306625553459				0.8838074150770266
-42.78493106	1.8063084235308635				0.6952739332011026
-42.73493706	1.9081476482374975				0.5560993247796461
-42.68494306	2.053072462488234				1.4841181451547945
-42.63494906	2.3414880872908093				0.6723152828832963
-42.58495506	2.5397889181711086				0.4865680345438034
-42.53496106	2.210515767000746				0.6991641050162825
-42.48496706	1.9321097187720264				1.3457050221893747
-42.43497306	1.7306651530547574				1.5732353664293703
-42.38497906	1.5754777622838678				0.8808291104857012
-42.33498507	1.4881631826850599				0.444634776
-42.28499107	1.4689765000402608				0.33262101563827245
-42.23499707	1.5197820709594083				0.436484609
-42.18500307	1.501126186558186				1.1896923761501068
-42.13500907	1.6230134393918996				0.9661225153370627
-42.08501507	1.5046860080511013				0.7748907246763268
-42.03502107	1.6151577868585676				1.3798885405474082
-41.98502707	1.4409299505303708				0.5955940208963387
-41.93503307	1.7387980158193332				0.6159608009665158
-41.88503907	1.7616291312376924				0.42027818057172783
-41.83504507	1.4823247444898584				1.3870147469187954
-41.78505108	1.2406108056808727				0.11395977951522393
-41.73505708	0.9846451454103322				1.5954815544611194
-41.68506308	0.7532673807883784				1.5654562060372876
-41.63506908	0.6356318281881101				0.7845091786883736
-41.58507508	0.626366255				1.181593204831527
-41.53508108	0.7398044804924174				0.7380231362413099
-41.48508708	0.5923750613150347				0.8540612954088062
-41.43509308	0.6242261345086473				0.7245244518583274
-41.38509908	0.6940022367906911				0.551458145
-41.33510508	0.7435402319812935				0.32526408710823246
-41.28511109	0.7411407357944907				0.4438702490254547
-41.23511709	0.693319911				0.5189809638117613
-41.18512309	0.6644859151817757				0.18073312901788433
-41.13512909	0.6450499664190616				0.4126655946932828
-41.08513509	0.791748896				0.6284352890540114
-41.03514109	0.8058531606872165				1.8088795716811161
-40.98514709	0.7984015503921373				0.6509257789980806
-40.93515309	0.9041643052351434				0.8514662439261849
-40.88515909	0.8953132586250105				0.13875188578265377
-40.83516509	0.950293506				0.24252380502652346
-40.78517109	0.984640465				1.0191119592400837
-40.7351771	1.0195784660227882				0.7793729113399962
-40.6851831	1.239979028563455				0.6445803424391476
-40.6351891	1.6091517646882345				0.3413026473877563
-40.5851951	2.4575254444217958				0.8917380228397374
-40.5352011	2.992572513901853				0.1190993004287059
-40.4852071	3.1686544402394126				0.9998491848767952
-40.4352131	3.296918764705233				0.21765397833169747
-40.3852191	3.3773022329200497				0.16421169738186916
-40.3352251	2.620746871				0.729167581
-40.2852311	2.5889005061113135				1.521067267496434
-40.2352371	2.3947909372088887				0.7296134620281003
-40.18524311	2.3773488109872236				1.0797865710907055
-40.13524911	2.4619237407578995				0.3439108780632085
-40.08525511	2.2523091227168828				0.44238721252831137
-40.03526111	1.7542093738613993				1.0394665370643397
-39.98526711	1.5255277226849193				0.265443266
-39.93527311	1.754598765275833				0.5111036420612528
-39.88527911	1.6261302852962574				1.0321969862823195
-39.83528511	1.3549732600044206				0.8458860461430866
-39.78529111	1.2273371716258756				1.6126333876296075
-39.73529711	1.0949787182335897				1.1436846533140803
-39.68530312	0.8262719850195528				0.15465673301393013
-39.63530912	0.7536839746419017				1.2422327294019455
-39.58531512	0.8083415722143384				1.0655878746584235
-39.53532112	0.7770499854226922				1.1479456999578639
-39.48532712	0.6791688044821292				0.9638700307923491
-39.43533312	0.7102619123961204				0.4347027683003404
-39.38533912	0.6987502888782559				1.1215645136047903
-39.33534512	0.6029080000697294				1.1905402326811978
-39.28535112	0.6003019087248325				0.835294996
-39.23535712	0.6697840197227922				0.7248663079595188
-39.18536312	0.6653058491007979				0.7968598572637764
-39.13536913	0.5844657497442514				0.4793740866869687
-39.08537513	0.540870318				0.7838159037454426
-39.03538113	0.5211115113029184				1.0095307169412957
-38.98538713	0.7350400681908211				0.8308244972626944
-38.93539313	0.7323994050353743				1.2232791141260726
-38.88539913	0.6398974333076384				1.271041393051583
-38.83540513	0.5680363012188362				0.4198275995038325
-38.78541113	0.5685967709815575				0.780445828
-38.73541713	0.6426646153677391				0.7215756790051657
-38.68542313	0.6172193467668514				1.124270306
-38.63542914	0.6818430230487241				0.6717806769289255
-38.58543514	0.7253441303057123				1.0750071776591879
-38.53544114	0.8049406955772725				0.8909026519703074
-38.48544714	0.7878186958448236				1.9800402662579237
-38.43545314	0.7527504532759276				0.5061453793304916
-38.38545914	0.8956906819779828				0.22304304663504812
-38.33546514	0.8739126577104124				0.31308280538979166
-38.28547114	0.878389154				0.7611297562376317
-38.23547714	0.9467401746849625				1.2514062032489992
-38.18548314	1.0585284260894454				0.9874092258333149
-38.13548914	1.0014328033191493				1.1051440156971766
-38.08549515	0.9058743484993842				1.1801024939334706
-38.03550115	0.9515192057125282				0.9477096399850051
-37.98550715	0.9656305522838452				0.6412034912652695
-37.93551315	0.8059735208578204				1.440574911
-37.88551915	0.8239891921498878				0.17702480262806244
-37.83552515	0.7168958946380664				0.8010378932342308
-37.78553115	0.7808553985737746				1.3065799891998442
-37.73553715	0.8574095602967097				0.7022051774873406
-37.68554315	0.6997323325601524				0.17486394444623315
-37.63554915	0.7211252362546547				1.7355751822607859
-37.58555516	0.7447842385388098				0.4672565601625048
-37.53556116	0.7308306726522457				0.45586858162134875
-37.48556716	0.6599465808737952				1.5216900126895907
-37.43557316	0.6814426584073427				1.0893740458088608
-37.38557916	0.7065468207028534				0.5307008044753881
-37.33558516	0.7533795065847974				0.7067252695662006
-37.28559116	0.6813469801734519				0.6766229187100936
-37.23559716	0.6905734265182446				0.2861325182708336
-37.18560316	0.661094727				1.5163867702244396
-37.13560916	0.6644543309287427				0.8728732728471932
-37.08561516	0.6853447351039099				0.22414852908215904
-37.03562117	0.6257978363533176				0.7591665628978002
-36.98562717	0.588283728				0.6902197553789918
-36.93563317	0.5638984722823024				0.3917559442099769
-36.88563917	0.5406874253290547				0.486097142
-36.83564517	0.4963011363939295				1.4902988643641397
-36.78565117	0.5845259325019121				0.41370869411448535
-36.73565717	0.5776917941681253				0.37570328212995974
-36.68566317	0.5645594555914752				0.9204683012656802
-36.63566917	0.539440124				0.7602449298714373
-36.58567517	0.6427013902093163				0.2669913543803328
-36.53568117	0.6711798273651203				0.47997227028184375
-36.48568718	0.6023173568734467				1.2456256472587615
-36.43569318	0.5413079742044027				0.7057855407750591
-36.38569918	0.5788821792063321				0.9801162267485325
-36.33570518	0.6364248248302274				0.37255356034438986
-36.28571118	0.5954455924313978				0.6576326337209802
-36.23571718	0.5426891031759278				1.4620003228424936
-36.18572318	0.6039981325677766				0.7362814416326229
-36.13572918	0.6596260696569356				0.2786787356849439
-36.08573518	0.6472435520186718				1.092885316998922
-36.03574118	0.5532991688502297				0.15647081649080144
-35.98574719	0.5873608580531716				1.1083428325728837
-35.93575319	0.5834474312464969				0.5495743400806258
-35.88575919	0.6017564098233831				0.35611566017269186
-35.83576519	0.5629362226243733				0.13312201123812095
-35.78577119	0.48981694709961254				0.46843924924019475
-35.73577719	0.553906353				1.5154731248182673
-35.68578319	0.5884462254166898				1.4164193987052118
-35.63578919	0.7284824812782735				0.21046448835342255
-35.58579519	0.7780295356419182				0.8973271030729559
-35.53580119	0.881724072				0.6255798408031615
-35.48580719	0.7887524435134717				1.4033622755065818
-35.4358132	0.7264472405430539				0.2625401157067751
-35.3858192	0.8236253728733016				0.7746705956100317
-35.3358252	0.8591591678337029				0.20558697169403453
-35.2858312	0.8053864798036505				1.3721363067827848
-35.2358372	0.6926509822070386				1.6969079019030664
-35.1858432	0.7701238171222792				1.3821856081434916
-35.1358492	0.8413522043455609				0.3670391518380176
-35.0858552	0.7281972596388735				1.128335918035731
-35.0358612	0.7476854699921763				0.8076616636386128
-34.9858672	0.8137899332904278				0.5081769771617496
-34.93587321	0.6164502133526503				1.111049309850314
-34.88587921	0.6172717566450607				0.9635600319555453
-34.83588521	0.5629134819580757				1.055239051838843
-34.78589121	0.6348103092501957				0.19582211613867415
-34.73589721	0.6652664621664789				0.4749867908748964
-34.68590321	0.6541767869262795				0.2073401054451379
-34.63590921	0.5786156560298854				0.23266437503927861
-34.58591521	0.627264971				0.2709254305195223
-34.53592121	0.6576907844581967				0.8777787561236264
-34.48592721	0.6014197727141591				1.6685313359539522
-34.43593321	0.5820916341249276				0.47127521411138995
-34.38593922	0.6282284959646491				1.65131302
-34.33594522	0.564497424				1.0473994318931408
-34.28595122	0.6261063821553575				0.7065588310668148
-34.23595722	0.5838110692530005				0.4091328350357524
-34.18596322	0.6345490001803921				0.9270799750543921
-34.13596922	0.569448518				1.1804288224505866
-34.08597522	0.6116763993008258				0.4472750283635065
-34.03598122	0.5497959156880193				0.6452764140305253
-33.98598722	0.5956329398070271				1.193083264045441
-33.93599322	0.6460584357443809				0.22035051023641516
-33.88599923	0.5891866925356323				0.8339984949502347
-33.83600523	0.5692008252314521				1.5086139570615122
-33.78601123	0.6164869073958293				1.0343922244297028
-33.73601723	0.7286099866505117				0.894564453
-33.68602323	0.6566498647765188				0.5156888439916028
-33.63602923	0.6121328589287917				0.710652091
-33.58603523	0.695030934				0.11453791497755679
-33.53604123	0.7030068910279497				0.21785626318911996
-33.48604723	0.7846409360112647				0.7316175679865559
-33.43605323	0.7052924590346985				0.8544538706975641
-33.38605923	0.6563405961312722				0.33393828587029023
-33.33606524	0.6241694014805054				0.3467346627322582
-33.28607124	0.6006274529839026				0.865544958
-33.23607724	0.6023449483787983				0.22342955201947234
-33.18608324	0.6985078491551591				1.3919028246247014
-33.13608924	0.6678650631706273				0.6887876553931812
-33.08609524	0.6286183420186707				0.329383281
-33.03610124	0.5675433772551861				0.1898694985008519
-32.98610724	0.6260043246995007				0.6447774235245121
-32.93611324	0.6790444397209493				0.254023723
-32.88611924	0.6285114085576435				1.1520819406697256
-32.83612524	0.5985806230889484				1.4300949449854778
-32.78613125	0.6006925363261969				0.34199370954435326
-32.73613725	0.6584742323436923				0.21510739090223024
-32.68614325	0.5564410779815525				1.9892654370902871
-32.63614925	0.6786982835468025				1.4280730474613983
-32.58615525	0.6335675637917718				0.2656363053985911
-32.53616125	0.644667537				0.7778278039286413
-32.48616725	0.6469845035135676				1.0926894293762188
-32.43617325	0.7320837230832511				0.40833827935555184
-32.38617925	0.7010365877236977				0.7389964934063699
-32.33618525	0.6768421499294551				0.4240606559619848
-32.28619126	0.7075831897605414				0.7338135116707564
-32.23619726	0.6731322082299803				0.4445907778772371
-32.18620326	0.6306197052598367				0.6921396854257748
-32.13620926	0.5627062213902977				0.3914578591511271
-32.08621526	0.6211768712313284				0.16670473921812776
-32.03622126	0.6809864840437371				1.0059059212264785
-31.98622726	0.6341468519106072				0.4908763586053011
-31.93623326	0.7135145064257639				0.8164362573510457
-31.88623926	0.6725000088267352				0.5677174419518388
-31.83624526	0.6536768436689472				0.9705903522972673
-31.78625126	0.6668648223223015				0.4746617627173469
-31.73625727	0.7157362369291222				1.3898235799941043
-31.68626327	0.7089835128399595				1.145936172676622
-31.63626927	0.6623963651651599				0.35243389616795173
-31.58627527	0.7448883851023792				0.3391441627790065
-31.53628127	0.6841980535816747				0.16714305521467798
-31.48628727	0.7845766153234066				1.2812273746700023
-31.43629327	0.7883993673641636				1.3366576752118742
-31.38629927	0.6601272980972681				0.5984574490437152
-31.33630527	0.696455152				0.8966409143928697
-31.28631127	0.7893251971444041				0.40324109384162704
-31.23631728	0.7421646810251757				0.7512320692145976
-31.18632328	0.6955155379173967				0.7346352517136157
-31.13632928	0.6878893556294022				0.20930801969294283
-31.08633528	0.7043628461173056				0.3856494969654366
-31.03634128	0.7094981313700028				0.820117886
-30.98634728	0.6140897008210776				0.8170444315771002
-30.93635328	0.6329406230781623				1.0348416798154678
-30.88635928	0.7079798591982001				0.7211562233816793
-30.83636528	0.7166452633476672				0.9507321
-30.78637128	0.6698130037687448				0.6165204592698164
-30.73637728	0.6798973924999734				0.7205780758928454
-30.68638329	0.7164193672549665				0.39218624496802684
-30.63638929	0.749973693				0.7526387605553133
-30.58639529	0.7356663923616154				1.1481573396468663
-30.53640129	0.7780108543473876				0.38482513892409503
-30.48640729	0.8026552811476036				0.6438529399365308
-30.43641329	0.7926701335228447				0.7105395584214677
-30.38641929	0.7832437419239908				0.37310151824868876
-30.33642529	0.7754005959553367				1.4196259893127527
-30.28643129	0.7178762847520851				0.9563161048187007
-30.23643729	0.6053722795358607				0.6325620023407026
-30.1864433	0.6676536817979973				0.8648125679838327
-30.1364493	0.7372192090225208				0.8960857267514716
-30.0864553	0.783319777				0.28426019125784435
-30.0364613	0.8825266569529787				1.2886179305085195
-29.9864673	0.8353809781103193				1.0206034357529652
-29.9364733	0.8129815653082154				0.2549262217207133
-29.8864793	0.8457857739710485				0.6166905661346516
-29.8364853	0.8450365343745725				0.4036133681509511
-29.7864913	0.7345837927410089				0.8053580151306811
-29.7364973	0.684280505				0.39894116538126145
-29.6865033	0.6467791603652531				0.8413651339038645
-29.63650931	0.7319727313907618				1.8684121604799457
-29.58651531	0.7326774883075583				0.8978626398882452
-29.53652131	0.7562380622065935				0.6993747919690073
-29.48652731	0.6988892448017039				0.9321047092121607
-29.43653331	0.7000246633817138				0.4335560313042548
-29.38653931	0.6371201060346927				0.8662983316914711
-29.33654531	0.8278052808053555				1.006994083072625
-29.28655131	0.8159755325279435				0.60542342
-29.23655731	0.6790492112808989				0.6873715866203287
-29.18656331	0.6955174199291355				0.6771140183268602
-29.13656932	0.8285127279235416				0.6311089315954622
-29.08657532	0.7880655345747013				1.069807161
-29.03658132	0.8294044688220275				1.691455936743345
-28.98658732	0.8110841897211655				0.4704853950231087
-28.93659332	0.8409029373838076				1.8645425869078278
-28.88659932	0.8416788326650161				0.7327949594785795
-28.83660532	0.7126072640818399				0.38196638669332345
-28.78661132	0.7822596669451157				0.5124373052665481
-28.73661732	0.9329368196417985				0.15673671202116213
-28.68662332	0.9570595529766188				0.8984371575197128
-28.63662932	0.9878853391573035				0.9053638181709809
-28.58663533	0.8409420630812604				0.5172761097496205
-28.53664133	0.9123309278859686				0.9793939237280669
-28.48664733	0.8631200418624227				1.251456505763217
-28.43665333	0.7786845815171445				0.4790160383877507
-28.38665933	0.8978828239743301				1.3834526904994249
-28.33666533	0.8459457882564897				0.6705342771050482
-28.28667133	0.7479524174033386				0.2524681455041621
-28.23667733	0.7122398228852721				0.6211680029457785
-28.18668333	0.7541442857093762				0.6282536958879087
-28.13668933	0.8681846892960288				0.5694329288634967
-28.08669533	0.8687898369231397				0.5708656759043214
-28.03670134	0.9232031854387409				0.25074604859788546
-27.98670734	0.8823232816771577				1.039297945632262
-27.93671334	0.9793411225399107				1.243829506677335
-27.88671934	0.9749076028733603				0.6341767078151211
-27.83672534	0.9970855563382821				2.0932208101861955
-27.78673134	0.758584304				1.2267661739226399
-27.73673734	0.8362583608678351				0.3550685778690937
-27.68674334	0.7537058003747124				0.3043106370001612
-27.63674934	0.7461750223787179				1.2482505295021964
-27.58675534	0.8301501234289369				0.3570495159245854
-27.53676135	0.8649829941390901				0.2990075873191792
-27.48676735	0.9436668843442683				1.2921792687250642
-27.43677335	0.9125807063926843				1.3534531946208896
-27.38677935	1.016878965412507				0.8496200597966319
-27.33678535	1.0408759020048717				0.8018700539358912
-27.28679135	0.9788405261298788				0.10445180133528985
-27.23679735	0.9276929674957186				0.7014456687384832
-27.18680335	0.9635231935727595				1.3200339445382172
-27.13680935	0.8925625993673488				0.5361898744473338
-27.08681535	1.0272079586826255				0.38304450189727013
-27.03682135	1.0226163937953097				0.825595911
-26.98682736	0.8778883019626765				0.4148123177172301
-26.93683336	1.0245288435618314				0.7279525092484089
-26.88683936	1.1537330677252615				0.3647412651307231
-26.83684536	1.0852716321634637				1.1928951551956894
-26.78685136	1.1445367171026464				1.1064283643721877
-26.73685736	1.0106752030337316				0.13079078328390573
-26.68686336	0.927400498				0.9437476142718961
-26.63686936	0.9652317415250227				0.8037527987951404
-26.58687536	0.9020846766427338				0.5876638504668978
-26.53688136	1.0242636532240967				0.32222951243583614
-26.48688737	0.9855279951589808				0.5796019864171529
-26.43689337	1.0854807437213405				0.22502743974235848
-26.38689937	1.0735355197102423				0.9762558402104613
-26.33690537	0.9055394504006188				0.8824386290098425
-26.28691137	1.0732848856626926				1.3187356177981764
-26.23691737	1.180498699410232				1.2277493913950757
-26.18692337	1.1210773192663293				0.43879050994758273
-26.13692937	1.1072878427074877				0.4490192020912551
-26.08693537	1.1454348433037926				0.7692926761648872
-26.03694137	1.1054052101718377				0.5174993296298745
-25.98694737	1.2535764691305227				0.7883862988529178
-25.93695338	1.414145243309318				0.5118472983912976
-25.88695938	1.3354338097358502				0.5189152558876472
-25.83696538	1.1030225938975646				0.038696116175953414
-25.78697138	1.1342385392246017				0.7497973908097396
-25.73697738	1.1374506430630793				0.9601974160573179
-25.68698338	1.1569270703392998				1.3447952394663558
-25.63698938	1.0913865203656596				1.1557623281600466
-25.58699538	1.144205910285897				0.20934907489613552
-25.53700138	1.2397416287060639				0.3296263988930804
-25.48700738	1.292178512304929				1.046177672786604
-25.43701339	1.3296483145425566				1.1976798863738252
-25.38701939	1.106745323228822				0.7531898243297087
-25.33702539	1.0117517595291659				0.6425200552159109
-25.28703139	1.0610758797335837				1.188794012812291
-25.23703739	1.2150968816636964				0.6669120175470072
-25.18704339	1.258497933226554				1.9329178851736926
-25.13704939	1.3177393573577223				0.3698734031035877
-25.08705539	1.2990905043798486				0.8367247433858318
-25.03706139	1.4571433446698263				0.707090707
-24.98706739	1.3445340866409703				0.21576554880390325
-24.93707339	1.4345909376607104				0.31884997239795926
-24.8870794	1.4105543330001487				0.8795252576976157
-24.8370854	1.3733719552348589				0.9112929569895601
-24.7870914	1.3583407361455109				0.13341827340813622
-24.7370974	1.4037119961782878				0.36623435881408256
-24.6871034	1.368265729207933				0.44694552489388695
-24.6371094	1.3201693686325604				0.8690639275853422
-24.5871154	1.3259714222178918				0.8057083611158455
-24.5371214	1.378829649198808				0.3209281654368538
-24.4871274	1.5433716757365776				0.11064339644042218
-24.4371334	1.594545131305476				1.1278242463557917
-24.3871394	1.3832071385029379				2.332889457607431
-24.33714541	1.3813713318737157				1.4974899552458016
-24.28715141	1.5286229131017828				0.5825007773180935
-24.23715741	1.7401809106764112				0.626212486
-24.18716341	1.4048342586174936				1.3772881046256293
-24.13716941	1.8749738337949227				0.8740272716696936
-24.08717541	1.694712771009559				0.421474572
-24.03718141	1.6236880279987032				0.3942484481929267
-23.98718741	1.752302222857438				1.4630212486928302
-23.93719341	1.8164953406526445				0.27522022
-23.88719941	1.911473229547658				0.14695515879891427
-23.83720542	1.7473758109548896				0.7524080728356831
-23.78721142	1.7108864236169028				0.9639801927604275
-23.73721742	1.7792664895303056				0.3797720791042852
-23.68722342	1.797425199349144				0.6538346427041335
-23.63722942	1.7181461212728337				0.2776774629693485
-23.58723542	1.8694340108985013				0.6745662937431558
-23.53724142	2.022429619293269				0.20306837454211085
-23.48724742	1.8682404833531392				0.5489448603919074
-23.43725342	1.705966568230873				1.1448073002208037
-23.38725942	1.9558046133022382				0.44298666078564125
-23.33726542	2.3782337270112803				1.391851692
-23.28727143	2.2947616834287103				0.32806473369008643
-23.23727743	1.991356153490947				0.8103086361731809
-23.18728343	1.9685092330504423				2.0000531403482174
-23.13728943	2.018899598029808				0.638781608
-23.08729543	2.1788415523424436				0.38181684140532185
-23.03730143	2.4843472922503325				0.1569203704701001
-22.98730743	2.494331805845168				0.5403480478758467
-22.93731343	2.5444158813247397				0.3260613232639648
-22.88731943	3.0294939836195676				0.9312319270218067
-22.83732543	2.6317974445875194				1.2693038799761618
-22.78733144	2.462240888018026				0.13655460357277677
-22.73733744	2.5659415625521014				0.3104550593133416
-22.68734344	2.5181859583551427				1.2578604972317735
-22.63734944	2.9176575128748445				1.417697952612395
-22.58735544	2.8435579151095007				0.29060933971907377
-22.53736144	2.793477791860278				0.5107727
-22.48736744	2.975457672104895				1.4581119753307101
-22.43737344	3.135050377891658				1.128646181
-22.38737944	3.1306610946578877				0.6717657310504866
-22.33738544	3.014135431349364				0.5032612856844622
-22.28739144	2.816038579273565				0.7558005074788746
-22.23739745	3.329399396603263				0.773782057
-22.18740345	3.110189939609677				0.4835217919677602
-22.13740945	3.1628262001970158				0.5089294035421976
-22.08741545	3.800751328617386				0.39834211112951423
-22.03742145	4.473030902775823				0.5698373491626835
-21.98742745	4.0781668354209915				0.5963583141172724
-21.93743345	4.4572869513273545				1.0876755880966846
-21.88743945	5.339794246944513				0.19775725794872426
-21.83744545	6.018111762284075				0.6534814782149193
-21.78745145	5.3769657617209905				0.4909188613734279
-21.73745746	6.7056011252018815				1.0392375598065005
-21.68746346	7.4428388829189185				0.43942532699070025
-21.63746946	10.60155387994926				0.5895486757742476
-21.58747546	12.463246637293986				0.4319386880596556
-21.53748146	20.08201786				0.9282667800867265
-21.48748746	35.533829293981135				0.11441378577957592
-21.43749346	55.08510919950214				0.663629766
-21.38749946	59.46322261637291				0.5380759994880017
-21.33750546	60.047713751507004				1.0221251094106432
-21.28751146	75.7779962				0.45322944417696026
-21.23751746	64.61883940412697				1.3459552677130737
-21.18752347	56.026588843076176				1.1847536268158723
-21.13752947	54.681525185161384				0.3368191585611314
-21.08753547	53.99802360778368				0.2591784197228228
-21.03754147	44.66893909633781				0.7868229436265239
-20.98754747	51.701184628051266				1.0822632368520582
-20.93755347	45.11237736242586				0.485966824
-20.88755947	29.376727705908287				1.341465830415094
-20.83756547	15.779700466309077				0.17578781236949856
-20.78757147	9.783093200424018				0.5502449772338686
-20.73757747	7.654783441				0.5942554749337549
-20.68758347	7.335403402				0.7554412181997199
-20.63758948	7.033285269304814				0.7846210505435397
-20.58759548	6.751116541767364				0.6080845063151976
-20.53760148	6.418871013724442				0.39387521485740434
-20.48760748	6.321845012373817				0.5817062702144601
-20.43761348	5.8138384860780805				0.8134200512799217
-20.38761948	5.562316849837906				0.5709003629651211
-20.33762548	5.098253544723096				1.179130047119599
-20.28763148	6.595363415				1.6056630652761588
-20.23763748	7.169450221417028				0.29713487769168984
-20.18764348	6.753023205956392				0.8663207362358504
-20.13764949	6.819772668332945				1.1418982195653817
-20.08765549	7.306322563702858				0.643862997
-20.03766149	7.890719434223531				1.3735157580526993
-19.98766749	7.516930907				0.4040993304118839
-19.93767349	8.663433832913377				0.4182903251311885
-19.88767949	9.388600003617121				0.4180113652715699
-19.83768549	10.191059978629255				0.29332939587993545
-19.78769149	9.491486291073553				0.5391587551403185
-19.73769749	10.534102194698368				0.7995094240199034
-19.68770349	10.34124127300794				1.5459228259985087
-19.63770949	11.982347345555905				1.5535401513570752
-19.5877155	16.11226905101362				0.8929438814048091
-19.5377215	18.20323878159537				1.1394456876473091
-19.4877275	21.005731101077416				0.5434403434966425
-19.4377335	24.099994361261412				0.8382609376316975
-19.3877395	32.60267264668305				0.6032383689666653
-19.3377455	45.615722343789635				0.27103272259883254
-19.2877515	68.91303701				0.3878735555471922
-19.2377575	94.90895011				0.44405589339409834
-19.1877635	103.88736342511798				0.5853530131963421
-19.1377695	102.02134212642622				0.6654775462592539
-19.08777551	97.33998907790064				0.9573339350601658
-19.03778151	88.24482277748022				1.023248551408139
-18.98778751	78.02980806739299				0.9573363650161502
-18.93779351	63.84344053952597				1.4589147990499955
-18.88779951	52.55671876025686				0.3639096495976796
-18.83780551	42.51600406502834				0.22507472341255957
-18.78781151	34.15150232733827				0.4061161061057295
-18.73781751	29.34954548957651				0.06728737
-18.68782351	22.53730041553555				0.848535889
-18.63782951	18.46115844029747				1.2604786933978473
-18.58783551	16.384942336689633				0.6964555356184715
-18.53784152	15.164754393207804				0.636155426
-18.48784752	15.175921834189857				0.5846669916300131
-18.43785352	15.086496013107752				0.7025154405694338
-18.38785952	15.107215745613216				1.4759062310298805
-18.33786552	13.391712505174509				1.4250006201084373
-18.28787152	10.65336883353068				0.3151872803806637
-18.23787752	10.455439166145279				0.23302741225422305
-18.18788352	9.309123319037672				0.21797427014780374
-18.13788952	8.847882768				0.811897702
-18.08789552	7.678663611512557				0.6961286679348182
-18.03790153	6.931396305786792				0.7549245553442675
-17.98790753	6.991617891				0.5441666365820687
-17.93791353	6.844517587773044				0.7592316198054238
-17.88791953	5.961254036077353				0.7379358312703945
-17.83792553	6.135958656495254				2.0050459558553846
-17.78793153	5.610433752158994				0.8102172655160859
-17.73793753	6.104803938228769				0.46593721290384416
-17.68794353	5.558249732378246				0.5427287260185399
-17.63794953	4.542563485044704				0.6257867997562878
-17.58795553	4.803508670258176				0.9986001149765767
-17.53796153	4.921581259885238				0.5506071069637386
-17.48796754	5.008508324792282				1.2731927316632294
-17.43797354	4.6781089173342485				0.9213889731511218
-17.38797954	4.9444165112458895				0.23537967598321738
-17.33798554	4.724285837002501				0.5122609119276609
-17.28799154	4.678643793027914				0.4870838693733324
-17.23799754	4.403246626569549				0.5751578664086019
-17.18800354	4.238183828794584				1.4431246661148338
-17.13800954	4.506061956088684				0.4563229296511353
-17.08801554	4.315927361				0.43003628040375286
-17.03802154	4.073573005360616				1.1197837050548038
-16.98802755	3.9631084333067284				0.8945875668123666
-16.93803355	3.6506205696472414				1.2338085536355419
-16.88803955	3.262267643482688				0.6681660336299254
-16.83804555	4.099162494107139				1.0447049978433167
-16.78805155	4.113525814108066				1.3583134923522473
-16.73805755	3.8192291467816912				0.3068942837343805
-16.68806355	3.706052760408426				0.4466653799037644
-16.63806955	3.8535298386394183				0.6397516384499349
-16.58807555	3.462400724				0.39649290593482717
-16.53808155	3.1257314778949876				0.3261728645457808
-16.48808755	3.5618287751268585				0.3882647068009229
-16.43809356	3.3492849994343454				0.47634605366790944
-16.38809956	3.2694929280726277				0.5657625017133022
-16.33810556	3.1682607962165683				0.7655899591079426
-16.28811156	2.8104701645684003				1.4391822654961914
-16.23811756	2.826190167874891				0.8520747945720085
-16.18812356	2.7404344649671275				0.852186556
-16.13812956	2.2693480751106563				0.4138483569502766
-16.08813556	2.553992479192766				0.44247209714871866
-16.03814156	2.6390302586525407				1.1208258584608497
-15.98814756	2.743404766596049				0.6178000860751034
-15.93815356	2.3766454787441718				0.7555891223964991
-15.88815957	2.6353050259652178				0.33625847359079986
-15.83816557	2.657916871701226				0.45698573145664195
-15.78817157	2.3216052226303012				0.4973931402620049
-15.73817757	2.7428590220340654				0.9361227001005643
-15.68818357	2.5541374377574706				1.125797414902881
-15.63818957	2.311307398388888				1.252506609876603
-15.58819557	2.6808718011654546				0.4659757103669333
-15.53820157	2.6222936702703343				0.433616597
-15.48820757	2.2390388714645133				0.741929016
-15.43821357	2.169727320746054				1.2064710812227801
-15.38821958	2.06281264				0.5414736056427178
-15.33822558	2.0515211639966004				0.1893486807896535
-15.28823158	2.005201482395672				0.4803773892039125
-15.23823758	2.211055223375924				0.6341992922239533
-15.18824358	2.082827205547882				1.1431673905029065
-15.13824958	1.8110737075506222				0.15729206543191765
-15.08825558	2.038881280443806				0.627535967
-15.03826158	1.9298053571976432				0.9124654432109556
-14.98826758	1.9932756984321416				0.6993051729162133
-14.93827358	2.2489958505052217				0.5565779750763428
-14.88827958	2.167251182306554				1.0405684371325847
-14.83828559	2.0163618130477903				0.26807420833677476
-14.78829159	2.0985783537361464				0.523606736
-14.73829759	2.06201477				0.4806482676185618
-14.68830359	1.821092993942286				0.5381454917238585
-14.63830959	1.9341179094617358				1.0355808055844224
-14.58831559	1.9807120372601092				0.19926271119125996
-14.53832159	1.8689596281023875				1.2873003727281938
-14.48832759	1.8097370992250432				1.7407293732709082
-14.43833359	1.8051832089405988				0.13756137158536394
-14.38833959	1.8658571206488321				1.7195478070760084
-14.3383456	1.7825141882327742				0.7984514179487953
-14.2883516	1.7904646218768323				0.7579403013457486
-14.2383576	1.6738773105999243				0.6146143385736019
-14.1883636	1.501495031170874				0.7847184863449433
-14.1383696	1.8215350749415316				0.7003221712977178
-14.0883756	1.8054062069538617				1.0923477733359692
-14.0383816	1.7554510141561401				0.6212465908143753
-13.9883876	1.758286128763422				1.2134232555441067
-13.9383936	1.7975855798450522				0.32061522896660605
-13.8883996	1.7694332032383018				0.3439756130759614
-13.8384056	1.5840029604147121				0.6837771553156915
-13.78841161	1.6082561300590048				0.7626609020046193
-13.73841761	1.692881741316545				0.7479779042173645
-13.68842361	1.5089381006463158				1.452416412196507
-13.63842961	1.5584519312050304				0.6592052226227465
-13.58843561	1.6448310392727155				0.957274782
-13.53844161	1.3796629714694122				0.4882678835188793
-13.48844761	1.3551657733046583				0.6326612506127713
-13.43845361	1.609765658418299				0.8049682953646203
-13.38845961	1.4802798284320708				0.3401511685617067
-13.33846561	1.4561914912259413				1.6933761999957404
-13.28847162	1.5588538499998936				0.7289645577792607
-13.23847762	1.5733417385032729				1.7000804287663371
-13.18848362	1.598916758549685				2.007337378143161
-13.13848962	1.6696257064157634				0.3906304871158127
-13.08849562	1.381360749247314				0.49048402302643923
-13.03850162	1.2342139102438774				0.38713890852562344
-12.98850762	1.6017668277419852				0.6283121546491703
-12.93851362	1.7401708713916795				0.725713348
-12.88851962	1.669527430133943				0.8227173214223764
-12.83852562	1.5732820760955406				0.43369857589208716
-12.78853162	1.6882188147595107				0.23091200878921034
-12.73853763	1.6122345478537896				1.2329691793356288
-12.68854363	1.4203020981903844				0.27968233460718384
-12.63854963	1.5338177262420367				1.0221624949015684
-12.58855563	1.4910273265833942				0.32144762787675096
-12.53856163	1.3619213364871017				0.43899750708939567
-12.48856763	1.4661282429676954				1.0156357942898722
-12.43857363	1.4275128158424353				0.633327854
-12.38857963	1.5476058407606845				0.4608256581601769
-12.33858563	1.462113497926732				0.5805930386111756
-12.28859163	1.4113888188069397				0.9584089471705525
-12.23859763	1.3456304506884451				0.965745949
-12.18860364	1.6568402846500565				0.5191163884501544
-12.13860964	1.3969446438095707				0.4079295947142175
-12.08861564	1.227579200761967				0.922053857
-12.03862164	1.4726103296867623				0.6118457517178861
-11.98862764	1.5340053082967129				0.5407716071777255
-11.93863364	1.4984605469410714				1.1402753536114072
-11.88863964	1.4223651999167362				1.022178673125388
-11.83864564	1.5054482969638894				1.0552796128285398
-11.78865164	1.5285534069791575				0.7352987619937793
-11.73865764	1.2532390344762598				0.46613843979574193
-11.68866365	1.3760424942774871				1.0437804897021834
-11.63866965	1.3122996539947862				0.5327376685757469
-11.58867565	1.3554776588953985				0.9239040325858652
-11.53868165	1.2661695774506727				0.27715578837622945
-11.48868765	1.3259132709502208				1.1174731736835206
-11.43869365	1.2270365339013067				1.1666981888715175
-11.38869965	1.1956080521097483				0.7413889469428329
-11.33870565	1.2777809618169718				0.6457654374547002
-11.28871165	1.1987550586540479				0.6383194358161833
-11.23871765	1.4032538799226437				0.8682204417580163
-11.18872365	1.3166504408461872				0.7490391728694118
-11.13872966	1.1556707839013642				0.4092562584427126
-11.08873566	1.2530246806615266				0.3120744751999202
-11.03874166	1.3140159350703398				0.8578213011256827
-10.98874766	1.399593359073991				0.41092250440996053
-10.93875366	1.3267011097488064				0.12809480352726724
-10.88875966	1.134899203030771				0.9940018413159551
-10.83876566	1.3302412123969047				1.6438931323708847
-10.78877166	1.4414767720058628				0.15444196240936786
-10.73877766	1.2770371886452865				0.47485242114188436
-10.68878366	1.2644692092445822				0.8934345184326158
-10.63878967	1.287345843779796				0.31550884804023127
-10.58879567	1.174868572477284				0.43503191483930004
-10.53880167	1.2123983965824126				0.6095475937921226
-10.48880767	1.1623516274263845				0.18906650621377152
-10.43881367	1.332262735764687				1.107430352135841
-10.38881967	1.4133379687643435				0.5555980716355079
-10.33882567	1.4837993661979798				0.044656235958173154
-10.28883167	1.3531639691074744				1.0814341025179042
-10.23883767	1.2556473609991947				0.6730020153534592
-10.18884367	1.290571778723883				0.5134012747967832
-10.13884967	1.2751667292344895				0.5843082483759491
-10.08885568	1.3628122995407026				1.068019557839122
-10.03886168	1.4076645644654415				1.5990755988189176
-9.988867678	1.3433969551872027				1.1867973572524244
-9.938873678	1.1098681427200974				0.48903502462778375
-9.888879679	1.2533031118655666				0.7459626468578683
-9.83888568	1.1183156396908527				0.8865828449647885
-9.788891681	1.2415261193916105				0.517707319
-9.738897682	1.3326653194969593				0.6217155734257055
-9.688903683	1.4401790823866514				1.2864191212317284
-9.638909684	1.3463712937150198				0.9127197914955404
-9.588915685	1.2299447778046784				1.2515018662229243
-9.538921686	1.1119204048990032				1.1230500559656236
-9.488927687	1.0927423652382355				0.5039406580577194
-9.438933688	1.0706735672040253				0.7307473121014116
-9.388939689	1.0226157195024583				0.28037924449889295
-9.33894569	1.094266958913446				0.6536501493584813
-9.288951691	1.1657476947743377				0.6774560442672836
-9.238957692	0.9866250443073307				0.5623123547542067
-9.188963693	1.0924212008945067				0.7219850379476102
-9.138969694	1.2144893147479916				0.25717821286129045
-9.088975695	1.2698801494106058				1.0535800928928414
-9.038981696	1.2000497631382516				0.3275782648558453
-8.988987696	1.0663756933018969				0.5907890808205539
-8.938993697	1.1807120966743112				0.7561253921467543
-8.888999698	1.1827351608380672				0.9033300143972454
-8.839005699	1.2243720168768566				0.3503785016469967
-8.7890117	1.2352622560210087				0.6653881183526121
-8.739017701	1.1434902953808503				0.42991483472409575
-8.689023702	1.2465801091522493				0.45511731947330286
-8.639029703	1.104027406				0.4253145411219033
-8.589035704	1.2047921729310394				0.951095008
-8.539041705	1.048349534566625				1.0519299220781824
-8.489047706	0.9276829339273232				0.7391885047715221
-8.439053707	0.9844552580423783				0.6247057352218875
-8.389059708	1.1644679963774733				0.582205161
-8.339065709	1.0640940127469194				0.8319753153527193
-8.28907171	0.9264912556312442				0.47728124404531375
-8.239077711	0.9698270686429862				0.8945216789744359
-8.189083712	1.1364678246386437				0.9664351890699767
-8.139089713	1.0874592964667793				0.7789823766606859
-8.089095714	1.096598051				0.6461804226869224
-8.039101714	1.1211994701721226				0.20432640268891653
-7.989107715	1.2156061161256388				0.5796629705549419
-7.939113716	1.1271739362695472				0.901821659
-7.889119717	0.9148047413799416				0.5083006087765298
-7.839125718	1.006992697485917				0.9693804056664788
-7.789131719	1.1404759586398872				0.39744838064174903
-7.73913772	1.0477476559374859				0.070135024
-7.689143721	1.017767199711132				0.3351206947439939
-7.639149722	1.2329757302258693				0.41824027309728234
-7.589155723	1.2063470444237652				0.415182401
-7.539161724	1.1025635573419463				0.6472178797349539
-7.489167725	1.0798095703564505				0.9276769041598797
-7.439173726	0.9480011603665475				0.4024405822937509
-7.389179727	1.059320887589534				1.024793082779169
-7.339185728	0.9023523596864862				0.5951125849552601
-7.289191729	1.127689451399325				0.40983501170048964
-7.23919773	1.131615457948933				0.43861139210903144
-7.189203731	1.0424519914821144				1.2387092503067119
-7.139209731	0.9671583438261556				0.4473778785700257
-7.089215732	1.0772018390338003				1.409353161662646
-7.039221733	1.0942878695096596				1.4883493282049214
-6.989227734	1.0926087945503198				1.200544175990038
-6.939233735	1.2703750136878351				1.4179325633697328
-6.889239736	1.1694117554183934				1.114775913572237
-6.839245737	1.0307298224893497				0.4403496564062002
-6.789251738	1.105872511963355				0.6217297498530201
-6.739257739	1.2526659323754028				0.4287025751212773
-6.68926374	1.0078457676015689				0.17907910719901105
-6.639269741	0.9221563490361014				1.186042510768316
-6.589275742	0.9822587019186566				0.7170135042695157
-6.539281743	0.9531399310067397				0.32263950783548867
-6.489287744	1.0428234840177797				0.29916608280652496
-6.439293745	1.078208079129274				0.6220053398126424
-6.389299746	1.284110710808376				0.6530833807391604
-6.339305747	1.2790230334799704				0.4492385984352455
-6.289311748	1.3434672691497151				0.43051677097429136
-6.239317749	1.2344301186477735				0.9357502433445493
-6.189323749	1.1391861243234311				0.6391647726533358
-6.13932975	1.1443255008952373				0.6765817060141993
-6.089335751	1.159091270601592				0.6001036726095998
-6.039341752	1.149947888643866				1.4027308517985888
-5.989347753	1.0802726271701981				0.3988951123966031
-5.939353754	1.2143155356304125				0.4723305683312426
-5.889359755	1.3375255989328616				0.42347115359916015
-5.839365756	1.3831798999619667				0.8842956179387594
-5.789371757	1.3248834478266436				0.9397692750251182
-5.739377758	1.3714337050501317				1.943735397646075
-5.689383759	1.4873696655016218				0.7694021443170903
-5.63938976	1.275832195				0.7380311727349635
-5.589395761	1.3796803096367594				0.13037087111347873
-5.539401762	2.476977717573807				0.517276571
-5.489407763	4.645631341486565				0.5518177851216453
-5.439413764	3.532328957608639				1.5381156162809542
-5.389419765	1.280797916946381				0.19845294077540857
-5.339425766	1.170364507672177				0.6928180581439912
-5.289431767	1.0760832528507236				0.39496482286134316
-5.239437767	1.0404342208993413				0.6613697213965016
-5.189443768	1.176195816				0.8492427615623096
-5.139449769	1.045086984881455				0.855349381
-5.08945577	1.098497899				0.7685531440054235
-5.039461771	1.2845483180882342				0.636621623
-4.989467772	1.2835059644275266				0.8484627754465947
-4.939473773	1.1264545934486954				0.43156728659763083
-4.889479774	1.0641598457359518				1.158015521318466
-4.839485775	1.026543370108508				0.9352794086695994
-4.789491776	1.0209666643237367				0.7898603885283381
-4.739497777	1.1017695331772441				0.7603986708350833
-4.689503778	1.9731791714523148				0.3689966037569392
-4.639509779	3.0703952472929776				0.3397520821759708
-4.58951578	2.961036800941372				1.6276832902936766
-4.539521781	2.4020582716539693				0.9172733078578316
-4.489527782	2.036310989				0.8051949040363485
-4.439533783	2.0104786968469517				0.9931902183726369
-4.389539784	2.013189820905087				0.6205834858474509
-4.339545785	1.8886827440487333				0.5534957823727688
-4.289551785	2.0252942074575238				1.3505037537847118
-4.239557786	2.009265993494758				0.6074148983374857
-4.189563787	2.0467035278275114				0.26990658906267495
-4.139569788	2.0849833312483352				0.6582222524873632
-4.089575789	2.073584542026214				1.0337067670675584
-4.03958179	2.163583231000643				0.40804661870698783
-3.989587791	2.5127395232069647				0.088141803
-3.939593792	2.5782929967020793				0.14585596092479747
-3.889599793	2.1828950264990383				0.8716035617744007
-3.839605794	2.323187268				1.1185241474932428
-3.789611795	2.4039409229160693				0.534195046
-3.739617796	2.2062777579240245				0.7380166958919255
-3.689623797	2.1858787023800033				1.3039923038060386
-3.639629798	2.359838685342637				0.9656369155540552
-3.589635799	2.7108431094959005				0.6213126798497506
-3.5396418	2.7901495419465547				0.8018994543857647
-3.489647801	2.487380427458581				0.3304568085236443
-3.439653802	3.2261088608311694				0.37922001889958057
-3.389659802	3.2102254696121975				0.7623321893089028
-3.339665803	3.3069131443797684				0.6626323960598813
-3.289671804	4.103705272297043				1.238243845184519
-3.239677805	3.8705597514474386				1.8410499714164619
-3.189683806	4.738993186529946				1.096461308753124
-3.139689807	4.240326555923163				0.8107186185993643
-3.089695808	3.845933511127922				0.099816343
-3.039701809	4.159521710024608				0.8405817307921998
-2.98970781	4.1844860627338765				0.16387545736704878
-2.939713811	5.210865906090127				0.22436452289011022
-2.889719812	5.265576987650081				0.5246189970472324
-2.839725813	5.28245424				0.8690965757370434
-2.789731814	5.810064958099728				0.32448640279597196
-2.739737815	5.747925825691175				1.1601849827106552
-2.689743816	6.482037835082031				0.38194423605321204
-2.639749817	6.816548527248667				1.017514957
-2.589755818	7.6497238932837135				0.9197567812754704
-2.539761819	8.615732972750099				0.6290842042090128
-2.48976782	9.004287261951674				0.6396021133213621
-2.43977382	9.261902160033204				1.039703792367468
-2.389779821	8.509937424				1.3835770282340496
-2.339785822	10.744486215389832				0.9103664464562288
-2.289791823	11.922339524947136				0.7082421454842946
-2.239797824	11.401973127179998				1.022801916682457
-2.189803825	10.362584415422425				0.9430943160252605
-2.139809826	11.062685271237196				0.38162659248854286
-2.089815827	11.973727527297973				0.6246322102455464
-2.039821828	10.948007187184244				0.3171101392054867
-1.989827829	11.677412444017495				0.40265091920489565
-1.93983383	11.881471629895664				1.1648901462394914
-1.889839831	10.97960146989053				1.7662758812338546
-1.839845832	10.780522366055925				1.0727638232672236
-1.789851833	9.847519871514422				1.2688095746214558
-1.739857834	7.817022639367719				0.1282627990820726
-1.689863835	7.337198474				0.8421460797221956
-1.639869836	7.6683672714905535				0.9537809772342642
-1.589875837	7.335530850590764				0.7732007837850411
-1.539881838	6.845127117292512				0.7474101530821419
-1.489887838	5.825350064341841				0.7103930321020012
-1.439893839	5.918690991440347				0.9387009212408863
-1.38989984	6.203352297057729				0.822575497
-1.339905841	6.252753506072227				0.571434752
-1.289911842	5.249345887255301				0.7721418738500572
-1.239917843	5.352829791828513				0.5128086177467139
-1.189923844	5.189169131505432				0.42168532594720204
-1.139929845	5.2435965296453695				1.0115190276918873
-1.089935846	5.099827208				0.3436643919583044
-1.039941847	4.359361698236797				0.5454354869075048
-0.989947848	4.89127967				0.5888350918032373
-0.939953849	5.095467344544281				0.10049907382513415
-0.88995985	4.978005319814167				0.7291008958088179
-0.839965851	4.589676000675551				1.482293472025381
-0.789971852	4.772599240792537				1.266806905536821
-0.739977853	4.483346462259622				0.3873622775386539
-0.689983854	3.811695965912643				0.9562241094746443
-0.639989855	3.558931068342237				0.4429236929551632
-0.589995855	3.3686800424099697				0.694634791
-0.540001856	3.988846058785637				0.3157015851682892
-0.490007857	5.209982429550187				0.39735706001913035
-0.440013858	6.082195046				0.9640550148988489
-0.390019859	8.505499307766087				0.5584112006705642
-0.34002586	11.317923556444466				0.361742317
-0.290031861	12.191370825859437				0.5160159219637953
-0.240037862	19.777997808964475				0.966170281
-0.190043863	18.77171427768892				0.8483155942470292
-0.140049864	25.527527175670325				0.25500616403321147
[truncated: 98,002 more rows]
