# Supplementary material for: Cavity-mediated long-range interactions in levitated optomechanics
Source: Nat Phys. 2024 Mar 1;20(5):859–64. doi: 10.1038/s41567-024-02405-3 (PMC11116115; doi:10.1038/s41567-024-02405-3)
Supplement: Supplementary file 2 — Source data for Fig. 2. [file 41567_2024_2405_MOESM2_ESM.csv]

source data for Fig 2a	spectrogram of spectral amplitude (arb. u.) as a function of frequency (kHz) and power difference (mW)(plotted on auxiliary x-parameter) with overlayed normal mode frequencies (kHz) as a function of power difference (mW)(plotted on auxiliary x-parameter)					source data for Fig 2b	spectrogram of spectral amplitude (arb. u.) as a function of frequency (kHz) and power difference (mW)(plotted on auxiliary x-parameter) with overlayed normal mode frequencies (kHz) as a function of power difference (mW)(plotted on auxiliary x-parameter)					source data for Fig 2c	spectrogram of spectral amplitude (arb. u.) as a function of frequency (kHz) and power difference (mW)(plotted on auxiliary x-parameter) with overlayed normal mode frequencies (kHz) as a function of power difference (mW)(plotted on auxiliary x-parameter)					source data for Fig 2d	frequency splitting (kHz) of normal modes with upper and lower error bars as a function of cavity detuning (MHz) overlayed with theory estimations with upper and lower range of effective coupling (kHz) as a function of cavity detuning (MHz)
x parameter	frequency (kHz)	spectral amplitude (arb. u.) flattened along horizontal axis	$|\lambda_+|/2\pi$ (kHz)	$|\lambda_-|/2\pi$ (kHz)	power difference (mW)	x parameter	frequency (kHz)	spectral amplitude (arb. u.) flattened along horizontal axis	$|\lambda_+|/2\pi$ (kHz)	$|\lambda_-|/2\pi$ (kHz)	power difference (mW)	x parameter	frequency (kHz)	spectral amplitude (arb. u.) flattened along horizontal axis	$|\lambda_+|/2\pi$ (kHz)	$|\lambda_-|/2\pi$ (kHz)	power difference (mW)	$\Delta/2\pi$ (MHz)	frequency splitting (kHz)	frequency splitting upper error (kHz)	frequency splitting lower error (kHz)	detuning for theory $\Delta/2\pi$ (MHz)	upper range effective coupling from theory $g_{y,y}/2\pi$ (kHz)	lower range effective coupling from theory $g_{y,y}/2\pi$ (kHz)
4.081133466948828e-05	10.01413279587077	3.084694599034141	80.68691205930634	53.49764355373047	37.52512767617065	3.1208667688464864e-05	10.01413279587077	3.4139186183150447	81.05754052	56.17404888505698	47.05390805326751	4.201166804218559e-05	10.01413279587077	2.0662740798573407	81.73962745285046	58.06878578014463	47.23895186136683	0.3	6.256195706	0.2951034761703468	0.2883029563042569	0	0	0
0.010042012	10.06412679492426	6.294276017978066	80.54697881335586	53.63136185979213	36.436153973084416	0.010032409	10.06412679492426	0.7286413651814527	80.91197730771755	56.32900346896472	45.917398619221736	0.010043212	10.06412679492426	2.271227417112715	81.59209085649837	58.22718555910747	46.10640803700688	0.35	6.175356138875139	0.2317720409467298	0.2275023883815263	0.035353535	0.8814923843761885	0.5300707326981101
0.020043212	10.114120793977753	3.9298910206105924	80.40684931949605	53.76467324153626	35.34718026999811	0.020033609	10.114120793977753	2.1544851976927037	80.76616743461905	56.48351022814078	44.78088918517594	0.020044412	10.114120793977753	2.320315046029896	81.44428946641027	58.38515211448229	44.97386421264689	0.4	6.170329366098056	0.2786834512400631	0.2725283017614055	0.070707071	1.7151429654818997	1.0313725955084483
0.030044412	10.164114793031244	2.6580122128264505	80.26652409284671	53.89757843	34.258206566911795	0.03003481	10.164114793031244	0.6620665639439722	80.62011015875406	56.637571984321866	43.64437975113015	0.030045613	10.164114793031244	2.212236179022133	81.29622194	58.54268881446003	43.841320388286974	0.45	6.612799003251955	0.2036116862771955	0.2005243786392867	0.106060606	2.4584178131105547	1.4783285194185722
0.040045613	10.214108792084737	7.0892449721263615	80.12600371496232	54.03007804168432	33.169232863825535	0.04003601	10.214108792084737	5.905696204	80.47380476	56.791191475811445	42.50787031708434	0.040046813	10.214108792084737	0.3920954124113319	81.14788692123845	58.69979897408943	42.708776563926975	0.5	6.000102996273213	0.1390216609015029	0.1374294956914177	0.1414141414141414	3.079907474088744	1.8520509540056178
0.050046813	10.264102791137994	3.5251683560182965	79.98528883779454	54.16217258205811	32.080259160739224	0.05003721	10.264102791137994	6.075889446678555	80.32725053239409	56.94437135614238	41.37136088303857	0.050048013	10.264102791137994	1.5354156260856444	80.99928305701229	58.856485855716855	41.57623273956706	0.6	5.050873730637976	0.1140897838590921	0.1128155970884225	0.1767676767676767	3.5638527091634185	2.1430633437760966
0.060048013	10.314096790191485	8.291379640570316	79.84438018790944	54.29386243469413	30.991285457652975	0.060038411	10.314096790191485	4.517571343905646	80.18044681	57.09711419254415	40.23485144899274	0.060049214	10.314096790191485	1.9461807858950264	80.85040898132641	59.01275266936928	40.44368891520709	0.7	4.152716072	0.1530635817472072	0.1502935409386809	0.2121212121212121	3.9108263081950576	2.351710126352394
0.070049214	10.364090789244976	4.967087958594571	79.70327857097878	54.425147860689385	29.90231175456668	0.070039611	10.364090789244976	2.0257490935706164	80.03339295189546	57.24942246419989	39.09834201494696	0.070050414	10.364090789244976	0.7870366358142616	80.70126332	59.16860257307671	39.31114509084714	0.8	4.061671728841205	0.13842603	0.1361065379142183	0.2474747474747475	4.134209356516717	2.4860377940610543
0.080050414	10.414084788298467	8.031662722114726	79.56198488	54.55602899354754	28.813338051480397	0.080040811	10.414084788298467	1.761356919020435	79.88608834	57.401298560276445	37.96183258090115	0.080051614	10.414084788298467	0.48317698295793854	80.55184471	59.32403867313119	38.17860126648718	1	3.6017150988434747	0.2023431976048284	0.1968136720111406	0.2828282828282829	4.254551228916033	2.558403370449001
0.090051614	10.46407878735196	2.245957536804249	79.42050008322171	54.68650583	27.72436434839409	0.090042012	10.46407878735196	1.3764897061152284	79.73853240467267	57.55274477770902	36.82532314685538	0.090052815	10.46407878735196	0.47715580443342315	80.40215175230676	59.47906402427844	37.046057442127214	1.2	2.990294407356346	0.1596804502925737	0.155527186	0.3181818181818182	4.294316242493566	2.582315397661476
0.1000528146683958	10.51407278640545	3.4559719684622014	79.27882526393505	54.81657824708815	26.635390645307822	0.1000432120014148	10.51407278640545	0.9653535881124272	79.59072460044754	57.703763318719474	35.68881371280953	0.1000540150017685	10.51407278640545	3.0276745946152483	80.25218307	59.63368163	35.91351361776731	1.5	2.5272209875171114	0.3841727948489324	0.3570016657805404	0.3535353535353535	4.274359333248627	2.5703146433800423
0.1100540150017684	10.564066785458708	2.259348037735158	79.13696159	54.946245952328034	25.54641694222154	0.1100444123347874	10.564066785458708	2.4306240244653865	79.44266443060349	57.85435628804549	34.55230427876379	0.1100552153351411	10.564066785458708	0.9844101440471551	80.10193727215228	59.78789444174242	34.78096979340736	2	1.93414728	0.1187917367613464	0.1152516554303284	0.3888888888888889	4.212223187129329	2.5329501090014475
0.120055215	10.61406078	0.7819448044891848	78.99491034686471	55.075508522185416	24.457443239135223	0.120045613	10.61406078	1.099376339010064	79.29435144100026	58.00452568985508	33.415794844717965	0.1200564156685137	10.61406078	2.466779372321253	79.95141296241599	59.94170536050433	33.64842596904736	2.5	1.0623188422220464	0.3110774733330474	0.2711848572736476	0.4242424242424242	4.121734656807809	2.478536341601464
0.1300564156685137	10.66405478356569	5.225910223786369	78.85267292146496	55.20436537357492	23.368469536048973	0.1300468130015327	10.66405478356569	1.8227369338752022	79.14578522603048	58.15427342431761	32.27928541067217	0.1300576160018864	10.66405478356569	0.8674190061560741	79.80060874392669	60.09511723508018	32.515882144687474	3	0.9736617976530284	0.4525481414413501	0.3664378876686687	0.4595959595959596	4.013309346	2.413336590589698
0.1400576160018863	10.714048782619182	5.060322826851926	78.71025082859373	55.33281576150419	22.279495832962688	0.1400480133349053	10.714048782619182	2.140632518801811	78.99696543296028	58.303601283799786	31.142775976626407	0.140058816	10.714048782619182	0.6173388732450541	79.64952321684396	60.24813286	31.38333832032747					0.494949495	3.8945363386750658	2.341914425071092
0.1500588163352589	10.764042781672671	5.593794459848968	78.56764570883034	55.460858771775854	21.19052212987637	0.1500492136682779	10.764042781672671	1.9799759694241195	78.84789176666035	58.45251094865071	30.00626654	0.1500600166686317	10.764042781672671	0.6736159483680083	79.49815497980943	60.40075498827519	30.25079449596756					0.5303030303030304	3.7708006486377355	2.267508033091416
0.1600600166686317	10.814036780726164	6.003142154411776	78.42485933857559	55.58849331314398	20.101548426790103	0.1600504140016506	10.814036780726164	0.6905240179638898	78.69856399476772	58.60100398253657	28.869757108534778	0.1600612170020043	10.814036780726164	7.0227108456630525	79.34650263086164	60.55298630447431	29.11825067					0.5656565656565657	3.6458336875014115	2.1923612367870273
0.1700612170020043	10.864030779779425	2.967361572628165	78.28189363873311	55.715718108882825	19.01257472370382	0.1700516143350232	10.864030779779425	1.1547252346413797	78.54898195332302	58.74908183	27.733247674489004	0.1700624173353769	10.864030779779425	9.972436177	79.19456476845748	60.70482945063082	27.985706847247656					0.601010101	3.522157827885259	2.117990823
0.1800624173353769	10.914024778832914	3.6645870572372123	78.13875068401266	55.84253168772077	17.92360102061752	0.1800528146683958	10.914024778832914	1.7921102000043805	78.39914555293375	58.89674579715396	26.59673824	0.1800636176687496	10.914024778832914	2.452016163558759	79.04233999261344	60.85628701229444	26.85316302288769					0.6363636363636364	3.401427335933567	2.0453915565630507
0.1900636176687496	10.964018777886404	5.667296176955899	77.99543271290631	55.96893237408923	16.834627317531236	0.1900540150017685	10.964018777886404	0.881058644	78.24905478552003	59.04399707	25.460228806397414	0.1900648180021222	10.964018777886404	3.624886695479455	78.88982690618082	61.00736152031799	25.720619198527743					0.6717171717171718	3.2846816940673755	1.9751885133829141
0.2000648180021222	11.014012776939897	6.587613463812753	77.85194213839338	56.09491827763068	15.745653614444915	0.2000552153351411	11.014012776939897	1.7491597738177438	78.09870973170653	59.19083669313283	24.323719372351608	0.2000660183354948	11.014012776939897	0.7525904572334939	78.73702411627154	61.15805545	24.58807537					0.7070707070707071	3.1725300858857026	1.9077480156817328
0.2100660183354948	11.064006775993388	2.823200352035831	77.70828155943451	56.22048728190503	14.656679911358651	0.2100564156685137	11.064006775993388	0.8118926609605803	77.94811057	59.33726554987948	23.18720993830585	0.2100672186688675	11.064006775993388	5.277041879	78.58393023585344	61.30837121900544	23.45553154980784					0.7424242424242425	3.0652839975086237	1.843257370438922
0.2200672186688675	11.114000775046646	5.527046502959926	77.56445377332203	56.34563703222818	13.567706208272368	0.2200576160018864	11.114000775046646	0.2936368975918878	77.79725758035411	59.483284376810026	22.05070050426006	0.2200684190022401	11.114000775046646	1.994846685722081	78.43054388553692	61.45831118766569	22.322987725447877					0.7777777777777779	2.963051681159001	1.7817816733219025
0.2300684190022401	11.163994774100138	4.224235917601619	77.42046178895929	56.47036492256965	12.478732505186084	0.230058816	11.163994774100138	0.6500281284543903	77.64615116465062	59.62889374143101	20.91419107021424	0.2300696193356127	11.163994774100138	27.911037977590002	78.27686369557692	61.60787766	21.19044390108793					0.8131313131313131	2.865805014342137	1.7233040133378708
0.2400696193356127	11.213988773153629	4.871626518	77.27630884	56.59466808142964	11.38975880209978	0.2400600166686317	11.213988773153629	0.29729184588073715	77.49479184680258	59.77409403	19.77768163616845	0.2400708196689854	11.213988773153629	19.2367668	78.12288830811967	61.75707286063722	20.057900076728014					0.8484848484848485	2.7734265686797737	1.6677537768915125
0.2500708196689854	11.26398277220712	7.127749258921508	77.13199840597753	56.71854335660803	10.30078509901348	0.2500612170020043	11.26398277220712	0.6391589567805567	77.34318028999334	59.91888545757025	18.641172202122664	0.25007202	11.26398277220712	0.4843250136708146	77.96861637972599	61.90589897647504	18.92535625236804					0.8838383838383839	2.685742573736099	1.6150264700315866
0.26007202	11.313976771260611	2.2196644906148775	76.98753421739355	56.84198729876899	9.211811395927214	0.2600624173353769	11.313976771260611	1.906315975633508	77.19131730874592	60.063268011950285	17.50466276807686	0.2600732203357306	11.313976771260611	5.027025733115264	77.81404658420928	62.05435811009294	17.79281242800809					0.9191919191919192	2.6025458643389654	1.5649975174395356
0.2700732203357306	11.363970770314102	12.70885462	76.84292028508321	56.964996143695856	8.122837693	0.2700636176687496	11.363970770314102	0.7556644663985193	77.03920388345226	60.20724148269154	16.368153334031035	0.2700744206691033	11.363970770314102	11.120451088160001	77.65917761583206	62.202452298856905	16.66026860364813					0.9545454545454548	2.5236117314810973	1.517531794104365
0.2800744206691033	11.41396476936736	6.694361836287166	76.69816091376153	57.08756579311995	7.03386399	0.2800648180021222	11.41396476936736	0.46756136683940175	76.88684118	60.35080542366897	15.23164389998528	0.2800756210024759	11.41396476936736	0.7973982576911522	77.50400819291093	62.35018351	15.52772477928822					0.98989899	2.448708754516824	1.4724901390833525
0.2900756210024759	11.463958768420852	3.5149060549104445	76.55326072	57.20969179	5.944890286668362	0.2900660183354948	11.463958768420852	0.088442698	76.73423055	60.493959139816624	14.095134465939491	0.2900768213358485	11.463958768420852	2.5124655601106873	77.34853706	62.49755362266063	14.395180954928255					1.0252525252525255	2.3776060903153864	1.4297337387127291
0.3000768213358485	11.513952767474343	2.6729967386636844	76.40822467477196	57.33136932	4.8559165835820775	0.3000672186688675	11.513952767474343	1.5708206514200858	76.58137358574088	60.63670167	12.958625031893703	0.3000780216692212	11.513952767474343	1.7402394767438258	77.19276300195014	62.64456445177782	13.262637130568276					1.0606060606060608	2.3100782667844837	1.389127009113057
0.3100780216692212	11.563946766527836	4.295118667517718	76.26305808775078	57.45259312767156	3.766942880495759	0.3100684190022401	11.563946766527836	0.3699623055146948	76.42827210737234	60.77903175287752	11.822115597847882	0.3100792220025938	11.563946766527836	5.9658558726513515	77.03668483023574	62.79121771480871	12.130093306208368					1.0959595959595962	2.245908224240562	1.350539425066489
0.3200792220025938	11.613940765581328	4.1859740962359595	76.11776667	57.57335756930458	2.677969177	0.3200696193356127	11.613940765581328	1.3350716867205257	76.27492820474954	60.92094782708996	10.685606163802094	0.3200804223359664	11.613940765581328	4.667278473936985	76.88030140779233	62.93751504012909	10.997549481848404					1.1313131313131315	2.184889132514666	1.313846612703047
0.3300804223359664	11.66393476463482	6.286241564067197	75.97235656116705	57.69365652526778	1.5889954743232086	0.3300708196689854	11.66393476463482	1.592788420286226	76.12134426161907	61.06244797937818	9.549096729756286	0.3300816226693391	11.66393476463482	3.403825581480217	76.72361165	63.083457957632746	9.865005657					1.1666666666666667	2.126825358688557	1.2789309314325799
0.3400816226693391	11.713928763688076	2.010590436518195	75.82683433	57.81348339267919	0.5000217712369419	0.34007202	11.713928763688076	1.621842805619437	75.96752298634769	61.20352993	8.412587295710482	0.3400828230027117	11.713928763688076	5.586680250216933	76.56661451592092	63.229047891189815	8.732461833128497					1.202020202020202	2.0715328516602978	1.245681705196864
0.3500828230027117	11.763922762741569	2.0568269281256133	75.68120703097979	57.93283104792319	-0.588951932	0.3500732203357306	11.763922762741569	0.6954248868365155	75.81346744642782	61.34419098	7.276077861664676	0.3500840233360843	11.763922762741569	1.6072307915503687	76.40930905385444	63.37428614998123	7.599918008768515					1.2373737373737377	2.0188391324042794	1.2139952166126287
0.3600840233360843	11.81391676179506	2.0508953952579567	75.53548225074859	58.051691810182845	-1.677925635	0.3600744206691033	11.81391676179506	1.7715751983043406	75.65918111	61.48442799668777	6.139568427618939	0.360085224	11.81391676179506	4.438780909091947	76.25169437472218	63.51917392	6.467374184408588					1.2727272727272727	1.9685830236860236	1.1837745444400678
0.370085224	11.863910760848553	5.064178415446386	75.38966812	58.17005740178632	-2.766899338	0.3700756210024759	11.863910760848553	0.40803487522350734	75.50466787573177	61.624237359030666	5.003058993573134	0.3700864240028296	11.863910760848553	1.432953184736195	76.09376968206692	63.66371224516832	5.334830360048625					1.308080808080808	1.9206142136729978	1.1549293011674842
0.3800864240028296	11.913904759902042	3.2980646775499736	75.24377338558381	58.28791890505556	-3.855873041	0.3800768213358485	11.913904759902042	0.4721189867750884	75.34993214961057	61.76361490109586	3.866549559527362	0.3800876243362023	11.913904759902042	0.7424453974150094	75.93553428179281	63.80790202879496	4.202286535688679					1.3434343434343436	1.8747927197968213	1.1273753106137765
0.3900876243362023	11.96389876	3.3879441374020676	75.09780742534664	58.405266715309885	-4.944846744	0.3900780216692212	11.96389876	2.598348441889136	75.19497887310168	61.90255586574486	2.730040125	0.3900888246695749	11.96389876	0.9728805219017148	75.77698759767901	63.951744003404464	3.069742711328717					1.378787878787879	1.8309882991484139	1.1010342533794029
0.4000888246695749	12.013892758008792	3.343139548371989	74.95178032864409	58.52209048964129	-6.033820447	0.4000792220025938	12.013892758008792	1.996436946436474	75.0398136	62.04105483899875	1.5935306914357346	0.4000900250029475	12.013892758008792	1.532636177301683	75.61812918937991	64.09523872020098	1.9371988869688055					1.414141414141414	1.7890798373409302	1.0758332993493076
0.4100900250029475	12.063886757062283	3.1700860079706854	74.80570293755142	58.638379091033805	-7.12279415	0.4100804223359664	12.063886757062283	1.0004091189826083	74.88444257	62.17910567837981	0.4570212573899288	0.4100912253363202	12.063886757062283	1.293013838747817	75.45895877	64.23838652670811	0.8046550626088084					1.4494949494949494	1.7489547375311911	1.0517047402911541
0.4200912253363202	12.113880756115774	5.730919431445969	74.65958691077087	58.75412052735482	-8.211767853	0.4200816226693391	12.113880756115774	1.088282332	74.72887276837116	62.31670143125338	-0.679488177	0.4200924256696928	12.113880756115774	0.17648131005915327	75.29947624748401	64.38118754234108	-0.327888762					1.484848484848485	1.7105083239901846	1.0285856312024035
0.4300924256696928	12.163874755169266	4.311701717140657	74.51344479025275	58.86930188469196	-9.300741557	0.4300828230027117	12.163874755169266	0.7594494692988514	74.57311206285179	62.45383424153521	-1.815997611	0.4300936260030654	12.163874755169266	0.7812166901351459	75.13968171952438	64.52364162973277	-1.460432586					1.5202020202020203	1.6736432694289833	1.0064174459423116
0.4400936260030654	12.213868754222757	2.148495594341676	74.36729007404378	58.98390925445171	-10.38971526	0.4400840233360843	12.213868754222757	0.7721018643733185	74.41716926729944	62.59049524	-2.952507045	0.4400948263364381	12.213868754222757	1.905848218392508	74.97957554118864	64.66574836094561	-2.59297641					1.5555555555555558	1.638269051624178	0.9851457504827014
0.4500948263364381	12.263862753276015	6.326602014511731	74.2211373	59.097927653571226	-11.47868896	0.450085224	12.263862753276015	0.61908193	74.26105428603086	62.72667443562551	-4.089016479	0.4500960266698107	12.263862753276015	3.3225557935678975	74.81915834800837	64.80750697749316	-3.725520235					1.5909090909090908	1.6043014423200654	0.9647198955678279
0.4600960266698107	12.313856752329508	2.603019674561619	74.07500211	59.21134093712221	-12.56766267	0.4600864240028296	12.313856752329508	0.6324537808182393	74.10477825097271	62.86236054594015	-5.225525913	0.4600972270031833	12.313856752329508	1.2690561392041046	74.65843110687352	64.94891634282816	-4.858064059					1.6262626262626263	1.5716620296058836	0.9450927295038964
0.4700972270031833	12.363850751382998	1.357433720259397	73.92890140138994	59.32413170250547	-13.65663637	0.4700876243362023	12.363850751382998	0.924306097	73.94835368509922	62.99754086180386	-6.362035347	0.470098427	12.363850751382998	0.6923648806663854	74.49739517275255	65.08997488561025	-5.990607884					1.6616161616161615	1.5402777737535218	0.9262203310694854
0.480098427	12.413844750436487	5.326257206405792	73.78285336	59.43628118434636	-14.74561007	0.4800888246695749	12.413844750436487	1.914480286140645	73.79179469187761	63.13220104383955	-7.498544781	0.4800996276699286	12.413844750436487	1.2877397359734761	74.33605235675027	65.23068053162163	-7.123151708					1.696969696969697	1.5100805956939822	0.9080617620527344
0.4900996276699286	12.46383874948998	2.5634826968931694	73.63687762917611	59.54776914	-15.83458378	0.4900900250029475	12.46383874948998	1.2471695610674673	73.63511717558734	63.266324904907925	-8.635054215	0.4901008280033012	12.46383874948998	0.168460419	74.17440500821786	65.37103062161707	-8.255695532					1.7323232323232327	1.4810069967933344	0.8905788386099601
0.5001008280033012	12.513832748543471	6.147491682137499	73.49099541237418	59.65857371828602	-16.92355748	0.5000912253363202	12.513832748543471	0.35401490908505506	73.47833909842467	63.39989415296057	-9.771563649	0.5001020283366739	12.513832748543471	0.089385165	74.01245611439371	65.51102181162862	-9.388239357					1.7676767676767675	1.4529977082769203	0.8737359204527543
0.510102028	12.56382674759673	2.9463065110482844	73.34522961981274	59.76867132908561	-18.01253118	0.5100924256696928	12.56382674759673	0.24574058685304329	73.32148078160662	63.53288808987987	-10.90807308	0.5101032286700465	12.56382674759673	1.1236223269968542	73.85020942207183	65.65064995	-10.52078318					1.803030303030303	1.4259973684832774	0.8574997167700165
0.5201032286700464	12.61382074665022	2.7574162227884997	73.19960501954544	59.878036481037306	-19.10150488	0.5200936260030654	12.61382074665022	1.3452303433335853	73.16456525931117	63.66528325746825	-12.04458252	0.5201044290034191	12.61382074665022	3.363965507427791	73.68766958715676	65.78990993389695	-11.65332701					1.838383838383839	1.3999542260625935	0.841839108
0.5301044290034191	12.663814745703712	2.4618951946320804	73.05414840650155	59.98664161725718	-20.19047859	0.5300948263364381	12.663814745703712	1.7466505671860866	73.0076187	63.79705301971422	-13.18109195	0.5301056293367918	12.663814745703712	0.6189718143244151	73.52484235980937	65.92879551176993	-12.78587083					1.873737373737374	1.3748198672366458	0.826724981
0.5401056293367918	12.713808744757204	1.2566668787343838	72.90888878817695	60.094456928589096	-21.27945229	0.5400960266698107	12.713808744757204	1.443197635250468	72.85067088284106	63.92816706790306	-14.31760139	0.5401068296701644	12.713808744757204	0.29186814333196537	73.36173481540735	66.06729906457905	-13.91841465					1.9090909090909092	1.3505489652852543	0.8121300787868355
0.5501068296701643	12.763802743810697	1.637593692521925	72.76385758920826	60.20145014885748	-22.36842599	0.5500972270031833	12.763802743810697	0.712907185	72.69375582304504	64.05859083190276	-15.45411082	0.55010803	12.763802743810697	0.966563182	73.19835564503114	66.20541130903584	-15.05095848					1.9444444444444444	1.3270990505017628	0.7980288639251891
0.56010803	12.813796742863952	4.238372681380197	72.61908888	60.307586329238354	-23.4573997	0.560098427	12.813796742863952	0.13293035422243843	72.53691243831261	64.18828477685331	-16.59062025	0.5601092303369097	12.813796742863952	0.5892608435851868	73.03471552405836	66.34312093009989	-16.1835023					1.97979798	1.3044302989553669	0.7843973885380783
0.5701092303369097	12.863790741917445	5.842713271734301	72.47461960929856	60.412827589578455	-24.5463734	0.5700996276699286	12.863790741917445	0.703036729	72.38018541096781	64.31720355925886	-17.72712969	0.5701104306702823	12.863790741917445	0.9517229793860158	72.87082758	66.48041410863699	-17.31604613					2.015151515151515	1.2825053385028289	0.7712131795109314
0.5801104306702822	12.913784740970936	1.6334616403247177	72.33048990990073	60.51713284430228	-25.6353471	0.5801008280033012	12.913784740970936	0.9289913780270492	72.2236262	64.44529500980306	-18.86363912	0.5801116310036549	12.913784740970936	0.3146308996885089	72.70670802544177	66.61727391	-18.44858995					2.050505050505051	1.2612890706006052	0.7584551309204042
0.5901116310036549	12.963778740024429	3.2237376741837735	72.18674336866407	60.62045750036003	-26.72432081	0.5901020283366739	12.963778740024429	1.1283646002713255	72.06729428	64.57249890164204	-20.00014856	0.5901128313370276	12.963778740024429	0.7548550184028749	72.54237691451439	66.75367948421822	-19.58113378					2.085858585858586	1.2407485065766264	0.7461034055791488
0.6001128313370276	13.013772739077918	3.0297602128388186	72.04342737492657	60.72275312448861	-27.81329451	0.6001032286700465	13.013772739077918	0.6508703194848063	71.91125862214355	64.69874545	-21.13665799	0.6001140316704002	13.013772739077918	0.2147355710722874	72.37785924642134	66.88960500506417	-20.7136776					2.121212121212121	1.220852617126309	0.7341393445327523
0.6101140316704001	13.06376673813141	0.6525187532293618	71.90059348339632	60.82396707689708	-28.90226821	0.6101044290034191	13.06376673813141	1.6534761316567366	71.75559954718196	64.82395349008381	-22.27316742	0.6101152320037728	13.06376673813141	0.36580961168695714	72.21318636701872	67.02501824723431	-21.84622142					2.156565656565657	1.2015721938981523	0.7225453838265448
0.6201152320037728	13.113760737184668	1.4772730305932744	71.75829781680216	60.924042108361256	-29.99124192	0.6201056293367918	13.113760737184668	0.6658765743248096	71.60041096	64.94802820828019	-23.40967686	0.6201164323371455	13.113760737184668	1.7621577997635667	72.04839791247764	67.15987864644582	-22.97876525					2.1919191919191925	1.1828797221294185	0.7113049779171922
0.6301164323371455	13.16375473623816	2.488316356500144	71.61660150820953	61.02291591764092	-31.08021562	0.6301068296701644	13.16375473623816	0.8590364699641813	71.44580312997184	65.07085838568173	-24.54618629	0.6301176326705181	13.16375473623816	0.5045172494168948	71.88354449	67.29413461426778	-24.11130907					2.2272727272727275	1.1647492633814371	0.7004025291575284
0.640117633	13.21374873529165	1.1441915778714409	71.47557119	61.12052066614339	-32.16918932	0.64010803	13.21374873529165	1.336210565665298	71.29190613115861	65.19231295	-25.68269573	0.6401188330038907	13.21374873529165	0.29743909377844957	71.71869148	67.42771975419465	-25.2438529					2.262626262626263	1.1471563475067341	0.6898233228327911
0.6501188330038907	13.263742734345142	1.3745961896752572	71.33527950499962	61.21678244688991	-33.25816302	0.6501092303369097	13.263742734345142	1.017705242447999	71.13887412	65.31223668836508	-26.81920516	0.6501200333372633	13.263742734345142	0.3718442198376792	71.55392444490217	67.56054742429843	-26.37639672					2.297979797979798	1.1300778730565433	0.679553467
0.6601200333372632	13.313736733398631	3.8144665200013343	71.19580572477662	61.31162070514011	-34.34713673	0.6601104306702823	13.313736733398631	1.414162386999869	70.98689069212138	65.43044491662751	-27.95571459	0.660121234	13.313736733398631	1.536026248170976	71.38935713	67.69250275284394	-27.50894055					2.333333333333333	1.1134920154074635	0.6695798386031675
0.6701212336706359	13.363730732452124	5.158733595482355	71.05723633992659	61.40494761	-35.43611043	0.6701116310036549	13.363730732452124	0.9751283420702319	70.83617555831333	65.54671676743835	-29.09222403	0.6701224340040085	13.363730732452124	0.8683762485965756	71.22514346591933	67.82343062795846	-28.64148437					2.368686868686869	1.097378141950343	0.6598900297501222
0.6801224340040084	13.413724731505384	3.2636847493423007	70.91966576090951	61.49666736567787	-36.52508413	0.6801128313370276	13.413724731505384	1.402552364010522	70.68699296125753	65.66078680071611	-30.22873346	0.6801236343373812	13.413724731505384	0.9074739055238011	71.06149614544977	67.95311714076466	-29.7740282					2.404040404040404	1.0817167337432674	0.6504723033232699
0.6901236343373811	13.463718730558874	2.889089556368381	70.78319704707604	61.58667549257096	-37.61405784	0.6901140316704002	13.463718730558874	0.4632595959898914	70.53966219238548	65.77233447511887	-31.3652429	0.6901248346707539	13.463718730558874	0.921771426	70.89871613337951	68.08126004755363	-30.90657202					2.4393939393939394	1.0664893130841382	0.6413155480648576
0.7001248346707538	13.513712729612363	3.7149787037890376	70.64794268956801	61.67485802962727	-38.70303154	0.7001152320037728	13.513712729612363	1.8478872244290903	70.39457075	65.88097099527654	-32.50175233	0.7001260350041264	13.513712729612363	0.5245879776415209	70.73724126727336	68.20742018394112	-32.03911584					2.474747474747475	1.051678376507147	0.6324092385578652
0.7101260350041263	13.563706728665856	3.5049517904866883	70.51402543992337	61.76109071255906	-39.79200524	0.7101164323371455	13.563706728665856	0.26903478332491976	70.25219062949151	65.98622300247592	-33.63826176	0.7101272353374991	13.563706728665856	0.9020435473510581	70.57772906655421	68.33093865236133	-33.17165967					2.51010101	1.037267332751836	0.6237433979247349
0.720127235	13.613700727719348	2.910958721435696	70.38157917681345	61.84523810528221	-40.88097895	0.7201176326705181	13.613700727719348	1.1872026640068145	70.11309829837143	66.08751263673177	-34.7747712	0.7201284356708718	13.613700727719348	0.5340035319985624	70.4212032	68.45079035351814	-34.30420349					2.5454545454545454	1.0232404452937716	0.6153085632691503
0.7301284356708717	13.66369472677284	8.733985137456827	70.25074979896726	61.92715271	-41.96995265	0.7301188330038907	13.66369472677284	0.6685392252697372	69.97799843443863	66.18413376074746	-35.91128063	0.7301296360042443	13.66369472677284	1.3396050800060215	70.26932161244044	68.56531586261933	-35.43674732					2.5808080808080804	1.0095827790624754	0.607095754
0.7401296360042442	13.713688725826096	3.9063575778985697	70.12169613	62.00667404820206	-43.05892635	0.7401200333372633	13.713688725826096	0.5501804757243706	69.84775110496713	66.27522479905736	-37.04779007	0.740130836	13.713688725826096	1.2631643949749192	70.12487778788257	68.67172016	-36.56929114					2.616161616161616	0.996280151	0.5990964402826792
0.7501308363376169	13.763682724879589	5.608671133331459	69.99459078754712	62.08362780877231	-44.14790006	0.750121234	13.763682724879589	1.046905108068382	69.72340047742968	66.35974002312727	-38.1842995	0.7501320366709897	13.763682724879589	1.4358960677508268	69.99271725450201	68.76515613	-37.70183497					2.651515151515152	0.9833190841876283	0.591302519
0.7601320366709896	13.81367672393308	3.8063325956143537	69.86962105234254	62.15782497720471	-45.23687376	0.7601224340040085	13.81367672393308	1.312420034	69.60620074	66.43642363367589	-39.32080893	0.7601332370043622	13.81367672393308	1.260860153395626	69.88116243524853	68.83729970586428	-38.83437879					2.6868686868686877	0.9706867651417319	0.5837062848627546
0.7701332370043621	13.863670722986573	4.0251839336928175	69.74698957879095	62.22906110879313	-46.32584746	0.7701236343373812	13.863670722986573	1.3371676549927602	69.49763079249709	66.50379505291873	-40.45731837	0.7701344373377349	13.863670722986573	1.464031082785561	69.80291663	68.87544589465915	-39.96692261					2.7222222222222223	0.9583710042122408	0.5763004075853803
0.7801344373377348	13.913664722040062	5.190464127484515	69.62691501	62.29711572967783	-47.41482116	0.7801248346707539	13.913664722040062	0.5725578693562305	69.39938387676506	66.56015932640076	-41.5938278	0.7801356376711076	13.913664722040062	2.5515098605133475	69.77124594296993	68.86632684981595	-41.09946644					2.757575757575758	0.9463601986551933	0.5690779101313334
0.7901356376711075	13.96365872109332	3.347735130784254	69.50963233496536	62.36175195812476	-48.50379487	0.7901260350041264	13.96365872109332	2.24745572	69.31331288264735	66.60366178	-42.73033724	0.7901368380044801	13.96365872109332	1.9976340003047737	69.78947428955546	68.80661684326098	-42.23201026					2.7929292929292933	0.9346432982788591	0.5620321476522516
0.800136838	14.013652720146812	2.301856560100635	69.39539300339749	62.42271642	-49.59276857	0.8001272353374991	14.013652720146812	0.25787032305893615	69.24131183056494	66.63240657230098	-43.86684667	0.8001380383378528	14.013652720146812	2.5985260796422005	69.84747078713842	68.70644490099586	-43.36455409					2.8282828282828283	0.9232097734276938	0.5551567883155193
0.8101380383378527	14.063646719200303	6.5855881288086735	69.28446457561407	62.47973958641106	-50.68174227	0.8101284356708718	14.063646719200303	0.9409668603204145	69.18512552754854	66.64464699650213	-45.0033561	0.8101392386712255	14.063646719200303	2.022582270751121	69.93136083	68.57968371693876	-44.49709791					2.863636363636364	0.9120495851291445	0.5484457953525484
0.8201392386712254	14.113640718253796	4.717733446726528	69.17712992647954	62.53253653982296	-51.77071598	0.8201296360042443	14.113640718253796	1.917414626	69.14610851463723	66.63902657070611	-46.13986554	0.820140439	14.113640718253796	0.7383878964884496	70.03086540154013	68.43661032467723	-45.62964174					2.898989898989899	0.9011531572381573	0.5418934103083428
0.8301404390045979	14.163634717307287	1.5035684082995457	69.07368581789969	62.58080844461879	-52.85968968	0.830130836	14.163634717307287	1.5466905330512466	69.12499309609446	66.61481098899752	-47.27637497	0.8301416393379707	14.163634717307287	0.4570624959746887	70.13979723960993	68.28340997	-46.76218556					2.934343434343435	0.8905113504281239	0.5354941374013873
0.8401416393379706	14.21362871636078	3.5846955825650837	68.97444075613319	62.62424466562896	-53.94866338	0.8401320366709897	14.21362871636078	1.2594467355385999	69.12174816081092	66.57202930326244	-48.41288441	0.8401428396713434	14.21362871636078	0.14132614294046975	70.25459904281755	68.12363785834522	-47.89472938					2.96969697	0.880115438	0.5292427289105139
0.8501428396713433	14.263622715414035	4.495684197793264	68.87971203511084	62.66252572893443	-55.03763709	0.8501332370043622	14.263622715414035	0.8517502104210496	69.13558772651119	66.51146537835831	-49.54939384	0.8501440400047159	14.263622715414035	0.5989049905532882	70.37319046775534	67.95937219321922	-49.02727321					3.0050505050505056	0.869957083	0.5231341715123036
0.8601440400047158	14.313616714467528	2.9629306721054984	68.78982189798562	62.69532715970376	-56.12661079	0.8601344373377349	14.313616714467528	0.8171016591604325	69.16512524892833	66.43450358229346	-50.68590327	0.8601452403380886	14.313616714467528	0.070228888	70.49430906293259	67.79187321999432	-50.15981703					3.0404040404040407	0.8600283161170462	0.5171636734988895
0.8701452403380885	14.36361071352102	11.01573846	68.70509279289381	62.72232422580035	-57.21558449	0.8701356376711076	14.36361071352102	0.5952946417240735	69.20860976069926	66.34289264666404	-51.82241271	0.8701464406714613	14.36361071352102	2.3658476300546787	70.61715713	67.62193637772286	-51.29236086					3.075757575757576	0.8503215185789705	0.5113266528117495
0.8801464406714612	14.41360471257451	3.127404843043728	68.62584175927569	62.74319755081057	-58.3045582	0.8801368380044801	14.41360471257451	0.5409574471925906	69.26416286194285	66.23850867538495	-52.95892214	0.8801476410048338	14.41360471257451	0.5065568884981655	70.74121106279921	67.45008293388645	-52.42490468					3.111111111111112	0.8408294001642447	0.5056187258323105
0.8901476410048337	14.463598711628002	6.592783209935674	68.55237405571914	62.75763948552908	-59.3935319	0.8901380383378528	14.463598711628002	0.31556151868636156	69.32996103245254	66.12317283178363	-54.09543158	0.8901488413382065	14.463598711628002	2.823501383047406	70.86611530381867	67.27666607462972	-53.55744851					3.146464646464647	0.8315449835683318	0.5000356968749443
0.9001488413382064	14.513592710681491	7.290181741669133	68.48497622350739	62.76536104371967	-60.4825056	0.9001392386712255	14.513592710681491	0.3952003350090447	69.40434624869773	65.99854072086008	-55.23194101	0.9001500416715792	14.513592710681491	4.669131094784003	70.99162105875462	67.10193214	-54.68999233					3.1818181818181817	0.8224615876257274	0.4945735483322877
0.9101500416715792	14.563586709734752	9.696653832066142	68.42390886300448	62.76609912501751	-61.5714793	0.910140439	14.563586709734752	1.4188117382349301	69.48587490454715	65.86605346780165	-56.36845044	0.9101512420049516	14.563586709734752	2.956909310643386	71.11754966	66.92605729353946	-55.82253616					3.2171717171717176	0.8135728119300357	0.4892284314267811
0.9201512420049516	14.613580708788245	4.350808390443622	68.36939947	62.75962367635303	-62.66045301	0.9201416393379708	14.613580708788245	1.1846333346692728	69.57332493234246	65.72693059612172	-57.50495988	0.9201524423383244	14.613580708788245	0.4133437206219233	71.24376985388903	66.74917020935662	-56.95507998					3.2525252525252526	0.8048725223915368	0.4839966575259533
0.9301524423383244	14.663574707841734	7.830814193	68.32163573933914	62.74574439505635	-63.74942671	0.9301428396713434	14.663574707841734	0.3098404345311181	69.66567970373313	65.58218612601186	-58.64146931	0.9301536426716972	14.663574707841734	0.7313409744521496	71.37018328960527	66.57136660229695	-58.0876238					3.2878787878787885	0.7963548376671201	0.4788746899822879
0.940153643	14.713568706895224	5.674654861522581	68.28075972	62.724316562014685	-64.83840041	0.94014404	14.713568706895224	1.0916827716527158	69.76210188858256	65.43265471459627	-59.77797875	0.9401548430050696	14.713568706895224	0.7471486590246242	71.49671498336356	66.39271875320578	-59.22016763					3.323232323232323	0.7880141164024967	0.47385913646154093
0.9501548430050696	14.763562705948717	1.3478090034443448	68.24686323271773	62.69524561826133	-65.92737412	0.9501452403380886	14.763562705948717	1.1999654682352707	69.86190511642717	65.27901999360654	-60.91448818	0.9501560433384424	14.763562705948717	0.8326154848420915	71.62330689071165	66.21328193754546	-60.35271145					3.3585858585858586	0.7798449452312247	0.468946742
0.9601560433384422	14.813556705001975	4.767882335907734	68.2199849	62.65849016421163	-67.01634782	0.9601464406714612	14.813556705001975	0.996990672	69.96452743035064	65.12184111461318	-62.05099762	0.960157244	14.813556705001975	0.4057292884624838	71.74991348	66.03309885604953	-61.48525528					3.393939393939394	0.7718421274793036	0.4641343808429552
0.9701572436718148	14.863550704055466	5.696537647419822	68.20010891575247	62.61406316258726	-68.10532152	0.9701476410048336	14.863550704055466	0.7398657741758695	70.06950816606646	64.96157586902099	-63.18750705	0.9701584440051876	14.863550704055466	0.4847997187459508	71.87649858892284	65.85220275235446	-62.6177991					3.429292929	0.7640006725279627	0.4594190527866409
0.9801584440051874	14.913544703108958	11.43887882	68.18716572542124	62.562031253698734	-69.19429523	0.9801488413382063	14.913544703108958	0.5319968755354787	70.17646861623807	64.79860002279753	-64.32401648	0.9801596443385602	14.913544703108958	0.15686850141057546	72.00303323881144	65.67061964753559	-63.75034293					3.4646464646464654	0.7563157857908392	0.4547978744127271
0.990159644	14.963538702162449	8.085316460225247	68.18103457	62.502512230980216	-70.28326893	0.9901500416715792	14.963538702162449	0.7022302170694757	70.28509624	64.63322310975101	-65.46052592	0.9901608446719328	14.963538702162449	1.0154513822513387	72.12949395531501	65.48836996864428	-64.88288675					3.5	0.7487828592649721	0.4502680747755434
1.0001608446719328	15.01353270121594	5.4762840282117775	68.18103457	62.502512230980216	-70.28326893	1.0001512420049516	15.01353270121594	1.026201783521463	70.28509624	64.63322310975101	-65.46052592	1.0001620450053053	15.01353270121594	0.1666771810689632	72.12949395531501	65.48836996864428	-64.88288675
1.0101620450053053	15.063526700269431	13.88185094	68.18716572542124	62.562031253698734	-69.19429523	1.0101524423383244	15.063526700269431	1.399312582190745	70.17646861623807	64.79860002279753	-64.32401648	1.0101632453386782	15.063526700269431	0.5018623233225986	72.00303323881144	65.67061964753559	-63.75034293
1.020163245338678	15.11352069932269	10.44811172	68.20010891575247	62.61406316258726	-68.10532152	1.020153642671697	15.11352069932269	0.7919484296676099	70.06950816606646	64.96157586902099	-63.18750705	1.020164445672051	15.11352069932269	1.127396883282937	71.87649858892284	65.85220275235446	-62.6177991
1.030164445672051	15.16351469837618	11.70028186	68.2199849	62.65849016421163	-67.01634782	1.0301548430050695	15.16351469837618	1.1727807890654756	69.96452743035064	65.12184111461318	-62.05099762	1.0301656460054232	15.16351469837618	0.8292515173134302	71.74991348	66.03309885604953	-61.48525528
1.0401656460054232	15.213508697429672	2.825069724545093	68.24686323271773	62.69524561826133	-65.92737412	1.0401560433384422	15.213508697429672	0.1428241779434647	69.86190511642717	65.27901999360654	-60.91448818	1.040166846338796	15.213508697429672	0.524621229	71.62330689071165	66.21328193754546	-60.35271145
1.050166846338796	15.263502696483163	4.413515326921884	68.28075972	62.724316562014685	-64.83840041	1.050157243671815	15.263502696483163	0.652753464	69.76210188858256	65.43265471459627	-59.77797875	1.0501680466721686	15.263502696483163	0.7411483715492724	71.49671498336356	66.39271875320578	-59.22016763
1.0601680466721686	15.313496695536656	1.691166759616095	68.32163573933914	62.74574439505635	-63.74942671	1.0601584440051874	15.313496695536656	0.2732188879018454	69.66567970373313	65.58218612601186	-58.64146931	1.060169247005541	15.313496695536656	0.35231026566852436	71.37018328960527	66.57136660229695	-58.0876238
1.070169247005541	15.363490694590146	6.220793080012402	68.36939947	62.75962367635303	-62.66045301	1.070159644	15.363490694590146	0.7402705397244341	69.57332493234246	65.72693059612172	-57.50495988	1.070170447338914	15.363490694590146	0.7092789725821503	71.24376985388903	66.74917020935662	-56.95507998
1.0801704473389138	15.413484693643404	2.1914267427232037	68.42390886300448	62.76609912501751	-61.5714793	1.0801608446719329	15.413484693643404	0.5204120188423557	69.48587490454715	65.86605346780165	-56.36845044	1.0801716476722865	15.413484693643404	1.7314678082883341	71.11754966	66.92605729353946	-55.82253616
1.0901716476722865	15.463478692696896	2.6987231002784235	68.48497622350739	62.76536104371967	-60.4825056	1.0901620450053051	15.463478692696896	0.8610293781713999	69.40434624869773	65.99854072086008	-55.23194101	1.090172848005659	15.463478692696896	3.5794767577019524	70.99162105875462	67.10193214	-54.68999233
1.100172848005659	15.513472691750389	9.875946708750377	68.55237405571914	62.75763948552908	-59.3935319	1.100163245338678	15.513472691750389	0.20658744668991513	69.32996103245254	66.12317283178363	-54.09543158	1.100174048339032	15.513472691750389	2.3179976866386722	70.86611530381867	67.27666607462972	-53.55744851
1.1101740483390317	15.563466690803878	9.054119404975944	68.62584175927569	62.74319755081057	-58.3045582	1.1101644456720507	15.563466690803878	0.29150218044561865	69.26416286194285	66.23850867538495	-52.95892214	1.1101752486724044	15.563466690803878	1.1592185790099339	70.74121106279921	67.45008293388645	-52.42490468
1.1201752486724044	15.61346068985737	5.096304418367509	68.70509279289381	62.72232422580035	-57.21558449	1.1201656460054232	15.61346068985737	0.8574207103280583	69.20860976069926	66.34289264666404	-51.82241271	1.1201764490057773	15.61346068985737	0.4124647793102684	70.61715713	67.62193637772286	-51.29236086
1.130176449005777	15.66345468891086	13.5706625	68.78982189798562	62.69532715970376	-56.12661079	1.130166846338796	15.66345468891086	0.6884196519169143	69.16512524892833	66.43450358229346	-50.68590327	1.1301776493391498	15.66345468891086	2.3026597534801647	70.49430906293259	67.79187321999432	-50.15981703
1.1401776493391496	15.71344868796412	7.418240495505491	68.87971203511084	62.66252572893443	-55.03763709	1.1401680466721686	15.71344868796412	1.1926383381189722	69.13558772651119	66.51146537835831	-49.54939384	1.1401788496725225	15.71344868796412	3.377415556333051	70.37319046775534	67.95937219321922	-49.02727321
1.1501788496725225	15.76344268701761	11.31461278	68.97444075613319	62.62424466562896	-53.94866338	1.1501692470055411	15.76344268701761	0.6168850358089422	69.12174816081092	66.57202930326244	-48.41288441	1.1501800500058952	15.76344268701761	5.716029990340591	70.25459904281755	68.12363785834522	-47.89472938
1.160180050005895	15.813436686071102	1.228387606725652	69.07368581789969	62.58080844461879	-52.85968968	1.1601704473389138	15.813436686071102	1.236078888	69.12499309609446	66.61481098899752	-47.27637497	1.1601812503392677	15.813436686071102	5.9213658382224565	70.13979723960993	68.28340997	-46.76218556
1.1701812503392677	15.863430685124593	9.892462085580783	69.17712992647954	62.53253653982296	-51.77071598	1.1701716476722863	15.863430685124593	1.7410924905236824	69.14610851463723	66.63902657070611	-46.13986554	1.1701824506726402	15.863430685124593	3.0554874936423544	70.03086540154013	68.43661032467723	-45.62964174
1.1801824506726402	15.913424684178084	11.34078615	69.28446457561407	62.47973958641106	-50.68174227	1.180172848005659	15.913424684178084	1.062824427692458	69.18512552754854	66.64464699650213	-45.0033561	1.180183651006013	15.913424684178084	2.485039277635108	69.93136083	68.57968371693876	-44.49709791
1.1901836510060129	15.963418683231342	8.725924292761839	69.39539300339749	62.42271642	-49.59276857	1.1901740483390315	15.963418683231342	0.5069857710204952	69.24131183056494	66.63240657230098	-43.86684667	1.1901848513393856	15.963418683231342	0.8502328536314889	69.84747078713842	68.70644490099586	-43.36455409
1.2001848513393854	16.013412682284834	8.307290826426684	69.50963233496536	62.36175195812476	-48.50379487	1.2001752486724044	16.013412682284834	0.8648503376075073	69.31331288264735	66.60366178	-42.73033724	1.200186051672758	16.013412682284834	5.049405129968828	69.78947428955546	68.80661684326098	-42.23201026
1.210186051672758	16.063406681338325	4.074696917740967	69.62691501	62.29711572967783	-47.41482116	1.2101764490057771	16.063406681338325	0.7981630830260041	69.39938387676506	66.56015932640076	-41.5938278	1.210187252006131	16.063406681338325	2.597094956714407	69.77124594296993	68.86632684981595	-41.09946644
1.2201872520061308	16.113400680391816	2.5712218498659665	69.74698957879095	62.22906110879313	-46.32584746	1.2201776493391496	16.113400680391816	0.686140464	69.49763079249709	66.50379505291873	-40.45731837	1.2201884523395037	16.113400680391816	18.92046175	69.80291663	68.87544589465915	-39.96692261
1.2301884523395032	16.163394679445307	4.452120757411469	69.86962105234254	62.15782497720471	-45.23687376	1.2301788496725223	16.163394679445307	1.5922563468989117	69.60620074	66.43642363367589	-39.32080893	1.230189652672876	16.163394679445307	7.7605175625727165	69.88116243524853	68.83729970586428	-38.83437879
1.240189652672876	16.21338868	3.649441490964753	69.99459078754712	62.08362780877231	-44.14790006	1.240180050005895	16.21338868	0.6572140566270864	69.72340047742968	66.35974002312727	-38.1842995	1.2401908530062489	16.21338868	1.3272686213424332	69.99271725450201	68.76515613	-37.70183497
1.2501908530062489	16.26338267755206	4.141438896215188	70.12169613	62.00667404820206	-43.05892635	1.2501812503392675	16.26338267755206	1.3600305354037034	69.84775110496713	66.27522479905736	-37.04779007	1.2501920533396214	16.26338267755206	1.4602466621047627	70.12487778788257	68.67172016	-36.56929114
1.2601920533396211	16.31337667660555	7.1742182298848265	70.25074979896726	61.92715271	-41.96995265	1.2601824506726402	16.31337667660555	1.1733552000558019	69.97799843443863	66.18413376074746	-35.91128063	1.2601932536729938	16.31337667660555	0.8909903124070772	70.26932161244044	68.56531586261933	-35.43674732
1.2701932536729938	16.36337067565904	5.116939050729731	70.38157917681345	61.84523810528221	-40.88097895	1.270183651006013	16.36337067565904	2.403096069058802	70.11309829837143	66.08751263673177	-34.7747712	1.2701944540063668	16.36337067565904	1.215519197402406	70.4212032	68.45079035351814	-34.30420349
1.2801944540063666	16.413364674712533	4.306318575723552	70.51402543992337	61.76109071255906	-39.79200524	1.2801848513393854	16.413364674712533	0.3484429041223232	70.25219062949151	65.98622300247592	-33.63826176	1.2801956543397393	16.413364674712533	0.965473908	70.57772906655421	68.33093865236133	-33.17165967
1.290195654339739	16.463358673766024	6.428641253435378	70.64794268956801	61.67485802962727	-38.70303154	1.290186051672758	16.463358673766024	0.9815720377082723	70.39457075	65.88097099527654	-32.50175233	1.2901968546731115	16.463358673766024	5.200325989312898	70.73724126727336	68.20742018394112	-32.03911584
1.3001968546731115	16.513352672819515	6.677096428573446	70.78319704707604	61.58667549257096	-37.61405784	1.3001872520061308	16.513352672819515	0.10755817547319156	70.53966219238548	65.77233447511887	-31.3652429	1.3001980550064849	16.513352672819515	1.7793226916969092	70.89871613337951	68.08126004755363	-30.90657202
1.3101980550064845	16.56334667187277	15.679534245750002	70.91966576090951	61.49666736567787	-36.52508413	1.310188452339503	16.56334667187277	0.6667530673332897	70.68699296125753	65.66078680071611	-30.22873346	1.3101992553398571	16.56334667187277	3.366711856834728	71.06149614544977	67.95311714076466	-29.7740282
1.320199255339857	16.613340670926263	14.6855269	71.05723633992659	61.40494761	-35.43611043	1.320189652672876	16.613340670926263	1.2182832836684525	70.83617555831333	65.54671676743835	-29.09222403	1.3202004556732296	16.613340670926263	1.2150829957931943	71.22514346591933	67.82343062795846	-28.64148437
1.3302004556732296	16.663334669979754	3.958036157329005	71.19580572477662	61.31162070514011	-34.34713673	1.3301908530062487	16.663334669979754	1.2975044972491796	70.98689069212138	65.43044491662751	-27.95571459	1.3302016560066026	16.663334669979754	3.9547138409110296	71.38935713	67.69250275284394	-27.50894055
1.3402016560066023	16.713328669033245	10.07845743	71.33527950499962	61.21678244688991	-33.25816302	1.3401920533396212	16.713328669033245	0.7770941547965579	71.13887412	65.31223668836508	-26.81920516	1.340202856339975	16.713328669033245	2.794819811	71.55392444490217	67.56054742429843	-26.37639672
1.3502028563399748	16.763322668086737	6.741494829	71.47557119	61.12052066614339	-32.16918932	1.350193253672994	16.763322668086737	0.6396772810663484	71.29190613115861	65.19231295	-25.68269573	1.3502040566733475	16.763322668086737	1.6086163005882204	71.71869148	67.42771975419465	-25.2438529
1.3602040566733475	16.813316667139997	6.366855401007214	71.61660150820953	61.02291591764092	-31.08021562	1.3601944540063666	16.813316667139997	0.9037783855237629	71.44580312997184	65.07085838568173	-24.54618629	1.3602052570067205	16.813316667139997	3.852633990365608	71.88354449	67.29413461426778	-24.11130907
1.3702052570067202	16.863310666193488	4.156882100562168	71.75829781680216	60.924042108361256	-29.99124192	1.370195654339739	16.863310666193488	0.3533895211313212	71.60041096	64.94802820828019	-23.40967686	1.370206457340093	16.863310666193488	2.326527187491469	72.04839791247764	67.15987864644582	-22.97876525
1.3802064573400927	16.91330466524698	8.393420353004606	71.90059348339632	60.82396707689708	-28.90226821	1.3801968546731118	16.91330466524698	0.8282449567310245	71.75559954718196	64.82395349008381	-22.27316742	1.3802076576734654	16.91330466524698	1.0073454266372872	72.21318636701872	67.02501824723431	-21.84622142
1.3902076576734654	16.96329866430047	2.7098225437103367	72.04342737492657	60.72275312448861	-27.81329451	1.3901980550064843	16.96329866430047	2.988501615138366	71.91125862214355	64.69874545	-21.13665799	1.3902088580068384	16.96329866430047	1.6505228142800255	72.37785924642134	66.88960500506417	-20.7136776
1.400208858006838	17.013292663353962	4.365172754255656	72.18674336866407	60.62045750036003	-26.72432081	1.400199255339857	17.013292663353962	1.3069130595211615	72.06729428	64.57249890164204	-20.00014856	1.4002100583402108	17.013292663353962	2.087699351890368	72.54237691451439	66.75367948421822	-19.58113378
1.4102100583402106	17.063286662407453	7.216906651	72.33048990990073	60.51713284430228	-25.6353471	1.4102004556732295	17.063286662407453	1.0515985065434863	72.2236262	64.44529500980306	-18.86363912	1.410211258673583	17.063286662407453	0.9967604561950063	72.70670802544177	66.61727391	-18.44858995
1.420211258673583	17.11328066146071	4.600368546974918	72.47461960929856	60.412827589578455	-24.5463734	1.4202016560066024	17.11328066146071	1.5681343992350503	72.38018541096781	64.31720355925886	-17.72712969	1.4202124590069565	17.11328066146071	0.2964912275085711	72.87082758	66.48041410863699	-17.31604613
1.430212459006956	17.16327466	6.839752006557072	72.61908888	60.307586329238354	-23.4573997	1.430202856339975	17.16327466	1.035092684813858	72.53691243831261	64.18828477685331	-16.59062025	1.4302136593403287	17.16327466	0.4438009312874776	73.03471552405836	66.34312093009989	-16.1835023
1.4402136593403283	17.213268659567692	4.952025810606812	72.76385758920826	60.20145014885748	-22.36842599	1.4402040566733476	17.213268659567692	1.313805937818549	72.69375582304504	64.05859083190276	-15.45411082	1.4402148596737012	17.213268659567692	0.5602759962894599	73.19835564503114	66.20541130903584	-15.05095848
1.4502148596737012	17.263262658621183	6.337822024509506	72.90888878817695	60.094456928589096	-21.27945229	1.4502052570067203	17.263262658621183	1.5791261237439778	72.85067088284106	63.92816706790306	-14.31760139	1.450216060007074	17.263262658621183	1.2752115977161766	73.36173481540735	66.06729906457905	-13.91841465
1.460216060007074	17.313256657674675	5.397386849468928	73.05414840650155	59.98664161725718	-20.19047859	1.4602064573400928	17.313256657674675	0.9393981481325632	73.0076187	63.79705301971422	-13.18109195	1.4602172603404466	17.313256657674675	0.3940330153155925	73.52484235980937	65.92879551176993	-12.78587083
1.4702172603404464	17.363250656728166	1.4618911603259763	73.19960501954544	59.878036481037306	-19.10150488	1.4702076576734655	17.363250656728166	0.9468559239713398	73.16456525931117	63.66528325746825	-12.04458252	1.4702184606738191	17.363250656728166	0.1715564050576363	73.68766958715676	65.78990993389695	-11.65332701
1.4802184606738191	17.413244655781426	2.963132442160634	73.34522961981274	59.76867132908561	-18.01253118	1.4802088580068382	17.413244655781426	1.069158774086463	73.32148078160662	63.53288808987987	-10.90807308	1.480219661007192	17.413244655781426	0.6180414181083821	73.85020942207183	65.65064995	-10.52078318
1.4902196610071918	17.463238654834917	7.151634474467398	73.49099541237418	59.65857371828602	-16.92355748	1.4902100583402107	17.463238654834917	0.8783382962232195	73.47833909842467	63.39989415296057	-9.771563649	1.4902208613405643	17.463238654834917	0.6681224348311736	74.01245611439371	65.51102181162862	-9.388239357
1.5002208613405643	17.51323265388841	2.554430659060108	73.63687762917611	59.54776914	-15.83458378	1.5002112586735834	17.51323265388841	0.4255584999902399	73.63511717558734	63.266324904907925	-8.635054215	1.500222061673937	17.51323265388841	0.7421607634466039	74.17440500821786	65.37103062161707	-8.255695532
1.510222061673937	17.56322665	0.5485529110411846	73.78285336	59.43628118434636	-14.74561007	1.510212459006956	17.56322665	1.5388291097746307	73.79179469187761	63.13220104383955	-7.498544781	1.510223262	17.56322665	0.1949220971794112	74.33605235675027	65.23068053162163	-7.123151708
1.5202232620073095	17.61322065199539	1.0296354571260489	73.92890140138994	59.32413170250547	-13.65663637	1.5202136593403286	17.61322065199539	0.13773919423035696	73.94835368509922	62.99754086180386	-6.362035347	1.5202244623406824	17.61322065199539	1.0384569087583189	74.49739517275255	65.08997488561025	-5.990607884
1.5302244623406822	17.663214651048648	4.598735771779669	74.07500211	59.21134093712221	-12.56766267	1.5302148596737013	17.663214651048648	1.0803786356152083	74.10477825097271	62.86236054594015	-5.225525913	1.530225662674055	17.663214651048648	1.8239548101718854	74.65843110687352	64.94891634282816	-4.858064059
1.540225662674055	17.71320865010214	3.359320246646864	74.2211373	59.097927653571226	-11.47868896	1.540216060007074	17.71320865010214	0.8815131105941691	74.26105428603086	62.72667443562551	-4.089016479	1.5402268630074278	17.71320865010214	0.5708393079219066	74.81915834800837	64.80750697749316	-3.725520235
1.5502268630074276	17.76320264915563	3.5075927358748245	74.36729007404378	58.98390925445171	-10.38971526	1.5502172603404465	17.76320264915563	1.3417416270861482	74.41716926729944	62.59049524	-2.952507045	1.5502280633408003	17.76320264915563	0.5559648707842498	74.97957554118864	64.66574836094561	-2.59297641
1.560228063	17.813196648209125	5.321446428	74.51344479025275	58.86930188469196	-9.300741557	1.5602184606738192	17.813196648209125	2.0975772422512318	74.57311206285179	62.45383424153521	-1.815997611	1.5602292636741728	17.813196648209125	0.929010197	75.13968171952438	64.52364162973277	-1.460432586
1.5702292636741728	17.863190647262616	3.740490568010941	74.65958691077087	58.75412052735482	-8.211767853	1.570219661007192	17.863190647262616	1.1100369191126185	74.72887276837116	62.31670143125338	-0.679488177	1.5702304640075455	17.863190647262616	0.2744356513371307	75.29947624748401	64.38118754234108	-0.327888762
1.5802304640075455	17.913184646316108	2.1151169935515584	74.80570293755142	58.638379091033805	-7.12279415	1.5802208613405644	17.913184646316108	0.7624435966665728	74.88444257	62.17910567837981	0.4570212573899288	1.5802316643409182	17.913184646316108	0.42963672588660246	75.45895877	64.23838652670811	0.8046550626088084
1.590231664340918	17.963178645369364	4.865637580529738	74.95178032864409	58.52209048964129	-6.033820447	1.590222061673937	17.963178645369364	0.957919489	75.0398136	62.04105483899875	1.5935306914357346	1.5902328646742907	17.963178645369364	0.5956078621220655	75.61812918937991	64.09523872020098	1.9371988869688055
1.6002328646742907	18.013172644422855	1.342950785982377	75.09780742534664	58.405266715309885	-4.944846744	1.6002232620073098	18.013172644422855	2.6381838249191656	75.19497887310168	61.90255586574486	2.730040125	1.6002340650076636	18.013172644422855	0.943625991	75.77698759767901	63.951744003404464	3.069742711328717
1.6102340650076634	18.063166643476347	6.329733887	75.24377338558381	58.28791890505556	-3.855873041	1.6102244623406825	18.063166643476347	0.6050880825324562	75.34993214961057	61.76361490109586	3.866549559527362	1.610235265341036	18.063166643476347	0.6404828114148727	75.93553428179281	63.80790202879496	4.202286535688679
1.620235265341036	18.11316064252984	0.46414889000056203	75.38966812	58.17005740178632	-2.766899338	1.620225662674055	18.11316064252984	0.5494371192388996	75.50466787573177	61.624237359030666	5.003058993573134	1.6202364656744086	18.11316064252984	0.6225445176885622	76.09376968206692	63.66371224516832	5.334830360048625
1.6302364656744086	18.16315464158333	6.382079933865706	75.53548225074859	58.051691810182845	-1.677925635	1.6302268630074277	18.16315464158333	1.9016401084477186	75.65918111	61.48442799668777	6.139568427618939	1.6302376660077815	18.16315464158333	0.932991498	76.25169437472218	63.51917392	6.467374184408588
1.640237666007781	18.21314864063682	5.236036797427598	75.68120703097979	57.93283104792319	-0.588951932	1.6402280633408002	18.21314864063682	1.120435530124904	75.81346744642782	61.34419098	7.276077861664676	1.640238866341154	18.21314864063682	0.8653692329180984	76.40930905385444	63.37428614998123	7.599918008768515
1.6502388663411538	18.26314263969008	1.6387920623430114	75.82683433	57.81348339267919	0.5000217712369419	1.6502292636741729	18.26314263969008	0.47847706684792285	75.96752298634769	61.20352993	8.412587295710482	1.650240066674527	18.26314263969008	0.5787480937283234	76.56661451592092	63.229047891189815	8.732461833128497
1.660240066674527	18.31313663874357	0.4594341840013696	75.97235656116705	57.69365652526778	1.5889954743232086	1.6602304640075456	18.31313663874357	0.6681135281011317	76.12134426161907	61.06244797937818	9.549096729756286	1.6602412670078994	18.31313663874357	0.2182801072619054	76.72361165	63.083457957632746	9.865005657
1.6702412670078994	18.363130637797063	3.6401223372346574	76.11776667	57.57335756930458	2.677969177	1.670231664340918	18.363130637797063	1.0644220007644898	76.27492820474954	60.92094782708996	10.685606163802094	1.670242467341272	18.363130637797063	1.182379011	76.88030140779233	62.93751504012909	10.997549481848404
1.680242467341272	18.413124636850554	5.552940768601924	76.26305808775078	57.45259312767156	3.766942880495759	1.6802328646742908	18.413124636850554	1.2107770822078687	76.42827210737234	60.77903175287752	11.822115597847882	1.6802436676746448	18.413124636850554	1.4018543570963538	77.03668483023574	62.79121771480871	12.130093306208368
1.6902436676746448	18.46311863590405	2.815054868900639	76.40822467477196	57.33136932	4.8559165835820775	1.6902340650076637	18.46311863590405	0.6335428697756483	76.58137358574088	60.63670167	12.958625031893703	1.690244868008017	18.46311863590405	0.893974987	77.19276300195014	62.64456445177782	13.262637130568276
1.700244868008017	18.513112634957537	7.539638759051629	76.55326072	57.20969179	5.944890286668362	1.700235265341036	18.513112634957537	1.9016623999365503	76.73423055	60.493959139816624	14.095134465939491	1.7002460683413898	18.513112634957537	0.1254648970369664	77.34853706	62.49755362266063	14.395180954928255
1.7102460683413898	18.563106634010797	4.424522215474964	76.69816091376153	57.08756579311995	7.03386399	1.710236465674409	18.563106634010797	1.292581534263981	76.88684118	60.35080542366897	15.23164389998528	1.7102472686747627	18.563106634010797	0.6638363572273198	77.50400819291093	62.35018351	15.52772477928822
1.7202472686747627	18.613100633064285	3.7145487825123604	76.84292028508321	56.964996143695856	8.122837693	1.7202376660077814	18.613100633064285	2.4630358540943162	77.03920388345226	60.20724148269154	16.368153334031035	1.7202484690081352	18.613100633064285	0.6092846891173904	77.65917761583206	62.202452298856905	16.66026860364813
1.7302484690081352	18.663094632117776	2.159785568441557	76.98753421739355	56.84198729876899	9.211811395927214	1.730238866341154	18.663094632117776	1.6237048547839763	77.19131730874592	60.063268011950285	17.50466276807686	1.7302496693415077	18.663094632117776	0.5252171536226482	77.81404658420928	62.05435811009294	17.79281242800809
1.7402496693415077	18.713088631171267	1.2489823118585515	77.13199840597753	56.71854335660803	10.30078509901348	1.740240066674527	18.713088631171267	1.8526253090874236	77.34318028999334	59.91888545757025	18.641172202122664	1.7402508696748806	18.713088631171267	0.7877755454045331	77.96861637972599	61.90589897647504	18.92535625236804
1.7502508696748806	18.76308263022476	3.2666092781718716	77.27630884	56.59466808142964	11.38975880209978	1.7502412670078995	18.76308263022476	1.5777855293486627	77.49479184680258	59.77409403	19.77768163616845	1.7502520700082531	18.76308263022476	1.6982164156781474	78.12288830811967	61.75707286063722	20.057900076728014
1.7602520700082531	18.81307662927802	3.846999729578246	77.42046178895929	56.47036492256965	12.478732505186084	1.760242467341272	18.81307662927802	2.1330913735952852	77.64615116465062	59.62889374143101	20.91419107021424	1.7602532703416256	18.81307662927802	0.842171713	78.27686369557692	61.60787766	21.19044390108793
1.7702532703416256	18.86307062833151	4.934773049018187	77.56445377332203	56.34563703222818	13.567706208272368	1.770243667674645	18.86307062833151	5.203129155626815	77.79725758035411	59.483284376810026	22.05070050426006	1.7702544706749983	18.86307062833151	1.108694429719035	78.43054388553692	61.45831118766569	22.322987725447877
1.7802544706749983	18.91306463	5.905580831791701	77.70828155943451	56.22048728190503	14.656679911358651	1.7802448680080174	18.91306463	2.736370822443392	77.94811057	59.33726554987948	23.18720993830585	1.780255671008371	18.91306463	0.18395285240168724	78.58393023585344	61.30837121900544	23.45553154980784
1.790255671008371	18.96305862643849	8.768511440353594	77.85194213839338	56.09491827763068	15.745653614444915	1.790246068	18.96305862643849	0.8577122034094737	78.09870973170653	59.19083669313283	24.323719372351608	1.7902568713417435	18.96305862643849	0.38152829992172294	78.73702411627154	61.15805545	24.58807537
1.8002568713417435	19.013052625491984	7.165525386619711	77.99543271290631	55.96893237408923	16.834627317531236	1.8002472686747628	19.013052625491984	1.310680409425787	78.24905478552003	59.04399707	25.460228806397414	1.8002580716751164	19.013052625491984	0.270912124	78.88982690618082	61.00736152031799	25.720619198527743
1.8102580716751164	19.063046624545475	3.7735315755128176	78.13875068401266	55.84253168772077	17.92360102061752	1.8102484690081355	19.063046624545475	1.1615827464844408	78.39914555293375	58.89674579715396	26.59673824	1.810259272008489	19.063046624545475	2.0846825867287704	79.04233999261344	60.85628701229444	26.85316302288769
1.820259272008489	19.11304062359873	2.408164273118745	78.28189363873311	55.715718108882825	19.01257472370382	1.820249669341508	19.11304062359873	1.9981275461977912	78.54898195332302	58.74908183	27.733247674489004	1.8202604723418612	19.11304062359873	0.6350400146536039	79.19456476845748	60.70482945063082	27.985706847247656
1.8302604723418612	19.163034622652223	5.422039526664531	78.42485933857559	55.58849331314398	20.101548426790103	1.8302508696748807	19.163034622652223	5.997968362	78.69856399476772	58.60100398253657	28.869757108534778	1.8302616726752343	19.163034622652223	0.8306777588872889	79.34650263086164	60.55298630447431	29.11825067
1.8402616726752343	19.213028621705718	4.149816342774726	78.56764570883034	55.460858771775854	21.19052212987637	1.8402520700082527	19.213028621705718	1.430326969786038	78.84789176666035	58.45251094865071	30.00626654	1.8402628730086068	19.213028621705718	0.3524293849247133	79.49815497980943	60.40075498827519	30.25079449596756
1.8502628730086068	19.263022620759205	6.480302287416053	78.71025082859373	55.33281576150419	22.279495832962688	1.8502532703416257	19.263022620759205	0.7057498766243825	78.99696543296028	58.303601283799786	31.142775976626407	1.8502640733419795	19.263022620759205	0.7800217794578274	79.64952321684396	60.24813286	31.38333832032747
1.8602640733419795	19.313016619812696	5.533288166219092	78.85267292146496	55.20436537357492	23.368469536048973	1.8602544706749984	19.313016619812696	2.3933566045868444	79.14578522603048	58.15427342431761	32.27928541067217	1.860265273675352	19.313016619812696	1.371531162	79.80060874392669	60.09511723508018	32.515882144687474
1.870265273675352	19.363010618866188	4.617244601820023	78.99491034686471	55.075508522185416	24.457443239135223	1.870255671008371	19.363010618866188	1.6309460426378033	79.29435144100026	58.00452568985508	33.415794844717965	1.8702664740087247	19.363010618866188	0.9562681500364684	79.95141296241599	59.94170536050433	33.64842596904736
1.8802664740087247	19.413004617919448	10.01917872	79.13696159	54.946245952328034	25.54641694222154	1.880256871341744	19.413004617919448	1.951410996950171	79.44266443060349	57.85435628804549	34.55230427876379	1.8802676743420967	19.413004617919448	0.5883078128066003	80.10193727215228	59.78789444174242	34.78096979340736
1.8902676743420967	19.46299861697294	3.724556097404937	79.27882526393505	54.81657824708815	26.635390645307822	1.8902580716751165	19.46299861697294	0.6408281643295931	79.59072460044754	57.703763318719474	35.68881371280953	1.890268875	19.46299861697294	0.6327188320763348	80.25218307	59.63368163	35.91351361776731
1.900268875	19.51299261602643	5.268163259829845	79.42050008322171	54.68650583	27.72436434839409	1.900259272008489	19.51299261602643	0.4930429181379896	79.73853240467267	57.55274477770902	36.82532314685538	1.9002700750088424	19.51299261602643	0.23266342368582318	80.40215175230676	59.47906402427844	37.046057442127214
1.9102700750088424	19.56298661507992	4.931394377645316	79.56198488	54.55602899354754	28.813338051480397	1.9102604723418612	19.56298661507992	1.3675096295091627	79.88608834	57.401298560276445	37.96183258090115	1.910271275342215	19.56298661507992	0.8172384089346361	80.55184471	59.32403867313119	38.17860126648718
1.920271275342215	19.612980614133413	1.2882331672779055	79.70327857097878	54.425147860689385	29.90231175456668	1.9202616726752344	19.612980614133413	3.147768525451949	80.03339295189546	57.24942246419989	39.09834201494696	1.920272475675588	19.612980614133413	1.3038733109193208	80.70126332	59.16860257307671	39.31114509084714
1.930272475675588	19.66297461318667	9.474275654690148	79.84438018790944	54.29386243469413	30.991285457652975	1.9302628730086069	19.66297461318667	5.421136136111211	80.18044681	57.09711419254415	40.23485144899274	1.9302736760089605	19.66297461318667	2.7788757636889656	80.85040898132641	59.01275266936928	40.44368891520709
1.9402736760089605	19.71296861224016	5.162915539609461	79.98528883779454	54.16217258205811	32.080259160739224	1.9402640733419796	19.71296861224016	12.41514551	80.32725053239409	56.94437135614238	41.37136088303857	1.940274876342333	19.71296861224016	1.684648162022921	80.99928305701229	58.856485855716855	41.57623273956706
1.950274876342333	19.76296261129365	2.968737858931339	80.12600371496232	54.03007804168432	33.169232863825535	1.9502652736753523	19.76296261129365	2.7309916108548404	80.47380476	56.791191475811445	42.50787031708434	1.950276076675706	19.76296261129365	2.037932379181342	81.14788692123845	58.69979897408943	42.708776563926975
1.960276076675706	19.812956610347143	5.714787317	80.26652409284671	53.89757843	34.258206566911795	1.9602664740087248	19.812956610347143	4.178815845	80.62011015875406	56.637571984321866	43.64437975113015	1.9602772770090784	19.812956610347143	0.4439743543980661	81.29622194	58.54268881446003	43.841320388286974
1.9702772770090784	19.862950609400635	3.328181931837131	80.40684931949605	53.76467324153626	35.34718026999811	1.9702676743420973	19.862950609400635	6.433043226847224	80.76616743461905	56.48351022814078	44.78088918517594	1.9702784773424509	19.862950609400635	1.4382690701888103	81.44428946641027	58.38515211448229	44.97386421264689
1.9802784773424509	19.91294460845413	3.604594968783147	80.54697881335586	53.63136185979213	36.436153973084416	1.9802688746754704	19.91294460845413	8.975313214212411	80.91197730771755	56.32900346896472	45.917398619221736	1.980279677675824	19.91294460845413	0.48070253725636913	81.59209085649837	58.22718555910747	46.10640803700688
1.990279677675824	19.962938607507382	4.435507656606667	80.68691205930634	53.49764355373047	37.52512767617065	1.990270075008843	19.962938607507382	8.870745160758114	81.05754052	56.17404888505698	47.05390805326751	1.9902808780091965	19.962938607507382	0.6843111415234705	81.73962745285046	58.06878578014463	47.23895186136683
	20.01293260656088	3.642147384998205					20.01293260656088	4.085384349107785					20.01293260656088	3.807562089362654
	20.06292660561437	5.721646335088645					20.06292660561437	1.6481921655881406					20.06292660561437	3.4248172268099233
	20.11292060466786	7.011713633072481					20.11292060466786	3.0306158636711107					20.11292060466786	1.248638148925653
	20.16291460372135	2.7517342686214428					20.16291460372135	1.4648025546331116					20.16291460372135	1.4344888448759265
	20.21290860277484	5.970798617404011					20.21290860277484	5.6986928360966465					20.21290860277484	0.1778251496375575
	20.2629026	2.0005555877778645					20.2629026	7.955764327796719					20.2629026	1.6233164918098564
	20.31289660088159	5.510599327228876					20.31289660088159	6.489556941751263					20.31289660088159	0.48615760091111765
	20.362890599935085	1.6945454219832823					20.362890599935085	2.379268189871892					20.362890599935085	0.15192318302377483
	20.412884598988576	8.808176439975053					20.412884598988576	2.339808842064664					20.412884598988576	0.41411399066114213
	20.462878598042067	3.5787498717275508					20.462878598042067	2.0577488489804723					20.462878598042067	1.4815991614930037
	20.51287259709556	4.727591664850506					20.51287259709556	1.295272422580865					20.51287259709556	2.741210086
	20.56286659614881	3.6931926808028246					20.56286659614881	1.274705035792298					20.56286659614881	1.0611118163194138
	20.612860595202307	3.214459037369497					20.612860595202307	0.9579967570073084					20.612860595202307	1.1857177375086003
	20.66285459	1.8882151584578009					20.66285459	1.2388043073540467					20.66285459	1.9664287439244144
	20.71284859330929	4.717656489601858					20.71284859330929	1.8352291474754674					20.71284859330929	0.19623626031941285
	20.76284259236278	5.4913752876895705					20.76284259236278	1.872877222543406					20.76284259236278	1.5438029117749839
	20.81283659141604	3.249448313812412					20.81283659141604	1.0217061312752282					20.81283659141604	5.038631179
	20.86283059046953	1.243524490943727					20.86283059046953	0.9864820852205426					20.86283059046953	2.716606353668264
	20.912824589523023	4.989177432359872					20.912824589523023	2.089667784357384					20.912824589523023	2.2239786954314944
	20.962818588576518	5.765235385378612					20.962818588576518	1.8685810795393372					20.962818588576518	1.2913233987018269
	21.012812587630005	2.990253088757223					21.012812587630005	1.5492459907197853					21.012812587630005	1.7364723702119673
	21.062806586683497	6.522545014556384					21.062806586683497	1.2660285633148047					21.062806586683497	1.8637904996943573
	21.112800585736757	5.620507648850602					21.112800585736757	0.5986004200966631					21.112800585736757	6.251204064393291
	21.162794584790245	2.4313125135182307					21.162794584790245	0.400178331					21.162794584790245	21.79521305
	21.212788583843736	2.2261568757382273					21.212788583843736	0.8009123766588597					21.212788583843736	20.273745151809997
	21.262782582897227	5.5995697419707104					21.262782582897227	0.6206899217153246					21.262782582897227	6.101829816369426
	21.31277658195072	2.423400198573936					21.31277658195072	1.7843065943281464					21.31277658195072	2.5332838250071283
	21.36277058100421	15.74402426					21.36277058100421	0.7856857410741548					21.36277058100421	12.69388315
	21.41276458005747	4.428325879628686					21.41276458005747	0.7226276682176854					21.41276458005747	0.4846313100586595
	21.46275857911096	3.8700945284861312					21.46275857911096	1.5194081908169896					21.46275857911096	2.153784489928075
	21.51275257816445	2.981169619125169					21.51275257816445	1.3453115442133141					21.51275257816445	1.976137591
	21.562746577217943	5.560437493426204					21.562746577217943	0.6260289624425583					21.562746577217943	4.826205715574295
	21.612740576271435	2.991338829403767					21.612740576271435	0.6429359209692962					21.612740576271435	7.165035128681952
	21.66273457532469	2.306739469348112					21.66273457532469	1.0464914973604944					21.66273457532469	1.4833874236861595
	21.712728574378183	6.042110086114209					21.712728574378183	1.788693919104339					21.712728574378183	5.048098020977271
	21.762722573431677	0.8051768888600498					21.762722573431677	2.0245303453910806					21.762722573431677	2.100309860501392
	21.812716572485165	2.3723280224356023					21.812716572485165	1.6493125735642546					21.812716572485165	5.660957176443425
	21.862710571538656	5.822714330358504					21.862710571538656	1.0613553543555025					21.862710571538656	3.1400800619219273
	21.912704570592147	7.188039708860081					21.912704570592147	1.3093388573315312					21.912704570592147	1.2982406782710463
	21.962698569645408	2.5940089006273324					21.962698569645408	1.5170095230756204					21.962698569645408	1.0599588357043677
	22.01269257	3.662172986221741					22.01269257	0.4192925361933201					22.01269257	1.5168477041364452
	22.06268656775239	4.679834452					22.06268656775239	0.27205835625827274					22.06268656775239	1.1328157316047436
	22.11268056680588	2.884076737539825					22.11268056680588	1.2489035096818555					22.11268056680588	0.3149614795209548
	22.162674565859373	7.211359950800654					22.162674565859373	1.8392430614501525					22.162674565859373	0.38714774352228803
	22.212668564912864	1.365423758583054					22.212668564912864	1.6176558663292409					22.212668564912864	1.1308274498732855
	22.26266256396612	7.312325739304916					22.26266256396612	0.4444321786951569					22.26266256396612	5.821460899965668
	22.31265656301961	6.878540915					22.31265656301961	0.4647266485207571					22.31265656301961	1.9237381943176297
	22.362650562073103	1.946860198719164					22.362650562073103	0.4814280737876008					22.362650562073103	1.1864195033511091
	22.412644561126594	2.519834481695032					22.412644561126594	1.083579262311836					22.412644561126594	1.215798101253959
	22.46263856018009	1.1744519897327124					22.46263856018009	1.7540766123447313					22.46263856018009	0.8858008451511814
	22.512632559233342	3.3108160857182285					22.512632559233342	0.3948768709067704					22.512632559233342	0.7992401425509406
	22.56262655828684	3.572958166072973					22.56262655828684	0.8334292623818201					22.56262655828684	1.2935405505658513
	22.61262055734033	2.788305735165197					22.61262055734033	0.9110108360199268					22.61262055734033	2.9919938291290102
	22.66261455639382	1.8250079872312377					22.66261455639382	2.1675517458931064					22.66261455639382	0.4615047060007744
	22.71260855544731	1.7358444684025718					22.71260855544731	1.1596794042815313					22.71260855544731	0.5763975211061081
	22.76260255	4.860198506468383					22.76260255	1.621752092872573					22.76260255	1.1773119147258426
	22.81259655355406	5.316024967385613					22.81259655355406	0.6315950928942666					22.81259655355406	0.1665016789612148
	22.862590552607557	2.8775174452320824					22.862590552607557	0.9705172631559634					22.862590552607557	1.0067383808059431
	22.912584551661045	2.8790151880111305					22.912584551661045	0.4576605247800126					22.912584551661045	0.8074649038459214
	22.962578550714536	2.8124853034935637					22.962578550714536	0.7204636276446325					22.962578550714536	0.9471895238381224
	23.012572549768027	4.814053285495628					23.012572549768027	1.061467166449511					23.012572549768027	0.7128271637937171
	23.06256654882152	2.234106182102504					23.06256654882152	1.7141471514594246					23.06256654882152	1.623730975
	23.11256054787477	2.3172721084757177					23.11256054787477	0.588006332					23.11256054787477	2.610047292532683
	23.162554546928263	3.979184340082576					23.162554546928263	1.5417573595546419					23.162554546928263	0.39725776948440655
	23.21254854598176	2.179360398946308					23.21254854598176	1.147387239					23.21254854598176	0.9359244232709802
	23.26254254503525	1.1014263728319964					23.26254254503525	1.0156177540107305					23.26254254503525	0.5881007745002907
	23.31253654408874	2.9899784775322082					23.31253654408874	1.6680857120878432					23.31253654408874	3.2015573319325883
	23.36253054314223	5.165645227692934					23.36253054314223	0.5795189273150674					23.36253054314223	0.9040044560842749
	23.41252454219549	1.1005004263064995					23.41252454219549	1.4266771315773936					23.41252454219549	0.5154390912924817
	23.462518541248983	6.868783750487234					23.462518541248983	0.45203080049341404					23.462518541248983	0.9435498784220003
	23.512512540302478	3.220076866251309					23.512512540302478	1.6540481386054655					23.512512540302478	0.22827711237366824
	23.562506539355965	1.7354308651475483					23.562506539355965	0.7622955759806564					23.562506539355965	0.084585786
	23.612500538409456	3.088329046577001					23.612500538409456	1.5258713403578061					23.612500538409456	0.35912812519869564
	23.662494537462717	8.740110605422458					23.662494537462717	0.6341263018384798					23.662494537462717	1.3283441406927095
	23.712488536516204	3.3184071837552223					23.712488536516204	1.3522254181589348					23.712488536516204	0.6006957506767941
	23.762482535569696	0.7486386428812596					23.762482535569696	0.8616264118746163					23.762482535569696	1.0328651536232196
	23.812476534623187	5.755613399255938					23.812476534623187	0.5154895596724824					23.812476534623187	2.4576472277962473
	23.86247053367668	2.255442128257053					23.86247053367668	1.0327506326801357					23.86247053367668	0.8000118840764316
	23.91246453273017	2.0375518536648767					23.91246453273017	0.741197063					23.91246453273017	2.3152926581926536
	23.96245853178343	2.0472772113443876					23.96245853178343	1.782077228213705					23.96245853178343	2.697338524654806
	24.01245253083692	4.0160420335587075					24.01245253083692	0.6053052952276244					24.01245253083692	5.618646819030638
	24.06244652989041	4.428672047033743					24.06244652989041	0.8992388666512788					24.06244652989041	2.9218569887496133
	24.112440528943903	2.108994025150794					24.112440528943903	0.8407560348185066					24.112440528943903	0.9495258784862904
	24.162434527997394	2.6638577284978497					24.162434527997394	0.373713292					24.162434527997394	0.5586302324814978
	24.21242852705089	0.9339190806528583					24.21242852705089	1.3549285138362994					24.21242852705089	1.7598144937617244
	24.262422526104142	0.5216543709065178					24.262422526104142	0.4250719216324278					24.262422526104142	1.399997620585537
	24.312416525157637	4.413349205026031					24.312416525157637	0.6453764237087655					24.312416525157637	1.7865594837881464
	24.362410524211125	6.561663660018018					24.362410524211125	0.8438693469834939					24.362410524211125	2.321827474569126
	24.412404523264616	3.441800824088094					24.412404523264616	0.788343784					24.412404523264616	1.575713077
	24.462398522318107	2.657227146403618					24.462398522318107	0.7465922206683615					24.462398522318107	2.8284232407048626
	24.512392521371368	11.97953166					24.512392521371368	0.43676058745061447					24.512392521371368	4.281285428149295
	24.56238652042486	3.841883668					24.56238652042486	0.5388387044972917					24.56238652042486	2.2688461808729437
	24.61238051947835	5.640210751299433					24.61238051947835	0.2699825608608865					24.61238051947835	0.7547739409386391
	24.66237451853184	3.3969555407566867					24.66237451853184	0.5444727623148388					24.66237451853184	0.80818337
	24.71236851758533	9.410545597397883					24.71236851758533	2.2363560575497043					24.71236851758533	0.7965526726491772
	24.762362516638824	5.999382594161847					24.762362516638824	0.18282780005552346					24.762362516638824	1.3758729661997344
	24.81235651569208	1.9893546861807008					24.81235651569208	0.8582681739808973					24.81235651569208	0.5500928706935899
	24.86235051474557	5.035254812922699					24.86235051474557	1.6568376478695492					24.86235051474557	0.9970937012640438
	24.912344513799063	5.800360328043787					24.912344513799063	0.732213346					24.912344513799063	0.5341326688743356
	24.962338512852558	1.0837161413405827					24.962338512852558	0.46331534462997037					24.962338512852558	0.7709096149583411
	25.012332511906045	5.761840933635236					25.012332511906045	0.9445963416571512					25.012332511906045	0.6290856070768384
	25.062326510959537	9.148209174933477					25.062326510959537	1.1565742741487512					25.062326510959537	1.1370637754257156
	25.11232051	7.647838627321583					25.11232051	0.5678894971041658					25.11232051	1.404039201712982
	25.162314509066288	12.02677018					25.162314509066288	1.0043765782879999					25.162314509066288	0.5095272651568125
	25.21230850811978	3.5372875917561943					25.21230850811978	0.9719863267406024					25.21230850811978	0.9193208917792807
	25.26230250717327	2.6467686214573223					25.26230250717327	0.2848723093418187					25.26230250717327	0.20327898384024215
	25.31229650622676	3.5665331758632965					25.31229650622676	0.3565875598863688					25.31229650622676	0.8557996582423706
	25.362290505280253	4.703800716042603					25.362290505280253	0.43867737365714193					25.362290505280253	0.5884885127378163
	25.412284504333517	3.972658286928759					25.412284504333517	0.5963245590498502					25.412284504333517	0.5114255367977113
	25.462278503387004	4.843527150187036					25.462278503387004	1.6322274075864354					25.462278503387004	0.1808710917579545
	25.512272502440496	5.450968504556824					25.512272502440496	0.3472115500360664					25.512272502440496	1.9446750927891832
	25.562266501493987	7.153920647218502					25.562266501493987	0.2678003582059658					25.562266501493987	1.7901795181751619
	25.61226050054748	4.5223365007244665					25.61226050054748	0.4837980421309394					25.61226050054748	1.2689665024189503
	25.66225449960073	11.91838633					25.66225449960073	0.6471446209205403					25.66225449960073	2.458071921519492
	25.712248498654223	7.886186923710032					25.712248498654223	0.3524061283248951					25.712248498654223	3.317532570550476
	25.76224249770772	9.023219124					25.76224249770772	0.7250699891664558					25.76224249770772	3.9949214479843587
	25.81223649676121	1.1443452902315943					25.81223649676121	1.6974912526432564					25.81223649676121	4.545068633568947
	25.8622305	7.381744833981315					25.8622305	1.0534639055687656					25.8622305	1.7425817088574223
	25.91222449486819	5.646870455358415					25.91222449486819	1.3081995461532083					25.91222449486819	3.6494054288109883
	25.96221849392145	6.9513578281371124					25.96221849392145	0.4675328070765048					25.96221849392145	4.441244979375592
	26.012212492974943	7.105617665938324					26.012212492974943	0.3355277702308229					26.012212492974943	2.796260427623524
	26.062206492028437	2.025401394318817					26.062206492028437	0.033902692586745234					26.062206492028437	1.1794253653953926
	26.112200491081925	1.0989985666168542					26.112200491081925	0.5638911099619183					26.112200491081925	23.29462185
	26.162194490135416	8.503218258749103					26.162194490135416	1.365804451069743					26.162194490135416	1.2643117714753669
	26.212188489188907	7.759181536					26.212188489188907	0.9621623740065816					26.212188489188907	0.6785195262577837
	26.262182488242164	3.263129967657135					26.262182488242164	1.0364515722434307					26.262182488242164	1.0632446240868527
	26.312176487295652	2.3937650760680427					26.312176487295652	0.7408275692941221					26.312176487295652	0.6063262199784492
	26.362170486349147	3.1739032618280025					26.362170486349147	0.908784623					26.362170486349147	1.1624979178229924
	26.41216448540264	0.9234603353109101					26.41216448540264	0.2191750225293937					26.41216448540264	1.644272687081262
	26.46215848445613	6.211395364252814					26.46215848445613	0.9055264838086399					26.46215848445613	5.502291317866613
	26.51215248350939	6.980919541482186					26.51215248350939	0.12027060064074688					26.51215248350939	2.109305249666804
	26.56214648256288	9.362096995					26.56214648256288	0.3800770686742733					26.56214648256288	2.314070025280629
	26.61214048161637	6.237099976155627					26.61214048161637	0.060027297296780406					26.61214048161637	2.384364644
	26.662134480669863	5.994453968965082					26.662134480669863	0.7791146008231004					26.662134480669863	4.374668912807587
	26.712128479723354	0.8973966792740842					26.712128479723354	1.7623885651238633					26.712128479723354	1.6610273689690744
	26.762122478776845	3.7947536556895467					26.762122478776845	1.2012194199714716					26.762122478776845	0.3752012486769548
	26.812116477830106	7.7742446004998955					26.812116477830106	1.1259996583611327					26.812116477830106	2.8285971714354963
	26.862110476883597	3.1717522824507856					26.862110476883597	0.5926804260429079					26.862110476883597	2.5999163738036066
	26.912104475937085	5.046668469781801					26.912104475937085	1.7308590478943908					26.912104475937085	1.298913866760778
	26.962098474990576	4.274129134143673					26.962098474990576	2.378635608093825					26.962098474990576	1.6335866245623385
	27.012092474044067	2.998307788009646					27.012092474044067	0.6179530025367764					27.012092474044067	1.3810861125125853
	27.06208647309756	4.148362568002127					27.06208647309756	0.5889335913003589					27.06208647309756	1.350833742622344
	27.11208047215082	2.897596275553409					27.11208047215082	1.5608893994924578					27.11208047215082	0.37471804492771993
	27.16207447120431	2.293821128475257					27.16207447120431	2.1057873535804523					27.16207447120431	0.3597645307829042
	27.21206847	2.2568729850003924					27.21206847	1.2548685549512693					27.21206847	0.3152160700224555
	27.26206246931129	4.506164111128384					27.26206246931129	0.6922793493625976					27.26206246931129	0.5726632488123571
	27.312056468364784	3.1338918196465513					27.312056468364784	1.2199532533941564					27.312056468364784	1.202027121879203
	27.36205046741804	1.744434781193598					27.36205046741804	0.4213725214006097					27.36205046741804	0.4393267893944704
	27.41204446647153	2.1283296655826485					27.41204446647153	0.8856798117652366					27.41204446647153	0.9194386577539816
	27.462038465525023	6.912721299027863					27.462038465525023	1.1887823721373887					27.462038465525023	0.9059920242367948
	27.512032464578517	5.181575389898928					27.512032464578517	0.9505977628186075					27.512032464578517	0.8011339173878267
	27.562026463632005	3.0766830790284607					27.562026463632005	1.4632840869446062					27.562026463632005	0.7342601688088304
	27.612020462685496	0.36215187859687253					27.612020462685496	1.1128230599285776					27.612020462685496	1.4063034691854763
	27.66201446173876	1.5868543009517517					27.66201446173876	0.5911963837096593					27.66201446173876	1.3635883622360867
	27.712008460792248	5.352371642471421					27.712008460792248	0.517186709					27.712008460792248	0.9625649059169057
	27.76200245984574	4.451978657230586					27.76200245984574	0.8333010259041793					27.76200245984574	0.29543086030356525
	27.81199645889923	5.840068377166661					27.81199645889923	1.691251652172509					27.81199645889923	0.715457278
	27.86199045795272	1.6230890608870197					27.86199045795272	0.7798655864958159					27.86199045795272	0.5067506980924229
	27.911984457006213	2.916703336343029					27.911984457006213	0.7337084725737251					27.911984457006213	0.5095394000585932
	27.961978456059477	3.171849765241216					27.961978456059477	0.779786793					27.961978456059477	0.5068748906940813
	28.011972455112964	2.293160972					28.011972455112964	2.5428470720810425					28.011972455112964	0.8252670265475355
	28.061966454166456	7.748776798439377					28.061966454166456	1.2363382310403608					28.061966454166456	0.830554195
	28.111960453219947	0.4720937103288544					28.111960453219947	1.1509569077432433					28.111960453219947	0.21239922565895966
	28.16195445227344	4.364956867834014					28.16195445227344	2.1034347865199683					28.16195445227344	0.35039515277012323
	28.21194845132693	6.491927135443262					28.21194845132693	1.038265228819506					28.21194845132693	0.5196333215069949
	28.261942450380182	5.041589739848903					28.261942450380182	1.5949860963402351					28.261942450380182	1.2364916151138128
	28.31193644943368	4.712529564571164					28.31193644943368	2.063038337194945					28.31193644943368	0.16915228444234434
	28.36193044848717	1.2131644610927788					28.36193044848717	1.2245393771744801					28.36193044848717	0.5914418015776292
	28.41192444754066	3.5873698825260503					28.41192444754066	0.6308464391160937					28.41192444754066	0.4240503533210486
	28.46191844659415	2.557963653376861					28.46191844659415	0.7294908497495253					28.46191844659415	0.6379747694192865
	28.51191244564741	4.896965515					28.51191244564741	2.275849201707504					28.51191244564741	0.5149426869199761
	28.561906444700902	2.4808095857357784					28.561906444700902	5.425462048566678					28.561906444700902	0.8887937454179969
	28.611900443754397	1.4798352835145212					28.611900443754397	3.063005551311426					28.611900443754397	0.3391106426878146
	28.661894442807885	5.079188733082617					28.661894442807885	1.0552161878518456					28.661894442807885	0.47587904696270644
	28.711888441861376	2.4511347306315026					28.711888441861376	1.593747875394102					28.711888441861376	0.4559505191341364
	28.761882440914867	3.4434315193933056					28.761882440914867	1.6431118868650345					28.761882440914867	1.1848641978265448
	28.811876439968124	5.650583712638108					28.811876439968124	2.3122141553102598					28.811876439968124	0.8705938318427365
	28.86187043902161	4.649031845399163					28.86187043902161	2.581563953160405					28.86187043902161	0.8272094288134231
	28.911864438075103	4.073953381132439					28.911864438075103	2.072018069374636					28.911864438075103	0.9276616483771388
	28.96185844	7.7499588385302145					28.96185844	1.821732249699969					28.96185844	0.4524839171275628
	29.01185243618209	6.7429136731794825					29.01185243618209	0.5157809863962974					29.01185243618209	0.5833110829497663
	29.06184643523558	0.8883514458632267					29.06184643523558	2.3580245020148825					29.06184643523558	1.1019227236557032
	29.11184043428884	3.314593735505567					29.11184043428884	4.336863825575734					29.11184043428884	1.1375340567746712
	29.16183443334233	2.7296192592282087					29.16183443334233	1.5730302289037545					29.16183443334233	0.9682391984308127
	29.211828432395823	6.885234521302025					29.211828432395823	0.3741865763293122					29.211828432395823	0.47851098061059794
	29.261822431449318	3.466939173176852					29.261822431449318	0.2039449315631043					29.261822431449318	0.5610553806752083
	29.311816430502805	5.340805962087505					29.311816430502805	1.399720444677477					29.311816430502805	1.7062154598042163
	29.361810429556066	1.6243729722737932					29.361810429556066	1.3372431859140306					29.361810429556066	0.595906096
	29.411804428609557	10.85817002					29.411804428609557	1.5006094499977605					29.411804428609557	0.39859642600991224
	29.461798427663044	12.42591717					29.461798427663044	1.0360064936041085					29.461798427663044	0.6387332682682415
	29.511792426716536	5.655182073454245					29.511792426716536	1.0171023663147687					29.511792426716536	0.5016306563439954
	29.561786425770027	2.4142717833739344					29.561786425770027	1.0329674990007836					29.561786425770027	1.371438854883006
	29.61178042482352	3.405767010822757					29.61178042482352	4.5510086254755056					29.61178042482352	1.8474210303547518
	29.66177442387678	7.318243977938993					29.66177442387678	8.265809650574457					29.66177442387678	5.050146587827329
	29.71176842293027	5.813048556520819					29.71176842293027	8.931446669					29.71176842293027	0.7310802380354678
	29.76176242198376	2.077129393346536					29.76176242198376	4.127806267440136					29.76176242198376	0.828593725
	29.81175642103725	7.110411206984566					29.81175642103725	3.4700853085329535					29.81175642103725	0.6149782274563786
	29.861750420090743	0.8607817822494395					29.861750420090743	7.7193018070038555					29.861750420090743	1.0334061063554347
	29.911744419144235	2.316339269313802					29.911744419144235	6.027872938378099					29.911744419144235	0.464114163
	29.96173841819749	1.5898141054720067					29.96173841819749	19.62891992					29.96173841819749	0.7743836867429118
	30.011732417250983	2.005379598815125					30.011732417250983	3.667270763628142					30.011732417250983	4.8776615657403894
	30.061726416304477	4.473530433800369					30.061726416304477	1.5613104750842108					30.061726416304477	2.2113508532666533
	30.111720415357965	4.956171185860989					30.111720415357965	2.365030243845275					30.111720415357965	5.731366530823133
	30.161714414411456	0.9403141799332511					30.161714414411456	0.9015329560298996					30.161714414411456	3.395613590284026
	30.211708413464947	6.0578477377871645					30.211708413464947	1.4226926463105387					30.211708413464947	0.7110746997791538
	30.261702412518208	1.0489208216481527					30.261702412518208	5.114882903061146					30.261702412518208	1.652692333266111
	30.31169641	2.770738487540171					30.31169641	6.022357589596553					30.31169641	1.1338301921271083
	30.36169041062519	3.3450934640938104					30.36169041062519	1.652675535237729					30.36169041062519	0.9427281420912984
	30.41168440967868	6.3313017873698545					30.41168440967868	2.659972787562112					30.41168440967868	1.0985971564296375
	30.461678408732173	2.132300676593622					30.461678408732173	1.4791934686163264					30.461678408732173	1.802033485978757
	30.511672407785436	2.1815359014905544					30.511672407785436	0.45751702613365797					30.511672407785436	2.689503126886557
	30.561666406838924	2.9343721917590284					30.561666406838924	0.7963423517528756					30.561666406838924	2.1073767847223217
	30.61166040589241	6.117969893698586					30.61166040589241	1.5693800237308049					30.61166040589241	2.946433734539177
	30.661654404945907	2.5474225224847147					30.661654404945907	2.111999741					30.661654404945907	1.7011365915061065
	30.7116484	1.1019279396196235					30.7116484	1.0582250084840776					30.7116484	1.1911605089178758
	30.76164240305289	6.161429223					30.76164240305289	1.1486697137142863					30.76164240305289	1.6259400640947916
	30.811636402106146	3.227737060177957					30.811636402106146	1.5922716436203512					30.811636402106146	6.955407293569701
	30.86163040115964	1.711573883524667					30.86163040115964	0.6516566917738227					30.86163040115964	9.175495794878444
	30.911624400213128	2.9676004801219142					30.911624400213128	1.0803446014232976					30.911624400213128	6.451510805732295
	30.96161839926662	3.615036687680047					30.96161839926662	1.5241853261656437					30.96161839926662	2.9104442703475435
	31.01161239832011	5.7444837351235725					31.01161239832011	0.6641177831344025					31.01161239832011	1.0959786932313578
	31.0616064	4.782401864217534					31.0616064	1.560354359067841					31.0616064	1.739659368463566
	31.111600396426866	4.605464709466783					31.111600396426866	0.44588031157438784					31.111600396426866	2.329479547038556
	31.161594395480357	4.008275577744927					31.161594395480357	0.7808158700177223					31.161594395480357	23.87318059
	31.211588394533845	2.648957993815917					31.211588394533845	1.063149781503816					31.211588394533845	27.199520507629998
	31.261582393587336	4.825201198					31.261582393587336	1.0794194728860034					31.261582393587336	1.3481454877850514
	31.311576392640827	2.3228016041900803					31.311576392640827	1.0537983074510873					31.311576392640827	1.1048479699905203
	31.361570391694084	10.52268189					31.361570391694084	0.3194916086642272					31.361570391694084	11.10987539
	31.41156439074757	5.386353694037404					31.41156439074757	0.8510484794469602					31.41156439074757	1.976692007652462
	31.461558389801063	3.527687196825657					31.461558389801063	1.4988797419817526					31.461558389801063	1.241327728161069
	31.51155238885456	5.126092700082469					31.51155238885456	1.5747683377541573					31.51155238885456	4.183570900801739
	31.56154638790805	5.007999921419674					31.56154638790805	1.095019491340858					31.56154638790805	3.678381043198605
	31.61154038696154	5.707644769780263					31.61154038696154	0.32810370934428446					31.61154038696154	9.813603084320091
	31.66153439	3.4130819002340163					31.66153439	0.8298293521260313					31.66153439	1.9950725353463563
	31.71152838506829	9.527422407288356					31.71152838506829	0.6410778193510618					31.71152838506829	3.024418268616435
	31.761522384121783	2.091416966					31.761522384121783	1.4493327064163195					31.761522384121783	1.8896337919088795
	31.811516383175277	6.405259583995386					31.811516383175277	0.38103661042643044					31.811516383175277	6.480086817369023
	31.861510382228765	2.7209527475327002					31.861510382228765	1.3765102872491253					31.861510382228765	5.284965718069813
	31.911504381282256	7.541109045364966					31.911504381282256	1.459065393244147					31.911504381282256	1.550268140819928
	31.961498380335517	2.152392238205467					31.961498380335517	0.9588990799983855					31.961498380335517	3.527069353967508
	32.011492379389004	1.4398602619500924					32.011492379389004	0.7258096532794639					32.011492379389004	1.0350268039178268
	32.061486378442495	4.3629685520503045					32.061486378442495	0.33278309869177924					32.061486378442495	0.4593299811698258
	32.11148037749599	1.7715749289558445					32.11148037749599	1.452984028738427					32.11148037749599	0.6299688080252586
	32.16147437654948	2.920758477071586					32.16147437654948	0.5362814760684605					32.16147437654948	0.4201170581567511
	32.211468375602735	1.6104240109774148					32.211468375602735	0.5524081466167398					32.211468375602735	0.9466262976812759
	32.261462374656226	2.135316438044365					32.261462374656226	1.3837555278884528					32.261462374656226	4.598366829456896
	32.31145637370972	5.522788697625722					32.31145637370972	0.20783544661971384					32.31145637370972	1.9812324370848668
	32.36145037276321	3.608095085931497					32.36145037276321	0.12536419709988966					32.36145037276321	1.141939908291592
	32.41144437	2.003876434836221					32.41144437	0.8552719375485193					32.41144437	1.3268248432552396
	32.46143837087019	3.8775699706630737					32.46143837087019	0.9892006850357036					32.46143837087019	0.2298996611748254
	32.511432369923455	2.263735185771489					32.511432369923455	1.030053042189066					32.511432369923455	1.141373175937676
	32.561426368976946	2.790680619735345					32.561426368976946	1.6616492307370552					32.561426368976946	0.9909543765916834
	32.61142036803044	4.45730545					32.61142036803044	0.5635838846074608					32.61142036803044	2.2141952997679826
	32.66141436708393	2.381780074462957					32.66141436708393	1.7727630214529801					32.66141436708393	0.21716121904510985
	32.71140836613742	2.074820942307868					32.71140836613742	1.7892314357995402					32.71140836613742	0.2787079994282275
	32.76140236519091	3.468067428065169					32.76140236519091	1.2226623507235461					32.76140236519091	0.6222484563470934
	32.81139636424417	4.4802641925112825					32.81139636424417	0.4443890404783742					32.81139636424417	0.5327985202875771
	32.86139036329766	1.871776875					32.86139036329766	0.18569231984838344					32.86139036329766	0.3743067761422753
	32.91138436235115	3.801308326243485					32.91138436235115	0.979045507					32.91138436235115	0.19078842007131452
	32.96137836140464	2.080880729527657					32.96137836140464	0.815933773					32.96137836140464	1.711475503801543
	33.01137236045813	2.890381709245246					33.01137236045813	1.216858294995286					33.01137236045813	1.1147083668365823
	33.061366359511624	1.4022817431885388					33.061366359511624	1.7126116694576614					33.061366359511624	1.3577986255083583
	33.11136035856488	3.933867162103936					33.11136035856488	0.593503891					33.11136035856488	2.617832813690948
	33.16135435761837	3.0841695260933952					33.16135435761837	0.6036891298793994					33.16135435761837	0.8875035941035062
	33.21134835667186	1.0318785075026835					33.21134835667186	0.6899123078258794					33.21134835667186	1.1080308637967375
	33.261342355725354	2.564555794					33.261342355725354	1.1006358854985439					33.261342355725354	0.5872320858618234
	33.311336354778845	3.785679242475112					33.311336354778845	0.6856512718178476					33.311336354778845	3.3115985496080964
	33.36133035383211	5.435984569312621					33.36133035383211	0.28473035401711877					33.36133035383211	1.255088745137281
	33.41132435	4.073201906733819					33.41132435	0.7138315330451772					33.41132435	0.19028545658429277
	33.46131835193909	4.611618617885919					33.46131835193909	0.651379293					33.46131835193909	1.197181163436975
	33.51131235099258	3.854027641213319					33.51131235099258	2.6421133980480733					33.51131235099258	0.8272742859208628
	33.561306350046074	2.649673523188586					33.561306350046074	1.846709594323767					33.561306350046074	0.8242789617239547
	33.611300349099565	5.569929466280821					33.611300349099565	0.8530398501371758					33.611300349099565	0.4582320090936614
	33.66129434815282	4.591154771640893					33.66129434815282	1.0149320087088478					33.66129434815282	2.3823006706705927
	33.71128834720631	4.1504174519378045					33.71128834720631	0.6966936445079477					33.71128834720631	1.2315424000261326
	33.761282346259804	3.8749495883527083					33.761282346259804	0.9190359707102314					33.761282346259804	0.969343359
	33.811276345313296	4.707686845401943					33.811276345313296	0.6005640379213332					33.811276345313296	2.0026676026340398
	33.86127034436679	1.7696140158546558					33.86127034436679	0.5411387568488651					33.86127034436679	1.2032774587007666
	33.91126434342028	4.558433179974228					33.91126434342028	1.4249711096224575					33.91126434342028	0.27400826561559405
	33.961258342473535	3.303305186					33.961258342473535	1.0258036657607545					33.961258342473535	1.5034095784488828
	34.011252341527026	4.48383221					34.011252341527026	1.1205401489217661					34.011252341527026	4.371260009976697
	34.06124634058052	5.049441547671123					34.06124634058052	0.7105575055324477					34.06124634058052	2.5406781723582363
	34.11124033963401	3.1080884254750782					34.11124033963401	0.9464345688248861					34.11124033963401	0.2757187407591142
	34.16123434	5.056277799755443					34.16123434	0.4102146446007366					34.16123434	1.2939015385834063
	34.21122833774076	3.6410275985031375					34.21122833774076	0.9947004568753767					34.21122833774076	1.5775961304136832
	34.26122233679425	2.6962694348309486					34.26122233679425	0.7565571681409475					34.26122233679425	2.2858053846542323
	34.31121633584774	2.9743417328347697					34.31121633584774	0.4573370043703963					34.31121633584774	2.5895197400449024
	34.36121033490123	4.356505839213489					34.36121033490123	0.7805871870223129					34.36121033490123	0.20791243509670365
	34.41120433395472	2.0710832678477344					34.41120433395472	1.0129655576853196					34.41120433395472	1.495618892902176
	34.46119833300821	0.5303408939975384					34.46119833300821	0.26647750646265655					34.46119833300821	2.4869823152714132
	34.51119233206148	7.491213875716402					34.51119233206148	1.1540720698913285					34.51119233206148	4.049410793426469
	34.56118633111497	2.647185228					34.56118633111497	0.269305394					34.56118633111497	3.0861073096738747
	34.61118033016846	5.240681907475756					34.61118033016846	1.2584508880536502					34.61118033016846	0.43294253379190073
	34.66117432922195	4.009530146691233					34.66117432922195	1.7073247827618119					34.66117432922195	0.7073740121822388
	34.71116832827544	7.629448442239442					34.71116832827544	1.4567550450901747					34.71116832827544	1.174346048786632
	34.76116232732893	4.169828033503073					34.76116232732893	0.7544173214618756					34.76116232732893	0.8847508971438829
	34.81115632638219	4.966179427736029					34.81115632638219	0.2827186661519157					34.81115632638219	0.5898096147194026
	34.86115032543568	5.2218597485349525					34.86115032543568	2.031385364890856					34.86115032543568	0.992739641
	34.91114432448917	2.363248923716516					34.91114432448917	0.13679678900747108					34.91114432448917	0.8620056151437208
	34.96113832354266	3.966073924571369					34.96113832354266	0.6858575325064813					34.96113832354266	1.1670642689937902
	35.011132322596154	5.387104348710242					35.011132322596154	0.5555988550181858					35.011132322596154	0.8405109032968513
	35.061126321649645	4.9404709583429165					35.061126321649645	0.5045342698319663					35.061126321649645	0.9402781098765858
	35.11112032	6.395518735617438					35.11112032	0.6766857183248395					35.11112032	1.3264027022830183
	35.16111431975639	4.210063408145279					35.16111431975639	0.4517129786517526					35.16111431975639	0.1069877289547138
	35.211108318809885	5.123349763488799					35.211108318809885	1.175304226986081					35.211108318809885	0.7662416993452977
	35.261102317863376	6.261109289731671					35.261102317863376	0.5319611463953744					35.261102317863376	0.36149825303822336
	35.31109631691687	7.844427825190823					35.31109631691687	1.061356902814586					35.31109631691687	0.16548022123206904
	35.361090315970124	4.547923067584738					35.361090315970124	1.5132909067499378					35.361090315970124	0.4460858803303325
	35.41108431502362	5.766444252					35.41108431502362	0.65502674					35.41108431502362	0.4704774696953896
	35.46107831407711	5.776223988972796					35.46107831407711	1.646241061340185					35.46107831407711	1.736330047796599
	35.511072313130605	7.867455613349311					35.511072313130605	0.22272872677868139					35.511072313130605	0.5258161646031464
	35.561066312184096	1.135743520385005					35.561066312184096	0.45523226476006395					35.561066312184096	2.681986790562876
	35.61106031123759	0.75167432					35.61106031123759	0.7343739789627866					35.61106031123759	2.4784472054521913
	35.661054310290844	5.1649060081263825					35.661054310290844	1.2507661640259733					35.661054310290844	2.477281654834864
	35.711048309344335	8.519181303					35.711048309344335	0.20486753529520688					35.711048309344335	2.1567501795752704
	35.761042308397826	1.8994417774389578					35.761042308397826	2.0082725969742956					35.761042308397826	5.918719621828673
	35.81103630745132	5.851426199					35.81103630745132	1.530963960562669					35.81103630745132	2.911253293181872
	35.86103030650481	6.810497150563711					35.86103030650481	0.6699366861115523					35.86103030650481	3.3358645358610133
	35.91102431	6.494465829920159					35.91102431	0.8183825210218411					35.91102431	6.918162177335977
	35.96101830461156	2.7730610978853365					35.96101830461156	0.3021089168126505					35.96101830461156	2.339760378403343
	36.01101230366505	7.49276618					36.01101230366505	0.5722708114481005					36.01101230366505	3.1160892490300562
	36.06100630271854	5.459529176					36.06100630271854	1.2113072121562616					36.06100630271854	0.35589218278643203
	36.11100030177203	2.8553637913683008					36.11100030177203	0.7387368542130586					36.11100030177203	21.06795518
	36.16099430082552	8.583180147105145					36.16099430082552	1.0865418706432457					36.16099430082552	7.746009413
	36.21098829987878	5.170874820704568					36.21098829987878	1.5195534030661664					36.21098829987878	0.6695074601501323
	36.26098229893227	3.1661022604381293					36.26098229893227	0.6208921813568699					36.26098229893227	1.080287532916917
	36.31097629798576	3.764954697245272					36.31097629798576	0.40794848091902564					36.31097629798576	0.9323239362575992
	36.36097029703925	2.059057544208449					36.36097029703925	0.7192955658513164					36.36097029703925	0.3134756604831493
	36.41096429609274	9.312634942916445					36.41096429609274	0.37066125321270815					36.41096429609274	1.864643802068088
	36.46095829514624	0.8630066609543116					36.46095829514624	0.6417401400829765					36.46095829514624	3.5412768942209816
	36.51095229	1.2136072852455229					36.51095229	0.44985779144227406					36.51095229	0.773787392
	36.56094629325299	5.353749503943331					36.56094629325299	0.3658032813699583					36.56094629325299	3.468214654686538
	36.61094029230648	3.640566114546849					36.61094029230648	0.9941842062633669					36.61094029230648	3.716222527461382
	36.66093429135997	3.686047241840489					36.66093429135997	1.203701164416651					36.66093429135997	4.585680233270232
	36.71092829041346	2.442832897441381					36.71092829041346	2.9089933628492717					36.71092829041346	0.8095663115503932
	36.76092228946696	4.153384911087582					36.76092228946696	0.7596328675033343					36.76092228946696	1.8743464719304423
	36.81091628852021	8.186412191891023					36.81091628852021	1.4428128403813507					36.81091628852021	1.331158619231498
	36.86091029	3.610152881998081					36.86091029	0.4368379324375092					36.86091029	2.303449911600453
	36.91090428662719	0.9919547165693657					36.91090428662719	2.317360908869469					36.91090428662719	2.323427781844506
	36.960898285680685	8.482682803948157					36.960898285680685	1.905550297941838					36.960898285680685	1.1544157436153004
	37.010892284734176	5.645194637678937					37.010892284734176	1.060347886280812					37.010892284734176	0.338652221
	37.06088628378743	2.501914480594547					37.06088628378743	0.8897531309789629					37.06088628378743	0.8577242401692557
	37.11088028284093	2.4928716057132707					37.11088028284093	0.7234753224905456					37.11088028284093	0.5665867287769842
	37.160874281894415	4.209217396208174					37.160874281894415	2.4407195010853298					37.160874281894415	0.6189787043046863
	37.21086828094791	2.189515376185943					37.21086828094791	0.8377920612399867					37.21086828094791	0.6785239427466443
	37.26086228	2.245286773					37.26086228	0.33515157102831705					37.26086228	0.3055520341445932
	37.31085627905489	3.2522937971609345					37.31085627905489	0.8780583234084138					37.31085627905489	1.5585593806460536
	37.36085027810815	3.0551650764855616					37.36085027810815	0.8967191131973203					37.36085027810815	0.15702786291219156
	37.41084427716164	3.021924238294017					37.41084427716164	0.6674616548483755					37.41084427716164	0.9824687957287467
	37.46083827621513	4.418947439382215					37.46083827621513	0.822676233					37.46083827621513	0.5658353294767047
	37.51083227526862	6.448501440360338					37.51083227526862	1.0715460372646495					37.51083227526862	0.5082050999845704
	37.56082627432211	0.748834229					37.56082627432211	0.9985397434480074					37.56082627432211	1.0010590632927414
	37.61082027	2.159011072					37.61082027	1.729754834957649					37.61082027	0.6930922303566558
	37.66081427242887	1.4940361358698973					37.66081427242887	0.6869848678992712					37.66081427242887	0.43658418483099104
	37.71080827148236	4.250353445395153					37.71080827148236	0.8667373967743579					37.71080827148236	1.7429269591314909
	37.76080227053585	3.8588692383998873					37.76080227053585	1.2512039856155295					37.76080227053585	0.5910262429366084
	37.81079626958934	3.6926452453528524					37.81079626958934	1.308872350406039					37.81079626958934	0.5933761012794043
	37.86079026864283	4.369840801678509					37.86079026864283	1.0365623378141644					37.86079026864283	0.46656129606721775
	37.91078426769632	2.482911391925198					37.91078426769632	1.5407704936809707					37.91078426769632	0.72194686
	37.96077826674958	3.5852674474670967					37.96077826674958	0.9666012728265877					37.96077826674958	0.8325299694572756
	38.01077226580307	2.8510353143873775					38.01077226580307	2.812737438307867					38.01077226580307	0.9196499564749164
	38.06076626485656	9.117425300006323					38.06076626485656	1.1419621028773157					38.06076626485656	0.9194997597041692
	38.11076026391005	5.476826821682637					38.11076026391005	1.7036959876348978					38.11076026391005	0.8305712443888487
	38.16075426296354	4.195767783224403					38.16075426296354	3.496024732731157					38.16075426296354	0.14615218986717432
	38.21074826	6.949206935292622					38.21074826	2.1871495843977136					38.21074826	0.6693846531643897
	38.26074226107029	6.210834280136663					38.26074226107029	0.9248484522376029					38.26074226107029	1.4811202663715057
	38.31073626012378	4.269922657484194					38.31073626012378	2.4171537581194733					38.31073626012378	0.5104554461614943
	38.36073025917728	0.8575397978969242					38.36073025917728	1.6693876312451894					38.36073025917728	0.3264652941781929
	38.410724258230765	0.5224505694428363					38.410724258230765	1.228582227464102					38.410724258230765	0.3694629714130424
	38.460718257284256	1.608323840074886					38.460718257284256	0.9645233011516349					38.460718257284256	0.696903739
	38.51071225633752	3.0099025786439824					38.51071225633752	0.24635424198821085					38.51071225633752	1.3687628649469512
	38.56070625539101	0.6063259578512297					38.56070625539101	5.1285037590070885					38.56070625539101	0.9243879849359415
	38.61070025	5.4047388428481975					38.61070025	0.29763670777855317					38.61070025	0.5146686118002303
	38.66069425	5.486357814040285					38.66069425	2.0390850292570057					38.66069425	0.017396518694880993
	38.710688252551485	4.541161337802536					38.710688252551485	1.4059373480092279					38.710688252551485	0.5149788982912303
	38.760682251604976	2.7607369147742276					38.760682251604976	3.272987907033984					38.760682251604976	0.1951697143227886
	38.81067625065823	5.177277542452915					38.81067625065823	4.028094546357325					38.81067625065823	0.4111275503963886
	38.86067024971173	4.007901242831226					38.86067024971173	4.530644109905446					38.86067024971173	0.7264097360927536
	38.910664248765215	1.6988437086112316					38.910664248765215	1.489600694575028					38.910664248765215	0.6746533005729798
	38.96065824781871	5.818803475134448					38.96065824781871	1.644628391					38.96065824781871	1.1222585749151555
	39.01065225	6.143380999261853					39.01065225	1.4195201804746729					39.01065225	0.7902747211750893
	39.060646245925454	5.2377063764386715					39.060646245925454	2.7495337206397545					39.060646245925454	0.3280922179721351
	39.11064024497895	2.617461633523075					39.11064024497895	2.6811441142997836					39.11064024497895	1.2713213791278415
	39.16063424403244	2.7919033724224778					39.16063424403244	5.767762299796466					39.16063424403244	0.8033864782608194
	39.21062824308593	4.123514597322137					39.21062824308593	2.33743066					39.21062824308593	0.3385209225734676
	39.26062224213942	1.6495165329614898					39.26062224213942	0.788277509					39.26062224213942	0.6315134578432016
	39.31061624119291	2.3583199864372815					39.31061624119291	0.33055135414034803					39.31061624119291	0.4195991418360791
	39.36061024024617	1.7618597296217409					39.36061024024617	0.8143760696468287					39.36061024024617	0.11220935252194772
	39.41060423929966	4.822100879					39.41060423929966	2.269092831856837					39.41060423929966	0.8299531076420241
	39.46059823835315	11.34404566					39.46059823835315	1.7333130470165878					39.46059823835315	0.693854098
	39.51059223740664	4.721240211802415					39.51059223740664	1.509176889191761					39.51059223740664	0.6107794318462737
	39.56058623646013	1.528965474760748					39.56058623646013	0.5165937503556131					39.56058623646013	1.7754388938657713
	39.61058023551362	6.941696855573582					39.61058023551362	5.842542596262169					39.61058023551362	1.9440919270982484
	39.66057423456689	4.0445557072371034					39.66057423456689	6.429291870406462					39.66057423456689	4.334562270214671
	39.71056823362038	5.528412460929446					39.71056823362038	1.934002827477709					39.71056823362038	1.5938322881116567
	39.76056223267387	2.8646933745589442					39.76056223267387	4.280372339141816					39.76056223267387	0.5946733466920845
	39.81055623172736	1.7522500204932405					39.81055623172736	1.5229391178156089					39.81055623172736	1.4793663124555463
	39.86055023078085	2.596104023516856					39.86055023078085	4.989254334771406					39.86055023078085	0.4096058208805601
	39.91054422983434	2.0048090352650765					39.91054422983434	11.34302666					39.91054422983434	0.6478977713796955
	39.96053823	1.9950838242593536					39.96053823	20.07360374					39.96053823	1.1069678081377123
	40.01053222794109	5.8186367501583485					40.01053222794109	3.8421547573855843					40.01053222794109	3.613489473582732
	40.06052622699458	3.1104211092833927					40.06052622699458	0.8546939703926998					40.06052622699458	3.1994658926049575
	40.11052022604808	6.880569119953771					40.11052022604808	1.5516021701430305					40.11052022604808	3.380211353332912
	40.160514225101565	11.247376612130001					40.160514225101565	1.6005533712906597					40.160514225101565	4.118176723775613
	40.21050822415482	12.91558967					40.21050822415482	6.898973076064982					40.21050822415482	1.0233696669176664
	40.26050222320831	1.6948449611215877					40.26050222320831	1.0334484385714862					40.26050222320831	1.032627289944225
	40.31049622226181	4.859101979072802					40.31049622226181	3.1289219450497323					40.31049622226181	1.0759225003682595
	40.360490221315295	3.304169359318761					40.360490221315295	2.670164218601368					40.360490221315295	1.5063414744353523
	40.41048422036879	6.469115474026221					40.41048422036879	1.9781147147997884					40.41048422036879	0.1650042999453341
	40.46047821942228	2.361533122825348					40.46047821942228	1.947037345001076					40.46047821942228	0.45523594153392116
	40.51047221847554	8.225618742748406					40.51047221847554	1.7287945506206972					40.51047221847554	2.493450306
	40.56046621752903	2.909096151400496					40.56046621752903	0.7015071292655874					40.56046621752903	1.622316994534799
	40.61046021658253	7.675582963597995					40.61046021658253	2.018993673701389					40.61046021658253	5.069138643909218
	40.660454215636015	1.2219179155315476					40.660454215636015	3.5334426231121787					40.660454215636015	3.174552503859533
	40.71044821468951	2.8386302372773122					40.71044821468951	1.0769886420855137					40.71044821468951	2.547685756818653
	40.76044221	4.377459777831046					40.76044221	0.9147642265868662					40.76044221	1.4945121811908124
	40.810436212796255	4.744203465159867					40.810436212796255	1.4248195251867048					40.810436212796255	5.849418370171353
	40.86043021184975	2.688150494589122					40.86043021184975	0.7275958486416242					40.86043021184975	5.088984230471237
	40.91042421090324	1.7382627624089941					40.91042421090324	0.7751133040257498					40.91042421090324	5.1456806274271205
	40.96041820995673	1.5680698809827356					40.96041820995673	0.8481685420380525					40.96041820995673	4.732416512718964
	41.01041220901022	3.5226747776216585					41.01041220901022	1.1535487032150926					41.01041220901022	2.0312487546397473
	41.06040620806348	4.605753483					41.06040620806348	1.8902496573068803					41.06040620806348	2.4554027287402507
	41.11040020711697	5.711103001957719					41.11040020711697	1.3599162387705863					41.11040020711697	2.5652108798296256
	41.16039420617046	2.381576077309661					41.16039420617046	1.2403553438777448					41.16039420617046	16.97755481
	41.21038820522395	1.1850973006271586					41.21038820522395	1.775328711822135					41.21038820522395	29.90000211
	41.26038220427744	2.2441277002698814					41.26038220427744	1.756958363573599					41.26038220427744	2.6194149236215183
	41.31037620333093	5.339176292426155					41.31037620333093	0.944592071					41.31037620333093	0.880935022
	41.36037020238419	4.545382852934803					41.36037020238419	0.3492118054907189					41.36037020238419	7.143046176269724
	41.41036420143768	7.333535270444589					41.41036420143768	0.6271032934555218					41.41036420143768	1.5729610850129445
	41.46035820049117	6.094373645981787					41.46035820049117	1.0384238263941958					41.46035820049117	2.2314694952381426
	41.51035219954466	5.583347812630751					41.51035219954466	0.49851135472988967					41.51035219954466	5.161058701990204
	41.56034619859816	4.723451305539723					41.56034619859816	2.0140366326712345					41.56034619859816	3.092725752867247
	41.610340197651645	11.64631821					41.610340197651645	0.717613352					41.610340197651645	10.19029073
	41.66033419670491	3.524120410099163					41.66033419670491	0.10524290052105649					41.66033419670491	4.325583408
	41.7103282	6.258891381113802					41.7103282	0.40121434559708574					41.7103282	0.35607388891285163
	41.76032219481189	3.439494095678132					41.76032219481189	0.054181183					41.76032219481189	1.358784312
	41.81031619386538	6.975274563032462					41.81031619386538	1.1504641532719901					41.81031619386538	4.481905314
	41.86031019291888	0.6130820000701697					41.86031019291888	1.003011369306613					41.86031019291888	7.571506801859698
	41.91030419197213	4.651468956					41.91030419197213	0.2465754370879467					41.91030419197213	2.261403345196293
	41.96029819102562	2.743266216795433					41.96029819102562	2.485001101					41.96029819102562	5.457043874697695
	42.01029219007911	2.728827857047503					42.01029219007911	1.389964335332543					42.01029219007911	1.867482309543384
	42.06028618913261	0.7116440993094473					42.06028618913261	0.4462541875195008					42.06028618913261	0.6697641793812149
	42.110280188186096	2.785206922001033					42.110280188186096	0.687025049					42.110280188186096	0.24249357633663024
	42.16027418723959	3.2330690414439367					42.16027418723959	1.1126466516234463					42.16027418723959	0.2574658874040791
	42.21026818629284	3.4089695698498685					42.21026818629284	1.3265270712895778					42.21026818629284	1.7098671301805788
	42.260262185346335	2.7792778661227624					42.260262185346335	1.904829096908993					42.260262185346335	1.7595809409379175
	42.31025618439983	1.873392043863765					42.31025618439983	0.11128487761620137					42.31025618439983	2.933938305630657
	42.36025018345332	4.851549824014714					42.36025018345332	0.7774324573621618					42.36025018345332	2.083572503685272
	42.41024418250681	2.6419131260784967					42.41024418250681	0.7620392407000682					42.41024418250681	1.677960881284864
	42.46023818	6.020610713434971					42.46023818	0.5380136988497959					42.46023818	0.3673418131100405
	42.51023218061356	2.8958935456962074					42.51023218061356	1.6192189342210812					42.51023218061356	1.0411510223094629
	42.56022617966705	1.229381556219472					42.56022617966705	1.901573409647789					42.56022617966705	0.5975642960974518
	42.61022017872054	5.278497729947908					42.61022017872054	0.9354761701088025					42.61022017872054	1.3959819139951384
	42.66021417777403	5.603653283697656					42.66021417777403	1.5092087950850248					42.66021417777403	0.6306182424486351
	42.71020817682752	3.322488918431319					42.71020817682752	1.0145586659645254					42.71020817682752	0.6577769120248124
	42.76020217588102	2.162503264449775					42.76020217588102	0.6789179489796215					42.76020217588102	0.8457246166617923
	42.81019617493428	4.2292658763181175					42.81019617493428	0.9710821953098533					42.81019617493428	1.2968962748241186
	42.86019017398777	3.1434337470933627					42.86019017398777	1.3996376316826469					42.86019017398777	0.5896656459340326
	42.91018417304126	3.412722329793006					42.91018417304126	1.0710236422153718					42.91018417304126	0.6589763981883401
	42.96017817209475	2.295169904					42.96017817209475	0.3910976360182428					42.96017817209475	1.591778784534683
	43.01017217114824	0.7418053393926178					43.01017217114824	0.5677739667004916					43.01017217114824	1.1953231006662104
	43.06016617	1.7356038597596641					43.06016617	0.9328354883005875					43.06016617	0.33965251810429153
	43.11016016925499	6.7887324328563405					43.11016016925499	0.3328731188011716					43.11016016925499	2.8630291496513465
	43.16015416830848	1.956359427049676					43.16015416830848	0.6239954071063117					43.16015416830848	1.065324479510171
	43.21014816736197	0.6577401980967031					43.21014816736197	0.9847695363503336					43.21014816736197	0.6069927223064681
	43.26014216641546	5.531886039672989					43.26014216641546	0.8508480099456376					43.26014216641546	1.930493738
	43.31013616546896	8.644022835					43.31013616546896	0.6743357535006373					43.31013616546896	1.0578066053720432
	43.36013016452221	4.090382000434099					43.36013016452221	1.0211748449836457					43.36013016452221	2.567354657802537
	43.41012416	2.2726131873520474					43.41012416	1.2435642903859478					43.41012416	0.48825287430158243
	43.46011816262919	5.588228606749569					43.46011816262919	0.8311622511670739					43.46011816262919	2.007761416634889
	43.510112161682684	3.0456691980360953					43.510112161682684	3.167470895745056					43.510112161682684	0.29319201127097655
	43.560106160736176	0.9640341689248468					43.560106160736176	1.3178995329233136					43.560106160736176	0.7873882254285774
	43.61010015978967	4.5298362955987574					43.61010015978967	0.4892264216522573					43.61010015978967	0.6303415725946456
	43.66009415884293	1.9107560891368132					43.66009415884293	1.0756113084726584					43.66009415884293	0.8100377541704386
	43.71008815789642	2.330294171270621					43.71008815789642	0.7280436448919614					43.71008815789642	2.5302906899073854
	43.76008215694991	3.4611861960974615					43.76008215694991	1.6721186020393102					43.76008215694991	2.9318578766007932
	43.81007615600341	3.2724518988540816					43.81007615600341	0.8674662007967457					43.81007615600341	2.464242083024524
	43.860070155056896	4.895918366073626					43.860070155056896	0.7348672045158738					43.860070155056896	2.843939865910926
	43.91006415411015	6.872777226824781					43.91006415411015	1.447419568509562					43.91006415411015	0.47788390391221647
	43.96005815316365	1.986545768844298					43.96005815316365	0.5603430501394736					43.96005815316365	2.585593779200047
	44.010052152217135	4.405341988419751					44.010052152217135	1.8744627924170392					44.010052152217135	4.146144671301822
	44.06004615127063	7.6160572207982575					44.06004615127063	0.89142107					44.06004615127063	1.416570299
	44.11004015032412	4.711491923393709					44.11004015032412	0.9875237060263627					44.11004015032412	0.6243232991590248
	44.16003414937761	4.073762150779115					44.16003414937761	0.37486687765021937					44.16003414937761	0.9940006455195272
	44.21002814843087	2.7555719989041085					44.21002814843087	0.5170117074481885					44.21002814843087	0.9938935246251929
	44.26002214748436	4.127486739558124					44.26002214748436	1.0024434844631611					44.26002214748436	0.5301636371794733
	44.31001614653785	3.141079703907813					44.31001614653785	0.9711710268286748					44.31001614653785	1.1268629733912916
	44.36001014559134	3.8716917209079695					44.36001014559134	0.47544937419388905					44.36001014559134	1.1554934854681815
	44.41000414464483	2.0791745885289923					44.41000414464483	1.1266638260927089					44.41000414464483	2.0331645570689845
	44.45999814369832	1.0363566717869177					44.45999814369832	0.4662601152400442					44.45999814369832	3.674207630521656
	44.50999214275158	3.8024160561374933					44.50999214275158	1.466142866808624					44.50999214275158	5.332200068861204
	44.55998614180507	1.504443280170966					44.55998614180507	0.5250162258840976					44.55998614180507	3.1761081543622423
	44.60998014085856	3.6096744912980694					44.60998014085856	1.1279466836218344					44.60998014085856	0.5337394382725402
	44.65997413991205	4.9235316886383265					44.65997413991205	0.47417592049449886					44.65997413991205	0.766447213
	44.70996813896554	5.040764803492333					44.70996813896554	1.223816262652114					44.70996813896554	0.9878968659797837
	44.75996213801904	7.847914884403319					44.75996213801904	1.3743625858365287					44.75996213801904	0.5138807821642506
	44.80995614	3.2416987213611743					44.80995614	0.7416396362719372					44.80995614	0.583105918
	44.85995013612579	1.767614347					44.85995013612579	0.35694625563873983					44.85995013612579	0.44906673
	44.90994413517928	7.028475449985549					44.90994413517928	1.385715017190378					44.90994413517928	0.5982749697907084
	44.95993813423277	3.428313989991244					44.95993813423277	1.5309196375089942					44.95993813423277	1.424474942281586
	45.00993213328626	4.318198520301826					45.00993213328626	0.2328080699942093					45.00993213328626	1.1003493811161689
	45.05992613233952	9.929600436342039					45.05992613233952	0.9838823417020189					45.05992613233952	0.7179943227958324
	45.10992013139301	2.098842203980761					45.10992013139301	0.598303675					45.10992013139301	1.1387576935500425
	45.15991413	0.9245983602393525					45.15991413	0.30564862124239095					45.15991413	1.0777715808518225
	45.20990812949999	2.9797853626512003					45.20990812949999	0.8316025722595306					45.20990812949999	0.44513555783699854
	45.259902128553485	1.8204807516547672					45.259902128553485	0.6776518654606188					45.259902128553485	0.884077663
	45.309896127606976	8.122116052					45.309896127606976	0.6418956415886833					45.309896127606976	0.9180777080780443
	45.35989012666023	5.802747084284848					45.35989012666023	1.6795485527891967					45.35989012666023	0.36015917531809905
	45.40988412571373	1.592944622138755					45.40988412571373	0.088548111					45.40988412571373	1.4824457415987227
	45.459878124767215	6.378732801166403					45.459878124767215	0.9213619957550169					45.459878124767215	2.7299842337360958
	45.50987212382071	4.731459614285308					45.50987212382071	0.7888658144921972					45.50987212382071	1.194930953645138
	45.55986612	5.022430124					45.55986612	0.9676952332473704					45.55986612	3.2346551405029533
	45.60986012192769	1.7930995026385348					45.60986012192769	1.573672154160587					45.60986012192769	2.9130768865330197
	45.65985412098095	2.883088787278799					45.65985412098095	1.0830904397295313					45.65985412098095	0.7438120599762449
	45.70984812003445	3.880765916					45.70984812003445	0.342114048					45.70984812003445	3.328486234090046
	45.759842119087935	4.471840139486633					45.759842119087935	2.176832231616684					45.759842119087935	5.829575799996391
	45.80983611814143	5.736404953703788					45.80983611814143	1.739948329392493					45.80983611814143	3.3888578226718167
	45.85983011719492	6.782423672325658					45.85983011719492	1.3307743477747673					45.85983011719492	3.8978078224868047
	45.909824116248174	10.375348201129999					45.909824116248174	1.3127375201760116					45.909824116248174	6.490919815252641
	45.95981811530167	2.203249281566256					45.95981811530167	0.4909294611654238					45.95981811530167	1.287591799
	46.00981211435516	6.255872566542459					46.00981211435516	0.6497518814280404					46.00981211435516	4.565971277859395
	46.05980611340865	5.444127720384793					46.05980611340865	1.1669856741705815					46.05980611340865	1.9883968068374984
	46.10980011246214	4.702081743169931					46.10980011246214	0.2705444714608892					46.10980011246214	15.69686022
	46.15979411151563	1.7862523916397128					46.15979411151563	0.3981939254216855					46.15979411151563	9.277071026
	46.20978811056889	1.9825521128499823					46.20978811056889	1.510312360037571					46.20978811056889	1.632927901611147
	46.25978210962238	1.9510643134110541					46.25978210962238	0.946004754					46.25978210962238	0.8693671871424725
	46.30977610867587	0.13099662863694123					46.30977610867587	0.3508626183779712					46.30977610867587	1.4649364830747122
	46.35977010772936	9.123718916					46.35977010772936	1.489034786					46.35977010772936	0.4540391559458976
	46.40976410678285	11.05156534					46.40976410678285	0.7763715708278944					46.40976410678285	0.779018152
	46.45975810583634	5.774760250943927					46.45975810583634	0.7621464371246326					46.45975810583634	1.7548987023883882
	46.5097521	4.983823265938529					46.5097521	0.4031950408290506					46.5097521	1.5242992283782208
	46.55974610394309	3.381076556214329					46.55974610394309	0.6432662753379511					46.55974610394309	2.892565190379766
	46.60974010299658	3.979088638160147					46.60974010299658	0.41519381964739965					46.60974010299658	2.2132664166344282
	46.65973410205007	4.212929016					46.65973410205007	1.9695329125707488					46.65973410205007	3.348681322262252
	46.709728101103565	3.3092896567607273					46.709728101103565	1.836857663184033					46.709728101103565	0.8059527629447711
	46.75972210015683	5.821593796117081					46.75972210015683	0.6525015930984738					46.75972210015683	2.2430692911728167
	46.80971609921032	7.587946592421757					46.80971609921032	1.4904059557756304					46.80971609921032	2.685926477252697
	46.85971009826381	5.493991915182282					46.85971009826381	1.6535367856070908					46.85971009826381	1.2759314831534718
	46.9097041	1.7470676392077784					46.9097041	2.0180127814305577					46.9097041	1.985174260035882
	46.95969809637079	4.123449784727324					46.95969809637079	1.7548971894155343					46.95969809637079	0.568113378
	47.009692095424285	2.5321578221171523					47.009692095424285	0.4650518260893957					47.009692095424285	0.39265423401536165
	47.05968609447754	4.379605983621296					47.05968609447754	0.6969639800598696					47.05968609447754	0.4328075447974652
	47.10968009353103	4.2077508382953495					47.10968009353103	0.742014835					47.10968009353103	0.5589003202283733
	47.15967409258453	4.657222629375248					47.15967409258453	1.2249027156850167					47.15967409258453	0.48718630600332036
	47.209668091638015	2.993734780630344					47.209668091638015	1.3846342087607089					47.209668091638015	0.964229729
	47.25966209069151	3.015286980434205					47.25966209069151	0.7662291247839694					47.25966209069151	0.7441046830940171
	47.30965609	4.071820875785605					47.30965609	0.47903974301103863					47.30965609	1.5140987203434357
	47.359650088798254	2.3453788036169474					47.359650088798254	1.956641918471181					47.359650088798254	0.26360066071307703
	47.40964408785175	4.0691551870325435					47.40964408785175	0.3584300217648715					47.40964408785175	0.981945065
	47.45963808690524	1.2006849093265914					47.45963808690524	1.598838869378707					47.45963808690524	0.9633067431997998
	47.50963208595873	1.752316326464104					47.50963208595873	1.2319484564243726					47.50963208595873	0.9296405416153702
	47.55962608501222	3.3449420071043074					47.55962608501222	0.6422577152899657					47.55962608501222	0.47108967792300294
	47.60962008406571	2.717363663091892					47.60962008406571	1.2067725227717006					47.60962008406571	0.089494842
	47.65961408311897	2.178247065546508					47.65961408311897	1.320551763047268					47.65961408311897	0.6175546247533766
	47.70960808217246	2.610575360574151					47.70960808217246	0.5999388405704277					47.70960808217246	2.4220530606126944
	47.75960208122595	3.217926272162544					47.75960208122595	1.6288258687837496					47.75960208122595	1.331106262666626
	47.80959608027945	3.328790009263168					47.80959608027945	1.0297313685212668					47.80959608027945	0.7132283188742151
	47.85959007933294	4.694565614943903					47.85959007933294	1.0191725987195404					47.85959007933294	0.37280541354038554
	47.90958408	3.507346392418419					47.90958408	0.7553270817562368					47.90958408	0.3188520036278415
	47.95957807743969	3.463184707324951					47.95957807743969	0.7878357401439219					47.95957807743969	0.8409244695523137
	48.00957207649318	2.251582649858386					48.00957207649318	2.5488561					48.00957207649318	0.3300422690958665
	48.05956607554667	5.437419323680296					48.05956607554667	2.1470257718584342					48.05956607554667	0.25326517694266365
	48.10956007460016	5.760848445516096					48.10956007460016	1.8724372273872911					48.10956007460016	0.5018134390986215
	48.15955407365365	2.732429547084357					48.15955407365365	3.6364539578677797					48.15955407365365	0.7466040235030311
	48.20954807270691	4.866274278260013					48.20954807270691	2.1667055481279682					48.20954807270691	0.1125589162009332
	48.25954207	4.1022658307395465					48.25954207	1.017181722619768					48.25954207	1.3757164876436725
	48.30953607081389	2.637741758668618					48.30953607081389	1.936618861661088					48.30953607081389	0.5647327295073119
	48.35953006986738	0.4957670355718258					48.35953006986738	1.1078692040629456					48.35953006986738	0.8205493314940748
	48.40952406892088	4.048221508597049					48.40952406892088	0.5786391431438667					48.40952406892088	0.7281154209469053
	48.459518067974365	4.428004569716396					48.459518067974365	0.9580668865726192					48.459518067974365	0.9472620477300321
	48.50951206702762	2.258646640710066					48.50951206702762	2.1219857890534386					48.50951206702762	0.709126783
	48.55950606608111	4.285971494241533					48.55950606608111	1.5295893280045227					48.55950606608111	0.5611306187283914
	48.60950006513461	7.075764892505269					48.60950006513461	0.09409349					48.60950006513461	0.48636911198353994
	48.659494064188095	2.09400445					48.659494064188095	2.2764860268612774					48.659494064188095	0.1788746361034516
	48.70948806324159	4.396358981590414					48.70948806324159	1.2805958260603345					48.70948806324159	0.2299258579268113
	48.75948206229485	1.0611876250573231					48.75948206229485	0.5844064469475464					48.75948206229485	0.4031782453080676
	48.80947606134834	3.4941019807499454					48.80947606134834	0.9951974697442115					48.80947606134834	0.2041293514076677
	48.85947006040183	3.8299169877828114					48.85947006040183	3.1828573429278846					48.85947006040183	0.7334746207015402
	48.90946405945533	3.768990240431089					48.90946405945533	1.945763845107011					48.90946405945533	0.6887867853060665
	48.959458058508815	5.701640504720358					48.959458058508815	0.9672067151326963					48.959458058508815	0.9858981306134947
	49.00945205756231	3.046968962205369					49.00945205756231	1.9848005286127306					49.00945205756231	0.2926128009294947
	49.05944605661556	3.752904392425942					49.05944605661556	1.2738389627570788					49.05944605661556	0.6461082721512577
	49.109440055669054	2.2640728897119775					49.109440055669054	1.7226466730606205					49.109440055669054	0.6996922727382471
	49.15943405472255	5.3901972440931445					49.15943405472255	4.028029536252641					49.15943405472255	0.11469504618906044
	49.20942805377604	3.6836639846855843					49.20942805377604	5.424545258					49.20942805377604	0.14946711663411016
	49.25942205282953	2.8488669063478804					49.25942205282953	1.2256858353624303					49.25942205282953	0.6071062532231914
	49.30941605188302	1.781691737216867					49.30941605188302	1.2749595487535144					49.30941605188302	0.604518862
	49.35941005093628	0.500641326					49.35941005093628	0.2777100238731153					49.35941005093628	0.8362062952651719
	49.40940404998977	2.860618811588191					49.40940404998977	1.3153177710666544					49.40940404998977	1.5795937504065864
	49.45939804904326	10.6554717					49.45939804904326	3.0536577047368265					49.45939804904326	0.6062021280147789
	49.50939204809675	3.8602771847526722					49.50939204809675	1.468915282225693					49.50939204809675	0.29142286408393414
	49.55938604715024	4.379049822002168					49.55938604715024	2.028916080515946					49.55938604715024	1.1784018614056089
	49.60938004620373	6.6284413398387425					49.60938004620373	6.122984148593305					49.60938004620373	2.7355316241056826
	49.65937404525699	6.5306100958343265					49.65937404525699	4.0670451137423616					49.65937404525699	1.2921035700225436
	49.70936804431048	2.0532492774958717					49.70936804431048	5.518331314343211					49.70936804431048	2.7702886711475516
	49.75936204336397	4.5409414493739275					49.75936204336397	1.3294802753812265					49.75936204336397	0.9814815484135044
	49.80935604241746	3.211973034451812					49.80935604241746	1.8325695097371335					49.80935604241746	1.299911969156307
	49.85935004147096	6.0099190328854855					49.85935004147096	4.365028431851976					49.85935004147096	1.119724581918425
	49.90934404052422	3.4759706842668634					49.90934404052422	10.849977870950001					49.90934404052422	1.0752324439587195
	49.95933803957771	6.213685037					49.95933803957771	10.25979407					49.95933803957771	1.0925688041511359
	50.00933204	5.133595236004298					50.00933204	3.705620093					50.00933204	1.885210296308625
	50.05932603768469	1.8525862943345495					50.05932603768469	0.3463021573878726					50.05932603768469	1.181248044
	50.10932003673818	7.5842453352287675					50.10932003673818	0.5860235529006929					50.10932003673818	3.9379348853766847
	50.15931403579168	12.693723121100001					50.15931403579168	1.0425013026794616					50.15931403579168	1.7404800002620395
	50.20930803484493	17.34511761					50.20930803484493	6.487429558					50.20930803484493	0.6806555312641941
	50.25930203389842	2.4429554050198767					50.25930203389842	5.349765258					50.25930203389842	0.5754263678197965
	50.30929603295191	5.065259655120912					50.30929603295191	1.328708781043283					50.30929603295191	1.5161524341256802
	50.35929003200541	4.972606719979407					50.35929003200541	4.035023947493638					50.35929003200541	1.7479275909192122
	50.409284031058895	10.67984598					50.409284031058895	0.8793097005426744					50.409284031058895	1.3273092228907943
	50.45927803011239	4.764997715827403					50.45927803011239	1.138762278147427					50.45927803011239	2.9021785688418866
	50.50927202916564	6.593306604584128					50.50927202916564	3.2167398260873608					50.50927202916564	0.7914224622812293
	50.559266028219135	5.8235426765794465					50.559266028219135	1.1202252149038872					50.559266028219135	1.0914783939351078
	50.60926002727263	4.448641302324044					50.60926002727263	1.6768379095324948					50.60926002727263	6.0132590469035305
	50.65925402632612	3.9747490862852493					50.65925402632612	2.6445433770606344					50.65925402632612	5.368084899210769
	50.70924802537961	2.1629941803883237					50.70924802537961	1.5529077834620937					50.70924802537961	3.1736359920794994
	50.75924202443287	2.494748104					50.75924202443287	0.9952300864073024					50.75924202443287	1.6056756222950481
	50.80923602348636	1.065431664640185					50.80923602348636	1.7776593161511451					50.80923602348636	2.897113198855672
	50.859230022539855	6.003416584761725					50.859230022539855	1.5140178919901666					50.859230022539855	3.0549938611813747
	50.90922402159335	2.4218785816359447					50.90922402159335	0.21448008038898508					50.90922402159335	2.401952187466598
	50.95921802064684	5.229199374510105					50.95921802064684	1.3096549871117993					50.95921802064684	2.507474004368417
	51.00921201970033	1.9664369246183038					51.00921201970033	0.8973215967191478					51.00921201970033	0.8359821151910136
	51.05920601875359	3.529053061561467					51.05920601875359	2.4536535838402673					51.05920601875359	1.3821848691845835
	51.10920001780708	4.332438034089058					51.10920001780708	1.857769823897943					51.10920001780708	2.237397280613752
	51.15919401686057	2.869035388000795					51.15919401686057	1.0298772174348578					51.15919401686057	12.72961009
	51.20918801591406	3.723383948					51.20918801591406	2.2507485899203576					51.20918801591406	25.14031292
	51.25918201496755	2.089930165774836					51.25918201496755	1.7498013766584248					51.25918201496755	5.586952631143517
	51.30917601402104	3.022109785					51.30917601402104	0.5206753578537221					51.30917601402104	1.5184224299793487
	51.35917001	3.9973737573676584					51.35917001	1.1092754410866277					51.35917001	4.839817030296449
	51.40916401212779	7.078042814565912					51.40916401212779	0.7830316250888395					51.40916401212779	0.9621830243845491
	51.45915801118128	6.1661948063127205					51.45915801118128	0.6591497964259266					51.45915801118128	2.5641278382489348
	51.50915201023477	5.735371988081246					51.50915201023477	0.9543852762236451					51.50915201023477	7.1222433487393015
	51.55914600928826	2.593693100346899					51.55914600928826	1.8392522477961988					51.55914600928826	3.430718999
	51.60914000834152	10.55395568					51.60914000834152	1.0936012928793823					51.60914000834152	3.6986746759328746
	51.65913400739501	2.982825955317108					51.65913400739501	0.7006770706587794					51.65913400739501	4.721307207807268
	51.70912801	1.9338674145402184					51.70912801	0.9985611678463936					51.70912801	3.4803071719639895
	51.75912200550199	1.899549408800413					51.75912200550199	0.4479581748523299					51.75912200550199	1.5653423262308501
	51.80911600455549	2.5268645114863806					51.80911600455549	1.1013401502362192					51.80911600455549	2.8809045339276715
	51.859110003608976	3.079660772689799					51.859110003608976	0.4721407739851958					51.859110003608976	7.953318315933324
	51.90910400266224	2.454249902756276					51.90910400266224	1.193995149543788					51.90910400266224	1.3989054786948905
	51.95909800171573	0.8792198838989834					51.95909800171573	2.590079691456924					51.95909800171573	5.651528495301296
	52.00909200076922	6.297980040687126					52.00909200076922	1.4066435766593308					52.00909200076922	0.7154465581807496
	52.05908599982271	4.114922779993215					52.05908599982271	1.4874934061986103					52.05908599982271	1.4290261907314443
	52.10907999887621	3.859792489700195					52.10907999887621	0.944253663					52.10907999887621	0.6845295630368803
	52.159073997929696	4.837090902					52.159073997929696	1.495977405533266					52.159073997929696	0.4092293500667798
	52.20906799698295	6.229211653917103					52.20906799698295	1.6365898732080248					52.20906799698295	2.024050592824224
	52.25906199603644	3.530333062177961					52.25906199603644	1.6114995056615389					52.25906199603644	0.8678181914472988
	52.309055995089935	2.718401687048101					52.309055995089935	1.512678399972435					52.309055995089935	6.449135674781173
	52.35904999414343	2.787154813737975					52.35904999414343	1.8014163913521177					52.35904999414343	1.2612279569497886
	52.40904399319692	2.3835819148117174					52.40904399319692	1.1701102518804873					52.40904399319692	3.013010650312298
	52.45903799225041	3.2282672799070236					52.45903799225041	0.478160529					52.45903799225041	0.8842842094203387
	52.50903199130367	4.268280539513405					52.50903199130367	1.456117438360119					52.50903199130367	0.8795640349736492
	52.55902599035716	0.8334991994630107					52.55902599035716	1.3164791106651519					52.55902599035716	0.5790036719254341
	52.60901998941065	2.6599702469332174					52.60901998941065	1.291938742250486					52.60901998941065	0.9989810426046254
	52.65901398846414	4.166082400522246					52.65901398846414	0.7873130357967585					52.65901398846414	0.9952185962292791
	52.70900798751763	0.7331848254431502					52.70900798751763	0.3611537163865821					52.70900798751763	1.419467339922947
	52.75900198657089	2.3161995400081383					52.75900198657089	0.39093888637371965					52.75900198657089	1.2022445118136054
	52.80899598562438	3.632465782664238					52.80899598562438	1.0059963298212748					52.80899598562438	1.8781105132152491
	52.85898998467787	3.5129376534449483					52.85898998467787	1.0620653399666564					52.85898998467787	0.3213299734452823
	52.90898398373137	2.133832223175606					52.90898398373137	2.058144407705225					52.90898398373137	0.8885673977240798
	52.95897798278486	1.5368340235223867					52.95897798278486	0.4002203025570736					52.95897798278486	2.1118135392690798
	53.00897198183835	2.0707600816846172					53.00897198183835	0.9755834266114386					53.00897198183835	1.361408180725646
	53.05896598089161	4.591029014					53.05896598089161	0.7931318488612407					53.05896598089161	0.09705613
	53.10895998	6.990391559563441					53.10895998	1.3683418017557445					53.10895998	2.5078961321635527
	53.15895397899859	2.0794976369788687					53.15895397899859	0.085508236					53.15895397899859	1.3010635429814221
	53.20894797805208	0.4590502757387071					53.20894797805208	1.7655461480090295					53.20894797805208	0.5006491133466785
	53.25894197710557	4.374666035550334					53.25894197710557	0.7008993513473353					53.25894197710557	1.879343444980976
	53.30893597615906	8.428797981088746					53.30893597615906	1.2083907101334825					53.30893597615906	0.042959251
	53.35892997521232	0.9272672989532003					53.35892997521232	0.9194454206454071					53.35892997521232	2.153299300276119
	53.40892397426581	2.088735685491905					53.40892397426581	0.9495647762533069					53.40892397426581	0.5868737131268325
	53.45891797	5.711809135425041					53.45891797	0.3483723523255026					53.45891797	1.9921967171476047
	53.50891197237279	2.490882301672088					53.50891197237279	3.445673389869678					53.50891197237279	0.6263738206701157
	53.558905971426285	3.3852682041736686					53.558905971426285	1.4542277825071501					53.558905971426285	0.9536507000436444
	53.60889997047954	0.7200907773450189					53.60889997047954	0.625911465					53.60889997047954	0.45581455505912316
	53.65889396953303	1.195705481					53.65889396953303	1.5674804257062678					53.65889396953303	1.750222412860283
	53.70888796858653	0.9512865174003601					53.70888796858653	1.0613668189001648					53.70888796858653	3.351811646620122
	53.758881967640015	5.157229127358201					53.758881967640015	2.399138118784759					53.758881967640015	3.134510369402688
	53.80887596669351	3.2320491417506476					53.80887596669351	2.498086747524227					53.80887596669351	2.525948732127273
	53.85886997	5.292803642957474					53.85886997	1.1544347765914404					53.85886997	3.0369838396843782
	53.90886396480026	3.8575250189761308					53.90886396480026	2.477188095010823					53.90886396480026	0.6491227647344748
	53.95885796385375	4.083859557404696					53.95885796385375	1.9234390346641124					53.95885796385375	2.371953520865504
	54.00885196290725	5.113846758550207					54.00885196290725	1.380026221104432					54.00885196290725	3.5373665193968744
	54.058845961960735	7.120268368022375					54.058845961960735	1.339031549821969					54.058845961960735	1.8545634107917008
	54.10883996101423	5.597232345682135					54.10883996101423	1.288596141340377					54.10883996101423	0.6616323434215811
	54.15883396006772	0.709969326					54.15883396006772	0.27123274388597746					54.15883396006772	0.45798677965619355
	54.208827959120974	3.5854811274863962					54.208827959120974	0.4119825404887817					54.208827959120974	0.6750842257759181
	54.25882195817447	3.368500297120271					54.25882195817447	1.4041132406353067					54.25882195817447	1.2524802976319507
	54.30881595722796	2.9233161971193677					54.30881595722796	1.04564537					54.30881595722796	1.5748459745465921
	54.35880995628145	1.7368170749502865					54.35880995628145	0.412619743					54.35880995628145	0.3683623248272234
	54.40880395533494	5.81037898					54.40880395533494	0.8315092458528317					54.40880395533494	1.018579874016559
	54.45879795438843	2.0010128371255806					54.45879795438843	0.562348919					54.45879795438843	1.5316353291338116
	54.50879195344169	5.125903383389754					54.50879195344169	1.0963068235411195					54.50879195344169	2.046836708
	54.55878595249518	2.4513435256365628					54.55878595249518	0.5026852818836486					54.55878595249518	1.065434596421046
	54.60877995154867	2.9687378108112896					54.60877995154867	0.12164312364599714					54.60877995154867	1.374060541900533
	54.65877395060216	6.982457587982405					54.65877395060216	1.6105663415263218					54.65877395060216	0.7582218085105862
	54.70876794965565	6.257837133923927					54.70876794965565	1.1342591442403618					54.70876794965565	0.3002765429210695
	54.75876194870891	6.555795724874248					54.75876194870891	1.2416609616073595					54.75876194870891	1.167519451974696
	54.80875595	4.994560534168261					54.80875595	2.0922309327950734					54.80875595	1.0748069710794397
	54.85874994681589	3.8749952924162354					54.85874994681589	1.6303283009721103					54.85874994681589	0.627635011
	54.90874394586938	3.5850038093448138					54.90874394586938	0.4135462098410022					54.90874394586938	0.5606913074500643
	54.95873794492287	3.8909090286270636					54.95873794492287	1.6048637836556991					54.95873794492287	0.854991266
	55.008731943976365	6.636657401					55.008731943976365	0.6200883166333421					55.008731943976365	1.025126339727858
	55.05872594302963	5.697487432294301					55.05872594302963	1.0868175452234372					55.05872594302963	0.051320419
	55.10871994208312	5.849562284					55.10871994208312	0.7099393371192896					55.10871994208312	0.7010995762699188
	55.15871394113661	2.0078206568020907					55.15871394113661	0.2565423496111193					55.15871394113661	1.516171438
	55.20870794	3.021012877759818					55.20870794	0.6157123598575764					55.20870794	0.6900902728634594
	55.25870193924359	2.489303555131344					55.25870193924359	0.6232077292911934					55.25870193924359	0.5264148318983333
	55.308695938297085	9.867486827166221					55.308695938297085	0.479073879					55.308695938297085	0.6858989990710609
	55.35868993735034	6.845376903113517					55.35868993735034	0.40575700863207165					55.35868993735034	1.095386678346428
	55.40868393640383	1.347412661393434					55.40868393640383	0.3249683407733262					55.40868393640383	1.2993941067493215
	55.45867793545733	8.174280241241826					55.45867793545733	0.6047025684922825					55.45867793545733	2.032308508088044
	55.508671934510815	0.4712628385629044					55.508671934510815	0.7473766543029425					55.508671934510815	1.5423183655668045
	55.55866593356431	2.0965845099753966					55.55866593356431	0.753698056					55.55866593356431	2.932766517261424
	55.60865993261756	0.8883379822580254					55.60865993261756	1.0645630635351009					55.60865993261756	2.754867962930886
	55.658653931671054	5.517478756011591					55.658653931671054	1.0586308114429077					55.658653931671054	0.9441151390880776
	55.70864793072455	6.1005676845209065					55.70864793072455	0.3988281922575361					55.70864793072455	1.0676580897208208
	55.75864192977804	4.047462947161064					55.75864192977804	0.47015255002189804					55.75864192977804	5.953767821661972
	55.80863592883153	2.4552371604291947					55.80863592883153	0.9115735797522735					55.80863592883153	3.230110987147726
	55.85862992788502	7.5278759669914805					55.85862992788502	0.5136689520899035					55.85862992788502	2.134195987781423
	55.90862392693828	10.20391791					55.90862392693828	0.8457865900929413					55.90862392693828	5.549096420585655
	55.958617925991774	5.797302593427123					55.958617925991774	0.7455024643338376					55.958617925991774	1.238607449720636
	56.00861192504527	6.357388198395236					56.00861192504527	0.810213957					56.00861192504527	4.646335970188376
	56.05860592409876	3.830578230287132					56.05860592409876	0.5283409435328887					56.05860592409876	2.267954006613947
	56.10859992315225	6.303043419527151					56.10859992315225	0.5327304076727365					56.10859992315225	13.06507564
	56.15859392220574	2.7550374456226465					56.15859392220574	0.4694460003179458					56.15859392220574	11.466545804419999
	56.20858792	1.7513560295379753					56.20858792	1.1770515882730146					56.20858792	3.6065785495700466
	56.25858192031249	3.647745618159352					56.25858192031249	0.9333850368791001					56.25858192031249	0.39223914337283483
	56.30857591936598	6.8968250610970445					56.30857591936598	0.2825670530263777					56.30857591936598	1.0966247434374052
	56.35856991841947	9.308739544178849					56.35856991841947	1.4375011346797797					56.35856991841947	0.4360679137987554
	56.40856391747296	10.42048493					56.40856391747296	0.868192892					56.40856391747296	0.8605839678718813
	56.45855791652622	5.748909505209157					56.45855791652622	0.8793059675395053					56.45855791652622	3.4150705476852226
	56.50855191557971	3.1449746739231483					56.50855191557971	0.891797576					56.50855191557971	3.2878655977655096
	56.55854591	7.222625800036475					56.55854591	1.7657210697712218					56.55854591	2.3333803275561373
	56.60853991368669	2.987527687758778					56.60853991368669	0.9290489536180803					56.60853991368669	1.2334880972892688
	56.65853391274018	4.971420206712274					56.65853391274018	0.2817651994661577					56.65853391274018	2.732776386608856
	56.70852791179368	6.195242526228985					56.70852791179368	0.4212071452776971					56.70852791179368	1.6268625916722763
	56.75852191084693	6.558739448634369					56.75852191084693	1.3153649262115903					56.75852191084693	3.13060827
	56.80851590990042	3.405486770890447					56.80851590990042	0.9002373545493838					56.80851590990042	2.6444782762571064
	56.85850990895391	6.967582279525203					56.85850990895391	1.3359554167675292					56.85850990895391	1.3625205232268665
	56.90850390800741	3.8080033319052493					56.90850390800741	0.7535828731275479					56.90850390800741	1.9566500457356828
	56.958497907060895	3.1567045599750094					56.958497907060895	1.3561329070323018					56.958497907060895	1.019942999
	57.00849190611439	6.170070097882689					57.00849190611439	1.5484760762863807					57.00849190611439	1.3556889323013817
	57.05848590516765	4.560163408					57.05848590516765	0.5406928401124717					57.05848590516765	0.34301840995135463
	57.10847990422114	6.378686876762646					57.10847990422114	1.5407844523947982					57.10847990422114	0.4320740004408652
	57.15847390327463	4.125295233					57.15847390327463	0.2807295304655585					57.15847390327463	0.40001934877196577
	57.20846790232813	5.578135352192648					57.20846790232813	1.3441318703149627					57.20846790232813	0.6690112403398174
	57.258461901381615	2.307945605142518					57.258461901381615	1.4218135477920435					57.258461901381615	0.8160969011363943
	57.30845590043511	3.3395477605565658					57.30845590043511	0.8261874592421375					57.30845590043511	0.5908815420282241
	57.35844989948836	2.492887409271325					57.35844989948836	2.6603925977937557					57.35844989948836	0.8116235207594885
	57.408443898541854	3.766732646481209					57.408443898541854	1.1544024862328188					57.408443898541854	1.0109846392681572
	57.45843789759535	0.4142622583460591					57.45843789759535	2.535134178944154					57.45843789759535	0.8291546079741199
	57.50843189664884	4.692244075949656					57.50843189664884	2.4240340476499687					57.50843189664884	1.841021129
	57.55842589570233	2.7191868974266407					57.55842589570233	1.3902281622750727					57.55842589570233	0.9224790724584292
	57.60841989475559	1.500778046000457					57.60841989475559	1.184610993908945					57.60841989475559	0.47853594913151304
	57.65841389380908	1.903734949458249					57.65841389380908	1.4685434946059053					57.65841389380908	0.3868046022382484
	57.70840789286257	0.6861292744776414					57.70840789286257	1.4837514582115887					57.70840789286257	1.4863857116509298
	57.75840189191606	1.6513017064061652					57.75840189191606	0.9924925460369459					57.75840189191606	1.3142138608532956
	57.80839589096955	0.6026826948890981					57.80839589096955	0.7557234314109555					57.80839589096955	0.671923958
	57.85838989002304	3.8378725750681433					57.85838989002304	0.43027970770462126					57.85838989002304	0.4752027746699831
	57.90838389	3.651949954647837					57.90838389	0.6854913774090953					57.90838389	0.8378782471747575
	57.95837789	2.670158706077329					57.95837789	0.8609767651490492					57.95837789	0.8698690096403983
	58.00837188718329	6.599446773855844					58.00837188718329	1.6877591329041903					58.00837188718329	0.843460545
	58.05836588623678	2.0249623598411706					58.05836588623678	2.288036085784788					58.05836588623678	0.12035484390073445
	58.10835988529027	3.299333327011884					58.10835988529027	0.1953112564014185					58.10835988529027	0.725787875
	58.15835388434376	4.935826985318723					58.15835388434376	1.6354886277221514					58.15835388434376	1.3402592019949588
	58.20834788339702	4.220287596400214					58.20834788339702	1.1466307066725705					58.20834788339702	0.5008130264120415
	58.25834188245051	5.390212155199886					58.25834188245051	1.031102322187967					58.25834188245051	0.9917444065206265
	58.30833588	1.346399838165904					58.30833588	1.101959248448321					58.30833588	0.8226144546239176
	58.35832988055749	2.4619469854396185					58.35832988055749	0.5029162871034816					58.35832988055749	0.44531622344111244
	58.40832387961098	1.4333234463464044					58.40832387961098	0.656277191					58.40832387961098	0.8646792590174313
	58.45831787866424	4.868881901195204					58.45831787866424	0.7982723207027023					58.45831787866424	0.5088506509032047
	58.50831187771773	4.753953581302322					58.50831187771773	2.1791345213570152					58.50831187771773	0.4696321330722435
	58.55830587677122	5.159477796283861					58.55830587677122	3.252271826950013					58.55830587677122	0.14149821709209637
	58.60829987582471	7.488378773740347					58.60829987582471	1.529060592489126					58.60829987582471	0.7009637108582559
	58.65829387487821	1.4285885262380604					58.65829387487821	1.2072380388766564					58.65829387487821	0.2195788114504436
	58.708287873931695	3.563088266513437					58.708287873931695	0.5848049563878456					58.708287873931695	0.3677122562646557
	58.75828187298495	1.4260152509093273					58.75828187298495	3.066280212923161					58.75828187298495	0.5699764446775375
	58.80827587203844	6.658102890363492					58.80827587203844	3.6989218291640222					58.80827587203844	0.2338592283467276
	58.858269871091935	2.499461868302213					58.858269871091935	1.9215708093775907					58.858269871091935	0.9309852177362976
	58.90826387014543	6.649973074510604					58.90826387014543	0.2784604705196775					58.90826387014543	0.22321485825290746
	58.95825786919892	7.025693253465415					58.95825786919892	3.8148609352985456					58.95825786919892	0.6883664018253994
	59.00825186825241	5.622437236943232					59.00825186825241	2.454925424798612					59.00825186825241	0.30189631846019244
	59.05824586730567	3.693992962624906					59.05824586730567	1.871094516691052					59.05824586730567	0.691948026
	59.10823986635916	4.533120444189178					59.10823986635916	2.5111793099624293					59.10823986635916	0.35258445654353154
	59.158233865412654	5.840552921163106					59.158233865412654	6.019860041451912					59.158233865412654	0.7138874524675546
	59.20822786446615	1.4732876748679369					59.20822786446615	8.680406874173626					59.20822786446615	0.40213894316477544
	59.25822186351964	2.554259323438263					59.25822186351964	0.741664619					59.25822186351964	0.5524675959833663
	59.30821586257313	3.946519702					59.30821586257313	1.286473375827839					59.30821586257313	0.9198774246796048
	59.35820986162639	1.4209332258414284					59.35820986162639	1.7319975592613905					59.35820986162639	1.0539423622433493
	59.40820386067988	1.7824000169144976					59.40820386067988	1.1070947060832965					59.40820386067988	1.5598414416077087
	59.45819785973337	8.657757991567367					59.45819785973337	3.047733115282558					59.45819785973337	0.8383935066125017
	59.50819185878686	5.414981576564134					59.50819185878686	0.467749454					59.50819185878686	0.2610679313012666
	59.55818585784035	5.203263984570311					59.55818585784035	0.9677262700028435					59.55818585784035	0.6362217036942135
	59.60817985689361	0.9255034136460948					59.60817985689361	3.588770199178238					59.60817985689361	0.8570119019730296
	59.65817386	9.927813061344652					59.65817386	5.213273448614072					59.65817386	1.5174084558323309
	59.70816785500059	6.373833405					59.70816785500059	3.687482346527182					59.70816785500059	1.565592328488379
	59.75816185405408	4.605230858447795					59.75816185405408	1.9216049911740174					59.75816185405408	2.8002796171679063
	59.80815585310757	2.163771301144201					59.80815585310757	5.372612791367464					59.80815585310757	0.39021222692095403
	59.85814985216106	4.570014700254771					59.85814985216106	4.013392957033659					59.85814985216106	1.1149008282043762
	59.90814385121432	5.954700705900522					59.90814385121432	10.59606943					59.90814385121432	0.7542239372488665
	59.95813785026781	11.340892094520001					59.95813785026781	4.564159671639799					59.95813785026781	0.643989391
	60.00813185	0.2841435646211838					60.00813185	3.2156075991874986					60.00813185	1.6310666327652286
	60.05812584837479	3.5641475619739036					60.05812584837479	1.1807648732987777					60.05812584837479	1.916372567467113
	60.10811984742829	6.324251321250414					60.10811984742829	0.5674337407757124					60.10811984742829	3.0245746497604573
	60.158113846481776	3.8614980241518944					60.158113846481776	1.7259291049800192					60.158113846481776	2.969901962391869
	60.20810784553504	10.28184006					60.20810784553504	3.190984932486669					60.20810784553504	0.7711025875662889
	60.25810184458853	5.279778583326138					60.25810184458853	6.313030124687898					60.25810184458853	0.8240692201053741
	60.30809584364202	2.978369494508185					60.30809584364202	4.522247984807301					60.30809584364202	0.8937801516606555
	60.35808984269551	3.537579042716296					60.35808984269551	5.674156483697523					60.35808984269551	0.2707239529363782
	60.40808384174901	10.70257648					60.40808384174901	1.504510489365108					60.40808384174901	0.2931563945264575
	60.45807784080226	10.96467595					60.45807784080226	1.0315635920376542					60.45807784080226	3.7460556195421204
	60.50807183985575	2.464928868132737					60.50807183985575	1.6289889299416327					60.50807183985575	1.5873369850241703
	60.55806583890924	0.8206756102455135					60.55806583890924	1.8139105583087038					60.55806583890924	0.18702748930567636
	60.608059837962735	6.431737132004214					60.608059837962735	1.5073606682796303					60.608059837962735	6.356954961271359
	60.65805383701623	2.8485585244311067					60.65805383701623	1.5344647232729578					60.65805383701623	2.8695153235434114
	60.70804783606972	5.523617859117462					60.70804783606972	0.7524274320736747					60.70804783606972	2.3885122411811324
	60.758041835122974	6.405126324860761					60.758041835122974	1.3051368967581387					60.758041835122974	1.127112498514449
	60.80803583417647	5.507588046054648					60.80803583417647	0.9117682014715401					60.80803583417647	0.929093523
	60.85802983322996	3.851500307298068					60.85802983322996	1.3114617320913549					60.85802983322996	3.644323113988803
	60.90802383228345	2.695806115472801					60.90802383228345	1.4725199286752637					60.90802383228345	2.301137964292557
	60.95801783133694	6.201488169200178					60.95801783133694	1.542077607343707					60.95801783133694	1.6557822872145342
	61.00801183039043	1.6375793087912618					61.00801183039043	1.4265515142868748					61.00801183039043	1.1165346288073823
	61.058005829443694	7.522053941377046					61.058005829443694	2.005199020211664					61.058005829443694	1.6150996158789312
	61.10799982849719	4.334397946984311					61.10799982849719	0.4627062781244364					61.10799982849719	0.3840565239454904
	61.15799382755068	3.716384371435621					61.15799382755068	1.2598150117630365					61.15799382755068	11.00710937
	61.20798782660417	4.785091220970419					61.20798782660417	0.9874738939866933					61.20798782660417	18.147867126439998
	61.25798182565766	2.2050133558939016					61.25798182565766	1.3515629314283855					61.25798182565766	4.587387702552703
	61.30797582471092	3.946087369786414					61.30797582471092	0.5575940299086692					61.30797582471092	1.9645075573206776
	61.35796982376441	3.051555855119756					61.35796982376441	1.5818921142008633					61.35796982376441	4.248496755
	61.40796382	3.9361196482324323					61.40796382	0.5975174378579102					61.40796382	0.7003206565679836
	61.45795782187139	1.2823801406303263					61.45795782187139	0.7483598473412812					61.45795782187139	2.277678623533257
	61.50795182092488	6.437459039					61.50795182092488	0.5992284767920079					61.50795182092488	4.154144549
	61.55794581997837	1.9039360734725046					61.55794581997837	0.8810993402225378					61.55794581997837	8.163248674266066
	61.60793981903163	9.000111343					61.60793981903163	0.185799431					61.60793981903163	4.935316392656988
	61.65793381808512	3.3746483050139986					61.65793381808512	1.2928369669393425					61.65793381808512	0.6509865337300372
	61.70792781713861	2.773125745920985					61.70792781713861	2.069981845824977					61.70792781713861	5.437947628999092
	61.75792182	3.733459243915381					61.75792182	1.0450871973380889					61.75792182	0.39663895116848585
	61.80791581524559	1.6117333311506588					61.80791581524559	0.7147903403243413					61.80791581524559	2.043524179217352
	61.85790981429909	4.200731169810645					61.85790981429909	1.2662859564638835					61.85790981429909	5.8579657297585515
	61.90790381335234	0.8167141273128092					61.90790381335234	1.3299471216873584					61.90790381335234	1.2534110274621215
	61.95789781240583	4.806998355437549					61.95789781240583	1.4776937956019773					61.95789781240583	7.116854399915674
	62.00789181145933	4.466317552308848					62.00789181145933	0.9535856267431185					62.00789181145933	1.2985194555328075
	62.057885810512815	4.061611412844904					62.057885810512815	2.079654312589221					62.057885810512815	0.9158936593181298
	62.10787980956631	5.496388997381513					62.10787980956631	1.068503965467169					62.10787980956631	0.841519842
	62.15787381	4.178548330214581					62.15787381	2.234897196837021					62.15787381	0.4432800252165441
	62.20786780767306	3.0875827595773804					62.20786780767306	0.30171055928973023					62.20786780767306	1.4252736269454416
	62.25786180672655	1.2202747081185212					62.25786180672655	0.8112802368462939					62.25786180672655	2.330314737296559
	62.30785580578005	2.514824652035055					62.30785580578005	2.493621404836245					62.30785580578005	6.136827766207294
	62.357849804833535	3.4941048860852644					62.357849804833535	1.7241560235834479					62.357849804833535	0.48007248779741135
	62.40784380388703	3.1593045938206306					62.40784380388703	1.2630072043199945					62.40784380388703	4.897730363278238
	62.45783780294028	2.4678530120865987					62.45783780294028	1.2602684204550203					62.45783780294028	0.4124173054892545
	62.507831801993774	3.369138796260656					62.507831801993774	0.6811290061044107					62.507831801993774	1.0791919194304858
	62.55782580104727	1.142373236845715					62.55782580104727	1.1666648972530123					62.55782580104727	1.623303415860894
	62.60781980010076	1.838813096					62.60781980010076	0.7826029576481917					62.60781980010076	1.811286336901857
	62.65781379915425	2.5186578448782293					62.65781379915425	0.16931435731722105					62.65781379915425	0.12556037540444348
	62.70780779820774	1.5583306922288835					62.70780779820774	0.776527664					62.70780779820774	0.7273472231777308
	62.7578018	3.3335099668613264					62.7578018	0.6813740537769127					62.7578018	0.546809273
	62.80779579631449	6.567569210029656					62.80779579631449	0.3650322890737172					62.80779579631449	0.8926329014996864
	62.85778979536798	2.8935565090992625					62.85778979536798	1.0466799971932308					62.85778979536798	0.9823187822052428
	62.90778379442147	0.9758767176668467					62.90778379442147	2.752335982563113					62.90778379442147	0.34800999183460335
	62.95777779347496	1.746778344584091					62.95777779347496	0.4819975160433676					62.95777779347496	1.3319971263581285
	63.00777179252845	1.8106803054526106					63.00777179252845	1.1895444401010014					63.00777179252845	0.9973561781985067
	63.05776579158172	4.533296325230695					63.05776579158172	1.369033347754314					63.05776579158172	0.5781476035607029
	63.10775979063521	3.390429698692028					63.10775979063521	0.9791066432272569					63.10775979063521	1.3289374856048073
	63.15775379	2.1677554469469995					63.15775379	1.0741602157871044					63.15775379	1.346963033262793
	63.20774778874219	0.28692409898249716					63.20774778874219	1.7968825426982362					63.20774778874219	0.7628697196007599
	63.25774178779568	1.5745156692455373					63.25774178779568	0.5662136023739563					63.25774178779568	1.2730372647752848
	63.30773578684894	6.051756157803216					63.30773578684894	1.0494266170206599					63.30773578684894	0.9233035093480167
	63.35772978590243	2.9590714540955574					63.35772978590243	0.8981444100585053					63.35772978590243	1.2182878406094384
	63.40772378495592	4.735688917					63.40772378495592	0.5970705631989043					63.40772378495592	0.9197230923234075
	63.45771778400941	5.257641973352588					63.45771778400941	0.8685120611726811					63.45771778400941	1.439421329804628
	63.50771178	0.8379085733155389					63.50771178	3.941680899101173					63.50771178	1.1481844244286987
	63.55770578211639	2.4489836698973093					63.55770578211639	1.7986376575060363					63.55770578211639	0.4704376192718774
	63.60769978116965	2.774055488615589					63.60769978116965	1.8425440017416104					63.60769978116965	0.9301956966180563
	63.65769378022314	2.160992038557838					63.65769378022314	0.51395942					63.65769378022314	1.9707685653409492
	63.70768777927663	1.8611157923902704					63.70768777927663	2.1840003632960885					63.70768777927663	0.8199081689076991
	63.75768177833013	4.956896648					63.75768177833013	0.5998032328228634					63.75768177833013	2.123437706875833
	63.807675777383615	6.269205546331287					63.807675777383615	2.3576791012927405					63.807675777383615	0.8032373118878516
	63.85766977643711	2.704661043188274					63.85766977643711	1.2239281593977946					63.85766977643711	2.278170739514155
	63.90766377549036	1.108768283714642					63.90766377549036	2.442558541208904					63.90766377549036	3.2995855305230455
	63.957657774543854	5.976295631600506					63.957657774543854	1.7710546189361889					63.957657774543854	2.2094864878880536
	64.00765177359735	6.268145031495337					64.00765177359735	0.7308683913616543					64.00765177359735	1.0480104498128755
	64.05764577265084	5.792325409499377					64.05764577265084	1.4841795575638623					64.05764577265084	1.020698899
	64.10763977170433	5.669324541475957					64.10763977170433	1.980919348255177					64.10763977170433	0.052552526638503225
	64.15763377075783	2.227288200591748					64.15763377075783	0.34098145796023893					64.15763377075783	1.0599883524334324
	64.20762776981108	4.771956691132586					64.20762776981108	1.7738457399253817					64.20762776981108	1.6581232121543819
	64.25762176886457	4.448834922859097					64.25762176886457	1.5825839821779386					64.25762176886457	2.4418838860870737
	64.30761576791807	4.204400679761346					64.30761576791807	0.4815075440215525					64.30761576791807	1.408690903169859
	64.35760976697155	4.504046167199936					64.35760976697155	0.4560492375667935					64.35760976697155	0.6670654129899088
	64.40760376602505	4.972297759301802					64.40760376602505	0.7488506392968329					64.40760376602505	0.36660818296503606
	64.45759777	4.616407267074989					64.45759777	0.8106675777712424					64.45759777	2.0481741464041265
	64.50759176413179	5.062231314180604					64.50759176413179	0.47223670624913006					64.50759176413179	2.539959595294704
	64.55758576318529	0.4006626377978142					64.55758576318529	0.8300766869693473					64.55758576318529	1.1665643702326272
	64.60757976223877	7.626021163005402					64.60757976223877	0.7239701235767666					64.60757976223877	1.1576865251359447
	64.65757376129227	4.786900828344634					64.65757376129227	1.7380109514170907					64.65757376129227	0.9145039158022844
	64.70756776034575	1.6531418388473107					64.70756776034575	0.5990680352931139					64.70756776034575	0.4559327416438971
	64.75756175939902	8.091279211028656					64.75756175939902	2.253797020236915					64.75756175939902	0.387335446
	64.80755575845251	9.610932590978189					64.80755575845251	0.7748507029677699					64.80755575845251	1.2561219958179226
	64.85754976	5.276696769048314					64.85754976	0.6184829503009182					64.85754976	0.5457229522643773
	64.90754375655949	3.8270708313675303					64.90754375655949	1.9893774768823052					64.90754375655949	0.5085176464712752
	64.95753775561299	5.761333544819012					64.95753775561299	1.6447656090144107					64.95753775561299	0.5719991999733308
	65.00753175466647	3.0991017417768165					65.00753175466647	1.315556954878599					65.00753175466647	0.5423498834673386
	65.05752575371973	3.3074243640107337					65.05752575371973	1.4610211579540144					65.05752575371973	0.06389804
	65.10751975277323	6.694784382381834					65.10751975277323	1.2718870258486181					65.10751975277323	0.8298063454027601
	65.15751375182671	7.106453013825765					65.15751375182671	0.49148551199225304					65.15751375182671	0.8203490298052166
	65.20750775088021	4.927982832520555					65.20750775088021	0.7845904724791739					65.20750775088021	0.8282719337439076
	65.25750175	7.25627916					65.25750175	0.7580323688086943					65.25750175	0.2713599735589601
	65.30749574898695	6.135476038234669					65.30749574898695	0.821563928					65.30749574898695	0.21734755858668725
	65.35748974804045	5.889613346853969					65.35748974804045	0.7624551626852003					65.35748974804045	0.8423493863263785
	65.40748374709393	1.587387707693184					65.40748374709393	0.782903957					65.40748374709393	0.5622653129272365
	65.45747774614743	8.451945304213188					65.45747774614743	0.5436704857325847					65.45747774614743	0.9168883963360807
	65.50747174520092	0.802011522					65.50747174520092	1.6743947078714103					65.50747174520092	0.9689804574360896
	65.55746574425442	5.914935356614921					65.55746574425442	1.695706457395257					65.55746574425442	2.952776685286052
	65.60745974330767	1.945587890897059					65.60745974330767	0.8139650916738854					65.60745974330767	2.419551990072765
	65.65745374236117	4.606236120570404					65.65745374236117	0.9664415916207815					65.65745374236117	1.7803331691540105
	65.70744774141465	10.95143529					65.70744774141465	0.36950344959621834					65.70744774141465	1.611519906917316
	65.75744174046815	5.459834600980143					65.75744174046815	1.2845245635865932					65.75744174046815	9.958720950407312
	65.80743573952164	4.000430108209833					65.80743573952164	0.5404360569643112					65.80743573952164	2.451873857
	65.85742973857514	6.064342993703133					65.85742973857514	1.223179457233338					65.85742973857514	1.204230007718452
	65.90742373762839	9.268239171					65.90742373762839	0.5452425219155743					65.90742373762839	0.559267433
	65.95741773668188	7.239662402940646					65.95741773668188	0.6517466439654792					65.95741773668188	3.540481952344722
	66.00741173573537	8.130675507021031					66.00741173573537	1.3264277908510402					66.00741173573537	3.1400574719808003
	66.05740573478886	3.457980726511704					66.05740573478886	0.8429494052745335					66.05740573478886	2.8572939299596545
	66.10739973384236	8.883524230053709					66.10739973384236	1.5057317710287998					66.10739973384236	7.897084122346808
	66.15739373289561	6.883291786172237					66.15739373289561	0.3262183245496877					66.15739373289561	9.279621516367312
	66.20738773	3.5174807669187045					66.20738773	0.24826043491678212					66.20738773	1.8969104396259058
	66.25738173	1.8163914632402889					66.25738173	0.2961182416063794					66.25738173	0.6013354755885257
	66.30737573005608	4.595534365					66.30737573005608	0.5291612099325331					66.30737573005608	0.6502506441112119
	66.35736972910958	2.6832458577488976					66.35736972910958	0.9357115566769644					66.35736972910958	0.3886607050620396
	66.40736372816306	6.593915799031716					66.40736372816306	0.7275851727289508					66.40736372816306	1.512708221598697
	66.45735772721632	3.071682527472369					66.45735772721632	1.2175635715747346					66.45735772721632	4.985292280426247
	66.50735172626982	6.461888508282008					66.50735172626982	1.5844586523926574					66.50735172626982	0.2511986038239941
	66.55734573	4.5477199533131225					66.55734573	0.45421181888217765					66.55734573	2.7012081433924604
	66.60733972	6.854488956589124					66.60733972	1.2742466567587427					66.60733972	1.8027764265153337
	66.65733372343028	3.7093006626803944					66.65733372343028	1.7176161742142824					66.65733372343028	1.2638412263128134
	66.70732772248378	8.305069468					66.70732772248378	0.2947862405539144					66.70732772248378	2.0439677577382303
	66.75732172153704	1.070414507288528					66.75732172153704	1.411725061203177					66.75732172153704	2.2024702414526964
	66.80731572059054	7.6333788007388526					66.80731572059054	0.7246712254603525					66.80731572059054	0.382524044
	66.85730971964402	5.0901064047657005					66.85730971964402	0.4106871869174816					66.85730971964402	1.209652863419656
	66.90730371869752	8.460866380296649					66.90730371869752	0.9490040244241403					66.90730371869752	2.453594318186642
	66.95729772	4.82338189					66.95729772	0.7055691738751506					66.95729772	1.6512041863377922
	67.00729172	2.1188446713056086					67.00729172	1.545912612209071					67.00729172	1.745757613576996
	67.05728571585776	5.385610808010175					67.05728571585776	0.529553559					67.05728571585776	1.5264184487463714
	67.10727971491124	5.985598213869053					67.10727971491124	0.3890548119326061					67.10727971491124	1.1173452618702713
	67.15727371396474	3.1918580296550148					67.15727371396474	0.9663331834091742					67.15727371396474	0.5883627620831621
	67.20726771301823	4.393359949708495					67.20726771301823	0.8325923183442038					67.20726771301823	0.39339303360931904
	67.25726171207172	2.0089308215019366					67.25726171207172	2.368947571279283					67.25726171207172	0.3672386367416369
	67.30725571112498	2.5461551831092915					67.30725571112498	1.1809628903059117					67.30725571112498	0.3729973427734344
	67.35724971017846	3.9072532245862814					67.35724971017846	2.120969069833545					67.35724971017846	0.5768577567108019
	67.40724370923196	1.5058915807304731					67.40724370923196	1.3239294728361461					67.40724370923196	0.7033825293681961
	67.45723770828545	2.4427949721787052					67.45723770828545	1.3502155776872284					67.45723770828545	1.3983629127769843
	67.50723170733895	3.252260339664858					67.50723170733895	1.0454924162488648					67.50723170733895	1.6111205082064506
	67.55722570639243	5.4702056874589715					67.55722570639243	2.4106326427294804					67.55722570639243	0.9717862139859029
	67.60721970544569	1.9421660181923224					67.60721970544569	1.6457889659600051					67.60721970544569	0.6605328017964626
	67.65721370449918	1.884289595870829					67.65721370449918	1.233080798053026					67.65721370449918	0.5602960467358497
	67.70720770355267	1.636829861					67.70720770355267	1.2242134455519216					67.70720770355267	0.3436190055251255
	67.75720170260617	2.476793631826786					67.75720170260617	1.5771002375940413					67.75720170260617	1.6358740023990241
	67.80719570165965	0.3648566667779695					67.80719570165965	0.5784232891917014					67.80719570165965	0.6350364419692134
	67.85718970071315	6.063454839					67.85718970071315	0.6444723883481798					67.85718970071315	1.0863153688886922
	67.9071837	3.9457645661520844					67.9071837	0.6464992320979166					67.9071837	1.3380715077880376
	67.9571777	1.764823440808364					67.9571777	1.2362636821128832					67.9571777	0.15725503585415282
	68.00717169787339	6.006725474560126					68.00717169787339	2.455566876314535					68.00717169787339	1.271757342920299
	68.05716569692689	5.198142083612088					68.05716569692689	1.0793724625125036					68.05716569692689	0.8158342146876583
	68.10715969598037	4.496859033576224					68.10715969598037	1.5040896826383436					68.10715969598037	0.45798622801984795
	68.15715369503363	6.317681209489631					68.15715369503363	1.4432009798062204					68.15715369503363	1.507927416564558
	68.20714769408713	9.177877899910229					68.20714769408713	1.3868671064615714					68.20714769408713	0.7811752425468818
	68.25714169314061	2.1705745427721883					68.25714169314061	0.2969941423380505					68.25714169314061	0.6867750402256004
	68.30713569219411	4.095099039873661					68.30713569219411	2.470092000678471					68.30713569219411	1.0031515384043836
	68.35712969	6.734917594948837					68.35712969	0.5655006006432087					68.35712969	1.2225732781771406
	68.40712369030109	5.155061194323188					68.40712369030109	1.452320450657502					68.40712369030109	0.57624535
	68.45711768935435	1.5330151445156146					68.45711768935435	0.9776474704605098					68.45711768935435	0.6293486244182361
	68.50711168840783	1.4478805442566476					68.50711168840783	1.5600946373686793					68.50711168840783	0.8670178088118883
	68.55710568746133	3.7819588667145565					68.55710568746133	3.1493391449556403					68.55710568746133	0.5633454482867191
	68.60709968651481	6.48485627					68.60709968651481	0.5550519420381796					68.60709968651481	1.1344190449098224
	68.65709368556831	1.6058429908636374					68.65709368556831	0.9925171626696342					68.65709368556831	0.841372085
	68.70708768	2.325040093895595					68.70708768	0.9632464421286984					68.70708768	1.0445445613872464
	68.75708168367507	2.8758772755836293					68.75708168367507	4.455715455					68.75708168367507	0.18516774187804905
	68.80707568272855	9.876713529971372					68.80707568272855	2.9795197750404325					68.80707568272855	0.7759951964038166
	68.85706968178205	0.8123517916543609					68.85706968178205	4.4791206687084415					68.85706968178205	1.1961184449322304
	68.90706368083553	4.378906619004252					68.90706368083553	0.7838023742347012					68.90706368083553	0.37701796427490014
	68.95705767988903	5.695142186215517					68.95705767988903	4.214300836					68.95705767988903	1.175660176590932
	69.00705167894229	6.290554286981015					69.00705167894229	1.2152792821521488					69.00705167894229	0.48537962056486345
	69.05704567799577	2.365887042734303					69.05704567799577	3.239201846875665					69.05704567799577	0.8215386467661864
	69.10703967704927	3.1673654405701095					69.10703967704927	2.1198929278275314					69.10703967704927	0.5329244605565535
	69.15703367610276	6.7461478526877245					69.15703367610276	10.44262533					69.15703367610276	1.0638219786788685
	69.20702767515625	2.3426184158068684					69.20702767515625	9.311321398					69.20702767515625	0.068012098
	69.25702167420974	0.9099606911759832					69.25702167420974	0.5314535577979501					69.25702167420974	0.3054155887912383
	69.30701567	3.7378165363525864					69.30701567	0.766581467					69.30701567	0.8768033651188171
	69.35700967	1.893892315810019					69.35700967	2.0055512110992377					69.35700967	0.5861919334953073
	69.40700367136998	2.7470731153906325					69.40700367136998	2.1604067573042935					69.40700367136998	1.0865452708071741
	69.45699767042348	2.248892923328342					69.45699767042348	2.7257117555758295					69.45699767042348	0.8371203716372252
	69.50699166947696	1.4032359564936387					69.50699166947696	0.364373127					69.50699166947696	0.6074259503714914
	69.55698566853046	10.01284722					69.55698566853046	0.270541605					69.55698566853046	0.6519909645635091
	69.60697966758372	8.928956972391278					69.60697966758372	2.4491539809074783					69.60697966758372	1.3495759642968024
	69.65697367	4.55015584					69.65697367	4.239337524466083					69.65697367	0.7439571295435703
	69.70696767	5.012818293008844					69.70696767	6.291630714521907					69.70696767	3.1933121456023223
	69.75696166474418	4.6215347844194765					69.75696166474418	4.396146702828445					69.75696166474418	4.329002065890014
	69.80695566379768	0.41806796904298027					69.80695566379768	5.0430471730965145					69.80695566379768	0.45739373627134944
	69.85694966285116	0.5921188267713032					69.85694966285116	4.221127591405215					69.85694966285116	0.7675416004046903
	69.90694366190444	5.822532101152416					69.90694366190444	12.20085207					69.90694366190444	0.4619962134532749
	69.95693766095792	7.8816713034672725					69.95693766095792	4.451649371241612					69.95693766095792	0.2656809733875355
	70.00693166001142	5.317906793310277					70.00693166001142	1.9467269112611845					70.00693166001142	1.3359733128878497
	70.05692566	3.5626185822279393					70.05692566	1.7424489014786633					70.05692566	4.014217264552371
	70.10691966	3.8283826497089644					70.10691966	1.3593316067658128					70.10691966	0.7498958265806172
	70.15691365717166	1.7969681580738477					70.15691365717166	1.5342795929243933					70.15691365717166	3.886042043170921
	70.20690765622514	2.940490638351516					70.20690765622514	4.252632983038453					70.20690765622514	1.8575532535861332
	70.25690165527864	6.416861874156519					70.25690165527864	4.039241373618947					70.25690165527864	1.139275005862096
	70.30689565433212	1.9534030548370342					70.30689565433212	6.075117262037333					70.30689565433212	0.9281209697058321
	70.35688965338562	1.2999432288561223					70.35688965338562	5.991820046980158					70.35688965338562	0.4759112076338989
	70.40688365	7.689882954379056					70.40688365	1.8023588818748761					70.40688365	2.1336773085979814
	70.45687765149236	8.552990007188884					70.45687765149236	0.9957140612766464					70.45687765149236	2.606483722445849
	70.50687165054586	0.9891109801821936					70.50687165054586	0.8607588970838023					70.50687165054586	3.780333937122743
	70.55686564959935	5.998729093					70.55686564959935	0.5507264562356705					70.55686564959935	2.4494697136753887
	70.60685964865284	8.904419496207247					70.60685964865284	1.3724225976110362					70.60685964865284	3.593913227856661
	70.65685364770633	3.952810399046401					70.65685364770633	1.3838053221647781					70.65685364770633	2.007297175398845
	70.70684764675983	8.737935244					70.70684764675983	0.7060543060247882					70.70684764675983	2.1496106836253386
	70.75684164581308	6.440067559793015					70.75684164581308	2.5443716370209644					70.75684164581308	1.0222047677227404
	70.80683564486658	1.877892614410649					70.80683564486658	1.024579273426418					70.80683564486658	1.5252759887185783
	70.85682964392007	2.3016983940784588					70.85682964392007	2.770882475529951					70.85682964392007	1.6849492617020458
	70.90682364297356	0.7281799112118497					70.90682364297356	0.5001001058161442					70.90682364297356	4.5614115691422334
	70.95681764202705	4.415470203446707					70.95681764202705	1.1268542893117097					70.95681764202705	1.078048387674489
	71.00681164	2.145731244994423					71.00681164	1.988635353083237					71.00681164	2.642490994146058
	71.05680564	10.41843619					71.05680564	0.819263508					71.05680564	1.2124312745380927
	71.10679963918729	4.768183541124137					71.10679963918729	0.5605144373847751					71.10679963918729	1.4641883025651756
	71.15679363824079	3.149396003903882					71.15679363824079	1.4269902285245348					71.15679363824079	14.99858689
	71.20678763729427	2.8218796561498767					71.20678763729427	0.35357385623574894					71.20678763729427	15.41011818
	71.25678163634777	1.7040640378695227					71.25678163634777	1.2389944343267751					71.25678163634777	2.4037860608801007
	71.30677563540102	6.524385533372527					71.30677563540102	1.2531807890553452					71.30677563540102	6.558809349059812
	71.35676963445451	4.546429165767649					71.35676963445451	1.5043061612433124					71.35676963445451	1.127270988685171
	71.40676363	4.789838684					71.40676363	1.7045914510239808					71.40676363	0.26650336182316947
	71.45675763256149	2.8352514821663797					71.45675763256149	0.4825611119507407					71.45675763256149	3.5604113311359895
	71.50675163161499	7.9114093568136425					71.50675163161499	1.327962531273953					71.50675163161499	1.521107056
	71.55674563066847	4.7429255564446775					71.55674563066847	0.5847872019735941					71.55674563066847	4.749712786626633
	71.60673962972173	7.9977747393248455					71.60673962972173	1.0510135366631856					71.60673962972173	5.196241518652821
	71.65673362877523	6.114978202760216					71.65673362877523	1.657886742375681					71.65673362877523	2.196244640023855
	71.70672762782871	1.4097634694711039					71.70672762782871	1.8067944092547013					71.70672762782871	2.967693289
	71.75672162688221	5.138588242346821					71.75672162688221	0.9797118641360107					71.75672162688221	1.355235355829813
	71.80671563	5.430840323587864					71.80671563	0.9025614579834516					71.80671563	1.3565367991494044
	71.85670962	1.3882659287091044					71.85670962	1.099742517125847					71.85670962	1.475670836827187
	71.90670362404245	1.3616211227388593					71.90670362404245	0.6489347651664977					71.90670362404245	5.770416352098718
	71.95669762309595	3.7780696012949724					71.95669762309595	0.7945993412485991					71.95669762309595	4.140707359724282
	72.00669162214943	3.2899920789814336					72.00669162214943	0.47180794379908836					72.00669162214943	1.3013782613593161
	72.05668562120293	6.300674464					72.05668562120293	1.997741293359251					72.05668562120293	0.7769909720299183
	72.10667962025641	4.94671924					72.10667962025641	0.21175628367742722					72.10667962025641	1.3081493391089856
	72.15667361930967	3.1736910669807235					72.15667361930967	0.6504089185213867					72.15667361930967	1.4357686091169792
	72.20666761836317	0.5503107696360086					72.20666761836317	1.8124200759028188					72.20666761836317	2.777790274046068
	72.25666161741665	4.297311246099033					72.25666161741665	0.6930876302937142					72.25666161741665	1.4188107880206517
	72.30665561647015	2.867758954438102					72.30665561647015	1.1931817521029535					72.30665561647015	4.810570770743284
	72.35664961552364	3.5176572413267153					72.35664961552364	0.38802758745189003					72.35664961552364	0.7538797789870224
	72.40664361457713	1.1403893672936387					72.40664361457713	0.3295988502391935					72.40664361457713	5.674161409151387
	72.45663761363039	3.987008001453657					72.45663761363039	0.509432139					72.45663761363039	0.8271896209938843
	72.50663161268388	2.6370043213018333					72.50663161268388	1.3209147596774256					72.50663161268388	0.6387822457420234
	72.55662561173737	1.3805812489666849					72.55662561173737	0.6203850691215033					72.55662561173737	2.8761675450072133
	72.60661961079086	2.1581359527010133					72.60661961079086	0.9749756728669484					72.60661961079086	1.1046701232812797
	72.65661360984436	2.5393105308602815					72.65661360984436	0.3080061702061964					72.65661360984436	0.6360376883567896
	72.70660760889784	4.123911660294892					72.70660760889784	1.0248689610168684					72.70660760889784	0.600556516
	72.75660161	3.753880673					72.75660161	1.0457092729748212					72.75660161	1.0681206615974481
	72.80659561	1.6658827411294355					72.80659561	0.4278627122745842					72.80659561	0.7073600549154335
	72.85658960605808	2.642726477981398					72.85658960605808	2.0086221556505506					72.85658960605808	1.1553762579502584
	72.90658360511158	1.2604581546130476					72.90658360511158	1.8535686218937368					72.90658360511158	1.2767335533689497
	72.95657760416508	3.902452846530656					72.95657760416508	1.0434465745148116					72.95657760416508	0.1717602826319014
	73.00657160321833	1.8926449347254009					73.00657160321833	1.407356043492869					73.00657160321833	0.31331425529661966
	73.05656560227182	3.261621913087687					73.05656560227182	1.3974642747459576					73.05656560227182	0.2764459544370092
	73.10655960132532	2.504995781050117					73.10655960132532	1.2271113351723797					73.10655960132532	0.7907045330683881
	73.1565536	0.9531700731929109					73.1565536	0.884989334					73.1565536	1.5080043355031219
	73.2065476	2.3065751462384347					73.2065476	1.7414005911185375					73.2065476	0.8515125950402657
	73.25654159848578	2.5012086753757843					73.25654159848578	1.279774686384017					73.25654159848578	0.9671453379917161
	73.30653559753904	5.281874839275564					73.30653559753904	0.8791430580994113					73.30653559753904	0.5796851518613769
	73.35652959659254	2.110947118394956					73.35652959659254	1.0965403101935778					73.35652959659254	0.785676939
	73.40652359564602	4.900630820611375					73.40652359564602	0.5832248119143356					73.40652359564602	0.5405416805561887
	73.45651759469952	6.686145411780324					73.45651759469952	1.3879115750820825					73.45651759469952	1.0182813688473236
	73.50651159	4.014099295					73.50651159	2.607867062					73.50651159	1.5734053472177898
	73.55650559	1.4178905651649767					73.55650559	1.0049899692968627					73.55650559	0.7577784371762718
	73.60649959185976	3.495800717216962					73.60649959185976	2.6735155779467497					73.60649959185976	0.3473385388510769
	73.65649359091324	2.6754196595610122					73.65649359091324	1.157432559					73.65649359091324	1.928487802144301
	73.70648758996674	3.9501258679082567					73.70648758996674	0.8328711363924464					73.70648758996674	1.606503660176093
	73.75648158902023	2.9258896903693223					73.75648158902023	0.6709299720271183					73.75648158902023	2.7135441367565405
	73.80647558807372	7.964447906					73.80647558807372	1.166336000221094					73.80647558807372	1.1482013643992417
	73.85646958712698	0.8343611919615069					73.85646958712698	0.9175478954096205					73.85646958712698	0.9501725027175442
	73.90646358618048	5.365010997507736					73.90646358618048	0.7758744648303466					73.90646358618048	4.780962623897133
	73.95645758523396	5.565298863023745					73.95645758523396	2.4023753262520398					73.95645758523396	4.422633518717798
	74.00645158428746	6.415551308697177					74.00645158428746	1.0025841448998463					74.00645158428746	1.519726385004831
	74.05644558334095	3.769885335955903					74.05644558334095	0.9876685777414166					74.05644558334095	0.4127873854301876
	74.10643958239444	4.889290883147366					74.10643958239444	1.3311607631599764					74.10643958239444	0.36935528383722177
	74.15643358	3.997007005477661					74.15643358	1.3593787462399791					74.15643358	0.9956864641726362
	74.20642758050118	3.685389729019306					74.20642758050118	1.379216352095572					74.20642758050118	2.8282834608735894
	74.25642157955468	7.4285998436215035					74.25642157955468	1.6872338031743914					74.25642157955468	1.4524329286083815
	74.30641557860817	6.154793456189922					74.30641557860817	1.0477699319596414					74.30641557860817	1.7138809579691385
	74.35640957766167	6.278300820783338					74.35640957766167	1.3885738859907968					74.35640957766167	1.4914001537127655
	74.40640357671515	2.527915883558283					74.40640357671515	0.17120562780869997					74.40640357671515	0.9208226241356131
	74.45639758	1.518539976786325					74.45639758	0.8738751755484443					74.45639758	2.74632454
	74.50639157	6.462077503171139					74.50639157	1.3199784825215952					74.50639157	5.685342431804227
	74.55638557387539	8.133960292517015					74.55638557387539	0.5208984544092474					74.55638557387539	0.6391921437038193
	74.60637957292889	9.892394815					74.60637957292889	0.7713388771636202					74.60637957292889	0.3690934812846346
	74.65637357198237	2.565833697102104					74.65637357198237	0.9264841618581188					74.65637357198237	0.3466512588861925
	74.70636757103587	7.201251246644474					74.70636757103587	0.8325515683817831					74.70636757103587	1.5112600334629456
	74.75636157008913	8.826919248938163					74.75636157008913	1.0618247326047061					74.75636157008913	1.2627068170172913
	74.80635556914261	10.797679623699999					74.80635556914261	1.0023065772322102					74.80635556914261	0.6545742693109587
	74.85634956819611	3.696283565					74.85634956819611	1.146246337523852					74.85634956819611	0.7189075030472234
	74.90634356724959	6.989544501281894					74.90634356724959	2.207619064820394					74.90634356724959	1.0206031306316636
	74.95633756630309	5.082173428					74.95633756630309	1.8137006666963107					74.95633756630309	0.7834464429172198
	75.00633156535635	4.770315911692092					75.00633156535635	0.584138241					75.00633156535635	0.841845842
	75.05632556440985	3.4867448511965757					75.05632556440985	1.7297077850187357					75.05632556440985	0.47791968313611766
	75.10631956346333	5.713185001905171					75.10631956346333	1.2522975919437136					75.10631956346333	0.8447027885029891
	75.15631356251683	8.491167839952688					75.15631356251683	0.5932681243441666					75.15631356251683	0.4976162415879346
	75.20630756157031	9.398412210609255					75.20630756157031	0.42114783076707335					75.20630756157031	1.576272505728772
	75.25630156062381	10.42454711					75.25630156062381	0.43275737642491563					75.25630156062381	0.9842062258201743
	75.30629555967707	2.006117264823276					75.30629555967707	0.2156149314380878					75.30629555967707	0.8467056643998538
	75.35628955873055	7.439859181943367					75.35628955873055	0.8608835325447672					75.35628955873055	0.5947275407676255
	75.40628355778405	3.566815029965848					75.40628355778405	1.311420117372289					75.40628355778405	0.8426827230130706
	75.45627755683753	7.040646046198663					75.45627755683753	0.10207074058716704					75.45627755683753	1.0972667941676322
	75.50627155589103	3.995144820429731					75.50627155589103	0.3322216096133933					75.50627155589103	0.9483205839263285
	75.55626555494452	11.47379301					75.55626555494452	2.017752407009221					75.55626555494452	2.8782979435850837
	75.60625955399777	1.3992134365995952					75.60625955399777	1.6577682095485342					75.60625955399777	2.323928732068976
	75.65625355305127	2.0555849878899486					75.65625355305127	1.9225156084925474					75.65625355305127	2.530179288743863
	75.70624755210476	11.11137707					75.70624755210476	0.08571874					75.70624755210476	3.1762692709165057
	75.75624155115825	5.685649672857569					75.75624155115825	1.4122720077453448					75.75624155115825	7.044805937994175
	75.80623555021174	4.429338904797435					75.80623555021174	1.0961351765157674					75.80623555021174	5.950517764138091
	75.85622954926501	5.902280892775097					75.85622954926501	1.0225253211537113					75.85622954926501	3.507974720764242
	75.90622355	10.548891490079999					75.90622355	1.0976660152916606					75.90622355	4.685319268764889
	75.95621754737199	10.33217327					75.95621754737199	0.6995127842304179					75.95621754737199	3.2910903974768306
	76.00621154642548	2.5458725261449118					76.00621154642548	1.7931782148605633					76.00621154642548	4.184447546715245
	76.05620554547897	5.184072524675272					76.05620554547897	1.156192916067146					76.05620554547897	3.4792315131520937
	76.10619954453246	7.807738591236134					76.10619954453246	1.3921169051130913					76.10619954453246	13.660288641080001
	76.15619354358572	7.553056162681392					76.15619354358572	0.6750566047152272					76.15619354358572	6.193151059826633
	76.20618754263921	2.3554499179352093					76.20618754263921	0.9164420927721997					76.20618754263921	0.6726236496692297
	76.25618154	3.6846674732915923					76.25618154	1.2245986439565248					76.25618154	0.5140239010589603
	76.30617554	1.2527322517373733					76.30617554	0.7475916038356838					76.30617554	0.6210082372356548
	76.35616953979968	6.145219865332256					76.35616953979968	1.6985417862616772					76.35616953979968	0.5818371478112777
	76.40616353885318	1.880285791329864					76.40616353885318	1.378375869066733					76.40616353885318	0.9622764159634274
	76.45615753790644	2.7008612729906076					76.45615753790644	1.8010840774632382					76.45615753790644	3.029489540384215
	76.50615153695992	7.168874725					76.50615153695992	0.6471856522340167					76.50615153695992	1.8049988097136456
	76.55614553601342	0.9243291595287885					76.55614553601342	2.249907164566872					76.55614553601342	1.8548966529486683
	76.60613954	6.344205175					76.60613954	1.684200808					76.60613954	3.0356516209606315
	76.65613353	2.9423690135777347					76.65613353	1.9149007901972428					76.65613353	1.2025827061238257
	76.70612753317388	5.442676952614795					76.70612753317388	0.2541674593171543					76.70612753317388	1.712760352462226
	76.75612153222714	6.986566003998735					76.75612153222714	1.0678088263439087					76.75612153222714	4.3224043653747035
	76.80611553128064	9.355544805					76.80611553128064	0.8826950625686789					76.80611553128064	1.6013483723280426
	76.85610953033412	2.881876069					76.85610953033412	0.1775999359115334					76.85610953033412	1.529840577400763
	76.90610352938762	10.68214748					76.90610352938762	1.698565428388342					76.90610352938762	2.578976504
	76.95609753	5.995986673					76.95609753	0.5200439198202225					76.95609753	2.9128871040594593
	77.00609152749438	5.636009705319336					77.00609152749438	0.29013537456497407					77.00609152749438	1.0844206324380528
	77.05608552654786	9.330644405314104					77.05608552654786	1.294267832007812					77.05608552654786	2.4007274877455678
	77.10607952560136	3.710342135					77.10607952560136	1.3712699961872956					77.10607952560136	1.127804077513659
	77.15607352465484	6.305965203372024					77.15607352465484	2.246798802131089					77.15607352465484	0.5769841459054201
	77.20606752370834	3.5251960244743996					77.20606752370834	1.162264848					77.20606752370834	0.6622820542720038
	77.25606152276183	3.6078161768450627					77.25606152276183	2.4676467840869143					77.25606152276183	0.8560220668829948
	77.30605552181508	5.067567671067611					77.30605552181508	1.7656613131858774					77.30605552181508	0.6934477263012507
	77.35604952086858	5.666099412					77.35604952086858	1.131654423551464					77.35604952086858	0.6012389707433934
	77.40604351992206	1.9573901656085957					77.40604351992206	0.480056288					77.40604351992206	1.1201309902662844
	77.45603751897556	0.2938332060187715					77.45603751897556	0.12177171111941314					77.45603751897556	1.0521947180257338
	77.50603151802905	1.8055992010663222					77.50603151802905	0.5460164900408238					77.50603151802905	1.0685751009912856
	77.55602551708255	3.4021242155139086					77.55602551708255	2.213712506030583					77.55602551708255	0.4308422408632409
	77.60601952	5.108495781556122					77.60601952	1.4083681818613711					77.60601952	0.9768795922273977
	77.65601351518929	1.6591829882158773					77.65601351518929	1.999096909399253					77.65601351518929	0.49873268654344644
	77.70600751424278	3.9553439243229507					77.70600751424278	0.9030481271268316					77.70600751424278	0.9277126160518487
	77.75600151329627	3.8836534598253256					77.75600151329627	2.007343601123533					77.75600151329627	1.511178738837506
	77.80599551234977	5.817801413537512					77.80599551234977	1.765229244108978					77.80599551234977	0.5866969705134557
	77.85598951140302	4.241626233087986					77.85598951140302	1.3893352367008904					77.85598951140302	1.1454520883620884
	77.90598351045651	2.4518172287680216					77.90598351045651	0.4886940607822178					77.90598351045651	0.9268881717151216
	77.95597751	3.1307277150758552					77.95597751	1.0071427237933663					77.95597751	0.7198211017483316
	78.00597151	4.019471772					78.00597151	0.14319986508949178					78.00597151	0.6743893599169549
	78.05596550761699	4.855455929958309					78.05596550761699	1.0692712232933648					78.05596550761699	1.1315242187864483
	78.10595950667049	2.4202479359373323					78.10595950667049	1.2708512562605505					78.10595950667049	0.094175739
	78.15595350572374	7.968488310070208					78.15595350572374	2.1090399296989335					78.15595350572374	1.4222587513256566
	78.20594750477723	5.835592889942484					78.20594750477723	2.1674511218496946					78.20594750477723	0.7118133897659027
	78.25594150383073	2.302856584708069					78.25594150383073	1.2631654708172984					78.25594150383073	0.434968649
	78.30593550288421	6.165508034					78.30593550288421	5.408971877					78.30593550288421	0.43931226426093445
	78.35592950193771	5.703008500359716					78.35592950193771	0.5771145891121208					78.35592950193771	1.230868095781582
	78.4059235	4.0813099916558455					78.4059235	1.0476233130970896					78.4059235	0.4865723131308563
	78.45591750004445	1.028007547076532					78.45591750004445	0.9993130311000661					78.45591750004445	0.6681562918826462
	78.50591149909795	3.130077139					78.50591149909795	0.990225313					78.50591149909795	1.4302947790707932
	78.55590549815143	4.007561141256829					78.55590549815143	2.4809157435123548					78.55590549815143	0.6010581098437099
	78.60589949720493	2.141475070715714					78.60589949720493	1.2203975783707417					78.60589949720493	1.3329156798871944
	78.65589349625841	4.688330177216969					78.65589349625841	0.26801008382721975					78.65589349625841	0.7542624401961492
	78.70588749531167	1.311753296637076					78.70588749531167	0.9490548013519987					78.70588749531167	1.9299962755308648
	78.75588149436517	2.583604287785697					78.75588149436517	3.568139723475687					78.75588149436517	0.6887031033706722
	78.80587549341865	8.022185676043419					78.80587549341865	4.221183244826438					78.80587549341865	1.093517519695313
	78.85586949247215	1.4264365354458115					78.85586949247215	5.231474283585497					78.85586949247215	1.898658390985901
	78.90586349152564	5.441285067924425					78.90586349152564	0.4154103316598896					78.90586349152564	0.7123621243822756
	78.95585749057913	3.5211304299149124					78.95585749057913	3.392415510135769					78.95585749057913	1.5659400365932894
	79.00585148963239	6.315981217334847					79.00585148963239	0.42694943614024583					79.00585148963239	0.6704975071157453
	79.05584548868589	6.749256331564687					79.05584548868589	3.390674714846337					79.05584548868589	0.4855989024545028
	79.10583948773937	1.019190582116347					79.10583948773937	1.4952577042939825					79.10583948773937	0.8577539733434876
	79.15583348679287	6.254646648					79.15583348679287	9.167525672					79.15583348679287	0.9058676507513752
	79.20582748584636	3.672766743857678					79.20582748584636	8.763429956733933					79.20582748584636	0.23950204572329034
	79.25582148489985	5.270795566698292					79.25582148489985	2.505042682365763					79.25582148489985	0.7259120078636299
	79.30581548395311	3.4215190019522446					79.30581548395311	0.7219641839292837					79.30581548395311	0.3772416712245633
	79.35580948	0.873747073					79.35580948	0.760047504					79.35580948	0.3577066636394922
	79.40580348	6.179636675054783					79.40580348	2.5451690463434717					79.40580348	0.6117973108762084
	79.45579748111358	1.5769474421707006					79.45579748111358	1.2159398899233431					79.45579748111358	0.8237284903003101
	79.50579148016708	3.8629417020513195					79.50579148016708	0.4974216509702345					79.50579148016708	1.080949352751895
	79.55578547922056	8.242354588035226					79.55578547922056	0.44086402563199073					79.55578547922056	0.7240264565308406
	79.60577947827382	9.963495815443721					79.60577947827382	3.8689846417553935					79.60577947827382	2.3726471068729276
	79.65577347732732	8.351172654216747					79.65577347732732	1.9234007720500326					79.65577347732732	1.2483843116627182
	79.70576748	3.669138881270228					79.70576748	3.862802080479205					79.70576748	2.942939016146683
	79.75576148	4.699113455744938					79.75576148	3.371245596369617					79.75576148	2.916712237727148
	79.80575547448778	2.445969156583616					79.80575547448778	5.0363071410045945					79.80575547448778	0.3632750932237395
	79.85574947354104	3.3613245926588413					79.85574947354104	2.8840032895105807					79.85574947354104	0.715135579
	79.90574347259454	7.06964306					79.90574347259454	11.35141502					79.90574347259454	0.35582234001025687
	79.95573747164802	4.3046997138218295					79.95573747164802	6.758894600901639					79.95573747164802	0.4447134111263358
		5.371978714460404						1.7254936530044953						3.751933920752322
		2.2012293116536568						1.3741749382951167						2.49375163
		3.941440392231326						2.081725717457556						2.552187499886188
		6.286684935						0.867838641						3.6564457063744014
		3.5819662787948383						5.725227038329817						1.0500357931140032
		9.684630921						2.1304730972982413						1.4981338592796165
		3.280486876569052						8.265075671247155						1.673617320703465
		2.640672353933392						5.784364499139573						0.7793462257347235
		8.327950209407659						0.9287388636075468						1.0419491438942228
		2.362146470221473						1.548972751107251						4.292572280419474
		0.6599230480288304						1.5455712070128431						4.5797609766182426
		5.869031147						2.3376546495847217						3.0973324099863464
		7.517906349294908						1.8434141284330616						3.580742833945415
		1.5052519787097012						2.105634475881575						2.5482464265473443
		7.630289314359363						0.6564457325167242						1.8710449869925325
		4.475886806509774						1.866181406308235						0.3154275820162136
		3.0268589094433267						1.3254387854920338						2.5141539680737566
		3.2105455946078836						1.3542810457939163						3.0743763054705737
		1.483524761609812						2.5472804445568897						6.1834860240142495
		3.808793867059314						2.076502805619269						3.4646011087958155
		1.358660236680776						0.3202371407289402						3.9117233797962223
		10.54539055						0.5976339657094989						1.535784053619994
		4.854652741054716						0.7003638431827919						0.9614011223402396
		1.877894425787028						0.3339477632685175						10.57721981
		8.095133582699951						0.4241129018962791						6.859395375049358
		4.0710969888035695						0.20770326671361183						3.1499528556037824
		4.668993305349637						2.5180155434264466						3.923209443685852
		6.653363620176452						2.3466680155959416						2.5029152985357657
		3.1391952289981724						2.1470051308092133						0.16842943889506964
		1.931070046264546						0.5021868407041796						3.169517959491489
		3.421849409962463						1.7921282417320263						0.7806265957211831
		3.0669766596059387						1.4227691799335502						3.6203367085161604
		5.040250980400202						1.542928655288929						4.357001003
		6.409757678031356						0.3439978750090052						3.1800406005875392
		2.173094077545197						1.5587058930192301						1.5881383199907286
		3.766044792753582						0.735450971						2.1988423801766652
		4.776392703655693						1.9458225979353037						2.5574663897284893
		4.268722640063825						1.658333227520124						2.404275817125269
		4.193620101534584						0.33610185947865345						5.0486805969391515
		3.667294487922638						0.6995554596163924						1.792659236931599
		5.674915703						1.0055095190250443						1.774497127
		5.241638213602092						0.8434092380669962						0.6426225553642834
		3.832788634617073						1.6953465409658781						0.2698334111659721
		3.686086009440726						1.6412480996075784						1.6571488597996218
		1.2741499594131653						2.257586029930488						3.087159409584073
		5.160113797829691						0.639838057						5.784262928752694
		4.847274794625018						0.694211727						5.6734477557752525
		2.3555463706104844						1.219783424013409						0.6656158071390117
		2.676636697240434						0.3112557335353875						4.155484535
		2.5339227878673665						0.7026307132659982						0.7418458763333935
		0.3782445461027652						2.5122447492864035						1.061456189733502
		3.839500270584944						0.7473236196031151						2.6272654361576695
		0.3093640333662857						1.6045597009619101						1.061446497759823
		1.9555765183511875						1.3963636894767064						1.3648401954681124
		4.072649949333646						0.4174109926256174						1.887325163861798
		2.0254845945050257						1.231353765						1.3456084835577609
		2.0990148236057995						0.23463986171509169						0.9142656700433897
		3.8154661450628353						2.1911375806811324						1.2952215393162476
		2.244960273848946						1.495421384						1.3096739184659576
		4.019874477447962						0.6669367244987859						0.4523278574470933
		1.340429190827695						0.9704373862829825						0.8218381745243112
		1.5959476932531163						1.714493574467533						1.1494287696174685
		1.567872851758968						1.7935004244814428						1.0585388461071266
		2.4936747697130768						0.1657867495085263						0.977586445
		1.8827509955682962						0.8168849370771293						0.2804721826580473
		3.8744402080336506						1.4393506544459915						1.1926855996362802
		4.458330013162002						1.3729290218929144						0.5255866801561714
		1.7277480489280823						0.4650639545775674						0.2724797062731212
		5.598511145066444						0.5495135722890078						2.089187574379357
		7.675232047432099						2.101005189390173						1.630684382075446
		4.846740665973074						1.5310032847458763						0.9218398613591906
		3.041420656323819						1.0868556039133161						0.23152818021470947
		2.196984993197278						0.4969664423614244						0.14027535004017935
		2.5748261803676393						1.4062291595916148						1.6639137906537855
		5.469006431911944						0.9055132978074187						2.102186581694745
		3.538048199114388						0.515074634						2.850959989597167
		4.500860381615709						0.24794952623139185						1.959517135120998
		2.9771404211515473						1.3091784534133655						3.727918797390608
		5.761413659142456						1.7325743618685034						2.919510933358468
		6.387426699238644						1.4810424916060267						2.7981059217818194
		5.7342891623744725						1.1709978265288197						1.3065595916858515
		5.656760043399475						1.3264554229395469						0.3162466181549134
		5.485469673744713						0.1301202777525087						0.48154680194054605
		1.010595873156164						1.4805871728248678						0.25742367974488406
		1.3956729120682831						1.0163000405437435						1.8582406676773684
		8.972266354438785						1.2594182193514667						1.6837228800634159
		6.835756543632111						0.8695724006763573						2.382934879622656
		4.809379859345905						1.230355877419559						1.5592275267814604
		2.149206105973583						0.736987358						1.5284837658799026
		7.935798555990079						1.7806790732194806						2.946552243651546
		8.176117471901831						1.9490788554641423						6.980611282744074
		10.5920187						0.9580159668069664						3.7773322728790975
		2.707613355						0.7984895083335389						0.6475555544751123
		5.313190021654759						0.2324745491712283						0.8405308610666988
		5.354209800453667						0.7212993138103693						1.7868460201826106
		4.246233037096084						0.4148430168893451						2.739368220773282
		5.462663972511914						0.14561131087413848						0.33533592763071357
		5.639214171093361						1.071045229						0.5960704601617097
		7.950194055717267						1.9866123085746221						1.0532100789088417
		6.622614099940331						0.4424573869894129						1.1449191373028378
		6.2033471687802075						1.322385310791819						1.3591290758106729
		7.9852103415527305						0.6346357195641992						0.053775143384323695
		1.3851626149375562						1.5153151385249175						0.4335670749560647
		1.454520783857255						1.144185826720312						0.4300803140668522
		8.137413713						0.6863892247122775						1.1947752365026172
		2.984131758723985						0.5911402724664917						0.6745696609751051
		2.664762930152116						0.2136625941745935						0.3583748928992678
		10.03638925						1.067759874533493						0.7981484326407745
		4.831671014633518						1.1157423109226214						0.37411558268454187
		7.809197563896997						0.31621572						0.3657225572168784
		5.070090584514926						1.6257071271550836						0.7008370386782472
		16.18519935						1.170831014920471						1.7776012329526836
		1.9825339712741497						1.5639952640920505						2.0512146575425336
		3.299880948597185						1.938336534631549						4.634502486046414
		5.011106263						0.9703110460676069						4.020848166744892
		9.350674851						0.6517905231744947						3.199924542450575
		2.879392175964609						1.119007221512749						5.810511323506723
		9.622229762						0.9040966687958946						5.496012953880684
		7.062983773543448						0.8779245327054378						4.643130027459913
		11.42808931						0.5022740499727434						1.1099445229437739
		3.996090559863399						1.4921332856355376						6.087332704
		5.824140610099837						1.2909591370929552						4.486342000450789
		5.301015980400993						0.13987059531222776						18.61000081
		7.352196549141378						0.9620832057525576						6.740081108689858
		4.580618197837285						1.1356873703534531						1.8271059201831106
		3.992928338480583						1.8315529509211024						1.3517266431287447
		7.2148811						0.9430635764654867						1.002666941290955
		5.046673853599832						1.0063806842920169						0.6039564756775203
		5.897153015300322						1.2642924866578447						1.708892727274317
		5.946281261811711						1.180379717418009						0.083675813
		4.369008684314195						0.12891144048632464						1.3142996071608204
		0.8278179990436694						2.533964579196129						0.8752042636398238
		1.5959582258038822						0.7799802504753747						0.666125197
		5.755662165639979						0.8477184720973987						2.2369047256600862
		5.770474417026657						0.8630877250409487						1.4118589588342958
		6.857850379737282						1.0139055216523607						2.7333256139260547
		4.226752258383117						0.6399351352075557						3.374522085643488
		2.1728535073458453						0.26585727296131995						0.3529537232778298
		8.776092806873775						1.9868418516658322						1.8516406585765477
		2.918806540805703						0.6325705401134987						3.3200642983476034
		4.161585857141377						0.9654761184491378						1.2336856073487341
		7.099361213224047						1.375725481192961						2.094825656966759
		1.392616073118053						0.7209673371461368						0.3277458117340652
		10.81671005						1.768074062725392						0.5024092642845825
		0.8412197699571534						2.8694689479970847						0.9393620512328004
		1.337258152531028						1.7936784989618333						0.98276304
		3.948244023085274						1.2089575551878393						0.4757605572974844
		2.284619452462135						0.8200031718336678						1.41610271
		3.8489024929086884						0.6045715488048355						1.0475954498166584
		2.6740557405728165						1.0867568217276713						1.040438009337248
		4.090345102						1.4503727461572764						0.21608135270077464
		3.192903214444787						1.2514350233101752						0.3821103626944138
		7.084090554						0.3694324249405272						0.5559559500782546
		2.5734834498830588						1.3957194347965232						0.6008172832210379
		4.931882458368928						1.2214787386814037						1.0232664285997555
		7.534174964						0.35320859965473694						1.2177304130691737
		11.08699229						1.661368332						0.6835272565995473
		4.957877973607075						1.7983114208937423						1.3076517556888065
		2.0813883865538987						0.5144656066650519						1.0220095442514043
		6.956513427						0.9182469110972842						0.9905320451320088
		2.0435349389049002						1.1361236551542804						0.9110036625226989
		2.1973611251622547						1.6020245763147554						0.8268593113159195
		1.6244338993702347						0.5946394526645339						0.1891353187797473
		6.546184946470367						0.5434084597551149						0.8143026017972163
		2.3787504674493603						1.3055204152718374						0.6628209894220874
		3.3098888532193604						2.18354873						0.7154969130521739
		2.4761054181698263						5.237144390044351						0.6723637437216707
		1.377956327361121						0.6982163301265113						1.127863231679347
		2.783092398552408						0.6823310580360948						0.14743676991866858
		0.5665742776705361						0.5351026239583442						0.35633725265788063
		3.6033039561335976						2.3419706858387372						1.6181643761350046
		0.3272009249350557						1.9121283911643827						0.3594299050512626
		4.826935						0.49349368832838214						1.213887252253305
		1.0818143686737214						1.1843683297564909						0.3865521665345029
		3.4591993121733413						0.14664560369392532						1.6589542453282993
		2.5930443867505337						3.231261349						0.6454655554376582
		1.376219182765928						5.318148451773216						0.8116758366200233
		5.181072523795555						8.15970759						2.0114558660690185
		3.3800822949028544						0.7082160068892148						0.9174706876469259
		6.053767710409817						4.005251829689975						1.5802504012434377
		6.8642199901413905						1.880133961521529						0.4413344085272701
		3.8410455675453044						2.834217553243302						0.32145208472258285
		2.6418266952790055						1.0115893875308024						1.261935974
		4.798268967991193						6.601020921038985						0.6820821258299622
		3.5770282055303735						7.821430060047457						0.19696306474416658
		6.070057638277183						1.6375731222313596						0.8154869892033269
		1.6081325929981236						1.7536508989455872						0.8211540555950048
		3.1032269231502667						1.3735159535469839						0.6864809346881698
		7.711144793504812						0.9888044032919491						0.5281889128623408
		3.1060355070547803						1.8437109251891188						0.9018873078907085
		2.641134516445586						0.5568647556596921						1.0726584181454748
		6.39666315						1.144466288183543						0.49522974422663996
		7.0925477563746835						5.044343690773524						2.6368754430195853
		7.318870128205664						1.2759970850019768						0.9126354863782306
		2.4514486467924965						0.8568222554118433						2.1180494655224194
		2.5992605616258473						3.4903096524303105						2.2002407374090494
		2.8485557819782357						7.7045633329974565						1.062276432487322
		1.7297631103082294						1.582988283784229						0.6619546152218125
		2.943514294972504						8.047137771						0.1778327549953877
		5.9476720493524615						3.548040519158506						0.7949124856719264
		3.753231623480721						1.1449452421919717						4.586154703419704
		1.0165325324770897						3.298740332212576						3.131675344919941
		1.9993078557235582						0.4360312138299035						1.2389035016655583
		5.530589153629133						1.3271731274593308						2.545024422031548
		5.231116024						6.047393559850667						1.0066328093770067
		12.53529158						6.126986228536377						1.5123704372167643
		4.118629411831098						8.053136382593244						0.6789921379658256
		5.435260718693219						7.062941802582835						1.5176468622298729
		10.97671272						0.7087823309743544						1.3056778449244084
		3.1196276365352023						2.402981988796198						2.787979763795269
		4.255994909222627						1.0564834954431725						0.379823825
		2.280159721685766						2.102141343791911						2.992193353611873
		6.790165294977815						0.8492519386620827						2.774800119287301
		2.198432843572481						2.213964405374122						1.6533778479405115
		3.5716810376749533						1.3858049478266297						2.427603680803361
		4.031281338189829						0.554141815						1.4686982706664717
		5.250921008524727						1.9890579031686102						3.3632420948741393
		1.7819030542220575						1.4408256314306342						5.467257717611781
		2.237720115530586						1.7456208920381098						1.991062845929404
		6.496335394906089						1.2479785788373712						2.188543513103321
		0.3899022717190366						2.232082238353231						1.4834908711523493
		9.051077721776949						1.2353441151154092						2.7110698341461865
		5.787480346469065						0.7156775023561359						3.075455362776305
		0.9614829654154612						1.8104293234160211						8.78557023
		11.66160617						0.9888751507045217						8.139115737840088
		7.8992038467755314						0.6068291488536744						0.4187022523837257
		5.900081431747618						2.3455772691013332						0.49454146767202484
		3.6691037534968105						2.0913042084352744						3.055885036735261
		3.172124982394889						1.6216583638748105						0.7716441667629792
		3.6231599162236243						0.38452668027553627						2.817090373884316
		3.6524383939139606						0.7408265892166004						1.0047123271585263
		5.950201199						1.8295987318442166						4.893528684243394
		7.635093461						2.1204379973370173						4.649267826
		4.489908544840605						0.5140116676940368						4.7164311820759135
		4.724674265590051						1.4323813479867575						2.571477716829568
		1.8617623950052407						0.15165503048314838						2.1878579512305483
		2.378033133315403						1.7379008832880023						4.510361215734877
		3.453726271523168						1.708895437323701						3.463253951618544
		2.8537313034668332						0.3761988224572759						1.945534076490077
		2.540976233846294						0.36443817571804304						3.0940941198718375
		3.4268105359737704						1.6406886651107184						2.2488528069333418
		7.619915107413973						0.6162547236294484						0.7034841147738378
		1.648344807644511						1.0985355821373295						0.559692929
		1.8982361137555066						0.957543165						1.3324228992872411
		4.126701523696071						1.6707283139095952						3.776764165901359
		1.6893546669144257						1.3742693087875286						5.388220078532617
		5.503746817731547						1.1933538864295867						6.990148383954211
		0.7733578420878893						0.43310564728053647						1.3680641782445784
		4.1067528190798805						1.439759645160334						0.8899005929806695
		1.3350902674967466						1.4917898187957013						2.0896753239019397
		2.227950943777285						1.7934430217787418						2.7565780166513933
		4.823597248116095						1.06416383						2.1169362057026584
		3.3397531862405074						1.024746392623223						0.4082548583299641
		0.7752748822563356						1.921351045820425						0.7646978742698965
		2.3250786620272903						2.097311884633703						3.2026925780329676
		1.796415685299178						1.6370476654114063						1.2652290795263499
		1.8361220785867367						0.3818433263985476						1.3370255081629947
		1.927944032290959						1.6632188578241671						0.9767627916450669
		3.9902786435491895						0.2297374301201351						0.43067845954695205
		1.4358126042188395						0.583889656						0.6770504718764827
		4.783306167999732						0.21817593196776508						0.9483512691324444
		1.7690487438643974						2.1865885861276224						1.3721238861032403
		2.8653040219486234						1.3586688951554187						0.7451491737822861
		2.164358042663961						0.16970755961861836						0.46550966168771435
		2.568385809747352						1.3399462452523652						0.306516343
		7.765918925018214						0.5044132884475279						1.4837736654194011
		5.632580315482255						1.3289054721695002						0.9439541037050956
		2.0300367097339924						0.4943669228037939						0.23346631430163864
		5.272485226932178						1.6624363282242216						3.289240272079252
		3.3197956664203057						2.003082436717687						0.9512557884216996
		2.161367734713222						2.502028578073371						0.38305681
		3.9917180985147906						2.102593628543446						0.13556882616818539
		1.4176476133665779						2.008831330368297						0.9049626694769424
		3.041969498261311						0.7362326571384483						1.073765785739579
		5.607143257389178						1.993268251157421						2.3457658409524718
		4.3170605801789295						0.6402783223558995						3.620542422122615
		3.257413167						0.6055631033922776						1.2196667905802185
		3.8622000130161105						2.1696037472132925						3.3128126590164544
		5.389853091000841						1.9145121715266349						2.195532432186129
		6.314802016						1.3871472028189318						1.2754765377353148
		1.2410042780071624						0.7174654030529859						0.1587347338476628
		4.695893979439767						1.3559218331553464						0.8009663083001511
		3.921712540786597						0.3014100867128089						0.5632434531936152
		2.345755133670229						1.1616034731440046						0.17462370941149827
		3.233535488636718						1.3442626399219633						1.602944486053293
		3.2943652871614253						0.600959582						1.0452588919491896
		4.883438278672181						0.5143692324254151						1.7587510269358733
		4.483286108641762						0.6944082494925338						1.0382387138406968
		0.9290057878380648						0.520556665						1.753009996459529
		9.490588798919728						1.5766230939261476						0.6532547981044582
		11.80893497						0.7385305192972923						2.878710486
		6.870955316982629						1.294514276269879						5.283276725281636
		5.786077225993236						0.7974986343294068						0.994585212
		8.989706862469767						0.7764628759401676						1.2982221496562527
		4.601106694217332						0.671642114						0.6016345781000161
		2.856080484042548						0.10547925260150404						3.2441281690642456
		5.519846394928939						0.28989257303626054						1.2452138568506481
		3.401860529053278						1.2693208068731578						0.32095593680414236
		3.1604367879947173						1.0194152359474953						0.9363222494670881
		6.819282982764484						0.915999797						1.3977328855870201
		2.734595192650296						0.7269502764532371						1.0696539089205128
		5.924328835605692						0.8330263864121438						0.2429724192099489
		0.9732749276628733						0.42984631278904434						0.8859627364134047
		5.308438002083066						2.622074616629253						0.9635239049324732
		9.350503085730324						1.1590904251071816						1.0216318499671548
		3.395206106402307						0.6231435522258926						0.8668600579750567
		4.733447179616844						0.5833658578089788						0.5551959016766994
		10.156725414730001						0.6753960850299229						1.2298704300333192
		2.760251312679858						0.7527659918487696						1.0676108004950344
		4.490240559414977						0.6161758662387453						1.427517815953501
		6.771558324530952						2.3425481467203895						0.7285568220273773
		15.59232844						0.8689063487189521						0.6730662056520021
		6.148879255611039						0.8938428334602617						2.492389108818374
		7.535128988337761						0.8388137579019403						4.445889448123262
		1.1977035673175183						0.4836126209079304						2.0076681279635267
		4.434898204946794						0.7750480405925058						2.831508279239258
		7.7675679784324405						0.18801365222300584						7.572672114696365
		9.919431685868483						1.8735411384271923						6.0481465975487545
		3.57930098						1.1314282095846573						2.974578460024705
		6.828475007538224						1.7112032721358867						2.5657124801097977
		3.9994363490401694						1.7858325307761438						4.614348078188752
		2.8854055676198795						0.888091755						5.255176091224164
		4.463539394						0.7779547980386864						10.68727414
		0.7598491421739207						0.5158553556097134						6.465589924959987
		4.775716617978951						0.5660564538106535						1.3207928423210993
		3.6033025711312967						1.7961182169257621						1.399220994679248
		8.115097699						1.2892969211309482						0.9835256102605295
		11.15671518						0.7297035338062149						0.28728741205260006
		12.730814574619998						0.7616853965645177						1.3998511849494069
		8.601619955						1.4129471412476708						0.066556526
		4.506481317						1.2760923926748884						1.2719372934499098
		0.32298530754464444						0.923439277						1.771439644678953
		1.3720089672330753						0.5932400211218197						0.6515361670943006
		7.015364638699146						0.6323687997387838						3.284201048876549
		4.496409575447762						0.9039915789421269						1.6683333378437544
		2.804634062882415						0.7421452139857105						1.7494953700175664
		2.153078246556704						0.2504460788610679						2.733231995841482
		2.995855728302204						0.17450237794978854						2.4765755295036804
		3.4313829691405866						1.228667977208811						4.353269934585804
		2.3713450745911966						0.7950967440684329						3.310836638919245
		3.6494515352739967						1.0788807564354697						1.299119358145619
		1.5657787731403698						0.8000873638589237						1.255267659871992
		3.0735670776265938						0.49271617906804704						0.19882210794547495
		8.548874388						1.1680668266556407						0.6804953712578352
		3.7665650389392984						2.43078981						0.6677842267266745
		2.3414332578758184						1.8228850664732241						0.3341325900190229
		4.441570831507165						0.7432942740652234						0.3178497391083208
		4.810904208978298						1.8293013481862386						1.5876108118359893
		3.5997651234809287						0.2957255731445892						0.31929218457855374
		1.5106305054600389						2.0509186672000213						1.8922554013045343
		2.951605298						1.1454216957666865						1.160603402201914
		1.466534645840222						0.973674499						0.31463094229544764
		2.712262631304632						1.0684294809021637						0.428205893
		1.891132434046517						0.9181996347415664						0.7481446299790341
		3.457309145362134						0.6731674809067842						0.43180667994135313
		5.681108372645197						0.5833767475324181						0.5850471967834271
		7.905041915491119						1.110621219700399						1.289654593
		4.6501625398839925						1.6153700490036644						0.39516847232524926
		3.933673471482561						0.32844761868501987						0.7484095470562308
		5.917042367182501						0.9161447107549145						0.5054284970699057
		2.904766935127873						1.5935809912635615						0.9022962636755387
		3.5174690398046193						0.6075052689772202						0.30799509328184504
		2.7716428041024095						0.7504681107747914						0.4589040257852362
		1.508143799959498						2.1392919504744303						0.944898097
		5.860767757240684						0.3771819062257732						0.4865140712922031
		0.5720485053428802						1.2140448295842095						1.172808503309155
		3.6505075425954936						4.070190505728901						0.8062436798999417
		1.7149702042361816						0.3956845871580636						1.1944955275801044
		3.0218215676663047						1.140051821353511						0.7831069523727301
		1.7365005994677043						0.7771542071447937						0.4341572250169622
		1.5215605544488489						2.5919694496923045						1.0130080491990294
		1.9724472694288842						2.091676743199509						0.12348698468148522
		1.692573841507078						1.1868915421933148						0.4843392625770296
		4.546099563181892						0.4638125307644144						0.9689173789801556
		3.6456018566113753						0.8031898924021982						1.0578703273971228
		2.804620239663197						4.799710912121801						0.16374170839862343
		5.6650225656356055						1.395915360349746						1.048489582153901
		5.365746422786086						8.639541063163326						1.8443136950926107
		3.5762383222458167						1.919400899826562						0.5531733094699387
		9.639122226851853						3.945326820664518						1.0231262198367894
		5.824955936813225						1.7836412514315292						0.5039101465465224
		0.7121953730815461						2.1291942308475225						0.9986115771525229
		4.305730756302472						2.054038539099044						1.2093981772122924
		2.6871474860451703						6.0550443227318995						1.066097373
		1.9432136301518466						6.287481746601151						0.43327230874602757
		1.3237542736258743						0.8849490528729278						0.8936181884780959
		3.5651936494334384						2.682007205388537						0.9434442525790631
		2.4624393145124817						1.0750980973864004						0.7927439256963033
		5.148133143216003						1.0619774078827233						0.9878844798976671
		4.005027590251623						2.3924796146761262						0.33415642598118334
		1.6438361477012142						1.616866690986764						1.008996080486536
		5.140785846746756						1.6601066567990008						1.5566466202647806
		2.9853134580342786						4.433756990269737						2.220055914003497
		10.00236829						1.2260637232992528						1.9838484943959005
		1.809539335						0.6402592837646466						0.5570064390821106
		0.7392548247038524						4.075368593						3.867453029498035
		1.741246632787854						6.203915147994547						0.8939442170863607
		1.89886						1.6916946481773103						0.4096580558589398
		3.0546599968529864						3.610921913950461						0.45506500071044526
		4.173751005161541						1.8027978696789364						0.6279563087842621
		2.2635722830484246						4.733815464285313						2.5309519493192156
		4.790639748963776						2.162595532582552						2.3697502648683035
		0.4200194252646109						1.9928858779812368						1.3594334437617024
		2.322306874747717						0.5009814784306352						1.4096016283935557
		5.901987404656656						4.222611176898229						1.2767551148532805
		9.315267473330694						9.240856109614862						1.3707154739323852
		7.252356949359123						3.4761647256104293						1.4368158412438776
		6.276854359355958						5.795188682252591						0.9863639137568632
		4.606524675422434						1.5653707754568766						2.0974257171477797
		7.701020730187212						2.7544883831138685						3.3010181107823002
		7.098069017803019						1.649754273793995						2.1840456109770967
		5.974374147196112						1.625344890095042						6.649115666128182
		6.9640054967058145						0.6739046770095364						4.085303486977056
		5.702105729013567						1.3842395610277527						1.2316362939333654
		2.156956838671661						0.5060746224197934						1.5459290707549338
		3.9738320041793833						1.802939732107571						2.567867606512469
		4.726148216723318						0.3031606631431682						1.3876120384358115
		5.974501014						0.641675994						6.791103924848194
		2.361933327376087						0.71847026						6.487095494900657
		9.187093996195074						1.6661296734623545						4.0074835003670835
		5.442109949096081						3.1505870990384537						0.4358096595280522
		8.264734008252727						0.8054758422512236						2.630142054039795
		2.2527437213991846						0.6199187149103069						3.905378823411793
		6.674205104247856						1.9514867440823038						9.698457177408544
		7.038362307412209						1.281142891009303						2.8805633927170895
		4.393116048069746						0.6255175399782117						4.146322359198606
		6.173246688						2.0457936126849163						2.290024426504649
		6.657095195928834						1.4531950976204597						2.976674263966777
		0.966006774						0.956094778						0.5285132438376495
		8.603896164955263						0.984049167						3.2423612073323174
		2.0850032957732405						1.4509886630248165						5.252506760025478
		9.004017439713607						0.884814577						0.7314687010374543
		6.219251511501182						1.1999771556024388						6.513457045957874
		4.378819054992443						1.3141023301965644						3.7995082314989816
		6.048975282						1.530260512397128						0.9584819635351782
		4.264982589599484						0.9055026557165288						1.7821802390651318
		5.086293341334036						1.6367867718758178						5.307392385309972
		3.227188575341799						1.1813096859566348						2.3949968625203493
		0.9415464832445167						0.483538934						0.7121256690891853
		1.273136514837394						1.8102896868121643						5.299791336107955
		2.216441411954384						0.8106048965408358						2.755309973360905
		8.551424238329243						1.1685639675576773						0.4096801569984922
		0.5907684769597552						0.4794194310114278						0.19597992409243917
		3.933737051315775						0.8852229919573497						1.0505445654469856
		2.4265328008674665						1.3048588587963095						2.979825025866652
		2.625049853661186						1.954968276022016						0.8211615119702509
		2.5312503464821567						0.990412845						5.6472924135192235
		2.6407280481043776						0.39279336159992184						1.4042061497694351
		6.055075593204153						1.3782083340878752						4.344941032135018
		5.6016959576836864						2.0278768038881396						1.961321231150424
		3.616882551561821						1.0620869136616773						3.847574201254607
		2.570031351019192						1.5048939340269392						3.007153683
		2.8388017740327585						0.9696483774462711						0.35256635955288695
		2.1855919878698864						0.7832674028247867						0.8149105924088641
		2.9688374163074966						1.7583605292784057						4.072129233334496
		5.473356044735565						1.472043447896273						0.6521305529868447
		1.9773433894539596						0.9451538795785371						0.946956235
		4.1471504909305805						0.19269159721043233						0.43237917157700245
		0.6665272525431135						1.8053340185612317						1.4911565595286007
		2.0360259425428597						0.7767186553057702						0.43945883220836046
		5.663924787244702						0.7871403998348123						1.0516422177474747
		4.331600398866398						1.1073527826217244						0.7762268342680936
		4.542266143535429						0.6215886097320175						1.028504404825278
		2.3466731801421927						0.2659843227884389						0.24088860737453247
		2.951184652960416						1.8124698600871485						0.6903759310388963
		7.376437898555081						0.413371489						1.7849058636861965
		5.948537829507381						0.6490587918177466						0.6463400829579229
		2.7710502919559126						1.275573705287012						0.40919322543466347
		4.327299022532848						1.888166767326424						2.386579818755879
		3.911440895						1.1083572260892696						0.20764341201791203
		3.0006800374366476						1.822780875						0.45511658643219205
		3.3200872257417378						2.514573834792321						0.3623394048938931
		1.5860277312850588						1.3485662871029656						0.6997139138830489
		4.823557319050833						1.4875230440216225						1.9742738247473568
		3.1642193791534843						1.4348803595997104						2.1484811475190586
		4.099856419507874						0.6805400873191839						5.122505240995425
		3.330102070654079						0.6844662491231157						0.6347596492946621
		3.563982354611492						1.6307642486608527						0.43627562544510246
		4.560360423891666						1.9738679827358612						2.494243302416091
		6.961224752228382						1.445582943751429						3.7233874614208267
		2.0362077515094676						1.0717320616958608						2.3019858057494984
		3.023667860649758						1.186969336301174						0.9147805151617349
		0.8163721588334576						0.6757640079322692						1.296095933948415
		0.47390781807096366						1.873493580638353						0.4312422595046338
		5.277668016764144						0.6381299186259272						2.4929086399877063
		2.742114435668308						1.6628978310824443						1.5012762865898677
		5.177392226230971						0.8235580965176623						1.7229027778237247
		5.693209451661801						1.023029509320456						0.8395588253723848
		0.9875740863501862						0.32494563801574833						1.0366466434952206
		4.082668324428029						0.9814773214296438						3.9571742100063085
		6.929831247905688						0.29655239842962494						8.360868360969725
		11.073805907879999						1.5136930610783332						3.454176670787992
		9.0705759						0.9476166664273948						1.1690510269423555
		8.934082942207425						1.2688240328702425						0.6387947195090028
		0.4953330129209584						0.6817095820000226						1.791888722879514
		5.747459189901257						0.5689509028545133						3.139770013677722
		6.073260168789472						0.7109391996653851						0.9142135416568326
		7.614049309793051						0.6629074725801277						0.1496320384207274
		4.9645849999971485						1.3360716079942385						0.6661389083529109
		5.8648367337900815						0.3372214236183282						1.3625345902192176
		4.234520676						0.8991377594083276						0.5084367144548901
		5.461661064916981						0.3390586983538491						0.5078268888675885
		4.206156063279658						1.9368573605223136						1.0184135825826077
		7.255265926471122						2.2475370502893295						0.48355933432356507
		7.105503106291769						1.5428650410141274						1.0804534883128436
		4.932200794890797						0.8131976420747435						0.8327512404333026
		7.043700474136997						1.0291958794342184						0.4258326803590256
		5.1463622418246855						0.6759416817710835						0.6093143656801057
		7.295638505904692						0.089323914						0.45106890943582884
		2.0291180396851223						0.8646465632959448						1.6064636469180074
		4.427327219029641						2.0979418618022705						1.0592680509674528
		11.98929216						1.5343077122398736						1.0321006797271306
		5.4549353058196255						0.9593242270810971						1.8554044646353962
		5.587478116599465						0.8255336387118891						3.762912118229111
		3.301543133246523						0.6486113993971071						2.215889476396384
		1.9010389367074023						1.1869808914561903						4.433409524759256
		4.796060797210616						1.2374754766638867						10.64405633
		4.825075624718883						0.9823366908547263						1.564639383760893
		1.6660433619907515						1.5130757171747855						2.4563760450944545
		1.1464275844402423						1.3758526973266743						7.221722939077408
		3.068845935691136						1.2863980471242928						5.0579955600720945
		3.4813891171622506						0.5975678040409369						4.133119609507915
		4.495388375788724						0.41916352878176666						7.663468753245736
		5.590500116410975						1.1932177040745344						2.804183653588848
		0.9476243576323716						0.9515629004642309						0.8449625407577868
		6.319960531376538						1.463342884299998						1.267687858286144
		6.278175239023259						1.2528308343307337						0.6131446438101614
		0.7403362055449845						1.3704974873203493						0.48626160364676657
		16.45117347						1.0143437608562762						0.8510448998936438
		7.502417873726824						1.5717074656454086						3.138790910284135
		3.5929305421061644						0.7955237095545554						1.6458007261482377
		4.011739659857905						0.7243191427020456						2.7859512697766284
		2.390599048						0.5639381549213363						1.8272503888344778
		3.745476630736466						0.8528523457636661						1.8662052922376173
		2.3732988698952178						0.34717514468719807						2.4873031961491714
		4.362616728681413						0.11634346378194668						3.2477765465701913
		2.823209528949411						0.6784619826345435						0.8426323653591801
		1.5416990056968825						1.053001897569426						2.824700256
		6.2470705100923185						0.5322430714715765						4.051961608855784
		0.3652132840765584						1.1673913117871875						3.3527906238765453
		4.273089829108337						0.788001551						0.5157810623323222
		4.862045289949354						0.5591699502486065						1.2684870062396247
		2.1934740680529967						0.47899739059516633						0.5410747206408154
		5.682189219793532						2.021408841895476						0.6776985173561624
		2.784592958145325						0.6215384688987535						1.2164680262559167
		3.698098457						0.9828909606032699						1.4652368408338554
		6.847958750021313						1.373131133561428						0.6085738961465545
		6.813980508398542						1.1790956240427204						0.8903724539856682
		4.132685306835605						1.188303341280161						0.7350261724718145
		4.074544021824949						1.2909553343934834						1.581224922158842
		3.046642946						0.5938985129012399						0.9896205997651943
		2.9793580853631045						0.2853743850546279						0.5327757274304494
		4.771447063692833						1.7504892433590027						0.7724899610944131
		3.680028959245903						2.0467905170491822						0.6699921634335565
		3.492490244447502						1.7639350244634668						0.3902568964024155
		4.407550338529289						0.6763255035452979						0.8264953388317383
		6.814398557213763						1.118824260518518						1.4075767957255367
		0.8913940470862648						1.152748758144241						0.6067973456791571
		3.3914376515331384						1.5406562642998127						0.32234663779803435
		2.956426787851392						1.4380926019589617						0.3876963134809285
		1.7847270457847744						2.9543068479328944						0.41983044622194216
		6.3167004923377785						0.8134782691850749						0.9523201195855151
		3.539310609037167						0.7059575553074935						0.7591632338908355
		0.6719363571404076						4.303431173655796						1.2323513526197865
		4.570309588796174						1.289926307324948						0.8410145476708037
		3.688345721						0.5614680806910052						0.9678427592210956
		1.0370605650525004						3.950895141634061						0.7047303647066825
		1.5451001005005918						1.276752225725922						1.0366154182661425
		3.5042413731379303						0.9445049707971903						0.8699033792483338
		3.966388309						1.2712930439042223						0.677074312
		2.2118502337991317						2.9353252431515937						0.5136856867942341
		6.085638109801915						1.3025460024371625						1.0796207643464633
		3.3310959741970656						2.4035685575144585						0.5451616585977191
		7.224335071146359						0.7894870682600915						0.8370195722132397
		1.724160095629085						0.8015162777436399						1.2394708176870057
		2.450039895617995						9.223026073						0.9963481538109543
		3.343262704925059						7.323811181977453						0.8011065981397285
		1.7746533969122407						5.807905283						1.7577674771572407
		2.607680017748269						0.741289701						0.8141269765141999
		7.561542659354985						3.583964183734846						1.062933761187341
		9.846228673759821						2.135463192608463						0.17457479929141634
		4.410160881969077						3.106391175849534						1.2242271615859397
		4.448101372763533						1.8892742171156731						0.45970970875291134
		2.669741810631485						5.889877252370692						1.2291697243355748
		6.952716790673165						4.082920218447619						0.2845254870484907
		1.7477912957602646						1.522928564441082						0.6833998611541856
		8.591389092224672						1.8255599964384182						0.47416164550042245
		1.3718369018742276						0.7699392115929734						0.6105354835631224
		6.911754241193722						1.281811362814019						1.0496007755121033
		7.308387596950692						2.0113286209100165						0.38019678954096287
		3.331457278833704						1.5956212149550437						0.42588638915317145
		4.406883758673666						0.7292105818254832						2.6578098720337717
		0.3220006983750752						3.752568250258271						1.7980087218856802
		11.24861007						4.122389350705827						1.9495805498543854
		4.010081414905863						2.2857215172964147						1.2743167483634699
		0.7068071875259864						2.7874515928369203						4.606192760040016
		0.8464606812449664						1.084865331529914						0.9397141112532246
		4.521893274636707						1.4888363859770821						0.6148161970409188
[truncated: 278,002 more rows]
