# Supplementary material for: Cavity-mediated long-range interactions in levitated optomechanics
Source: Nat Phys. 2024 Mar 1;20(5):859–64. doi: 10.1038/s41567-024-02405-3 (PMC11116115; doi:10.1038/s41567-024-02405-3)
Supplement: Supplementary file 3 — Source data for Fig. 3b. [file 41567_2024_2405_MOESM3_ESM.csv]

source data for Fig 3	frequency splitting (kHz) of normal modes with upper and lower error bars as a function of inter-particle distance (\lambda) overlayed with theory estimations with upper and lower range of effective coupling (kHz) as a function of inter-particle distance (\lambda
inter-particle distance (\lambda)	frequency splitting (kHz)	frequency splitting upper error (kHz)	frequency splitting lower error (kHz)	distance for theory (\lambda)	upper range effective coupling from theory $g_{y,y}/2\pi$ (kHz)	lower range effective coupling from theory $g_{y,y}/2\pi$ (kHz)
4.413111425807358	2.546623393734524	0.1550527493541795	0.1504709599360691	3.5	2.0746208308453453	1.2475386099395325
4.386365332302183	2.326599211211207	0.7963479324957641	0.6793487939120058	3.501001001001001	2.0745797975810785	1.2475139352709366
4.359619238797007	1.5151620252940456	0.4141847672152281	0.364199804299004	3.502002002002002	2.0744566994114475	1.247439912241212
4.306127051786657	0.6018200544004304	2.8873928853603448	0.5017096604123665	3.503003003003003	2.0742515412058893	1.2473165437785159
4.239261818023719	0.3399122057374938	4.561163135474562	-0.7579672701279088	3.504004004004004	2.0739643310799227	1.2471438347629784
4.172396584260781	0.6572878788065813	0.0765835851712017	0.0723644453341123	3.505005005005005	2.073595080394824	1.246921792026514
4.105531350497843	1.5908393297789196	0.3524535459684756	0.3172160633649266	3.506006006006006	2.0731438037571737	1.2466504243525454
4.038666116734905	2.613697545952222	0.4818926059516144	0.4411457435264285	3.507007007007007	2.072610519018288	1.246329742475665
4.025293069982318	2.467819941321069	0.5960505695110747	0.531637430777665	3.508008008008008	2.0719952472735024	1.245959759081199
4.01192002322973	3.153541899417866	0.1876075204439611	0.1821871047193024	3.509009009009009	2.071298012861346	1.2455404888047177
3.998546976477143	3.001769985975318	0.1976189558849475	0.1913196217472106	3.51001001001001	2.0705188433625725	1.245071948231445
3.985173929724555	2.8052197182047816	0.158223064633197	0.1538825007154534	3.511011011011011	2.0696577695990723	1.244554155895612
3.971800882971968	2.740779004012799	0.1377059364961268	0.1343308017779461	3.512012012012012	2.0687148256326537	1.2439871322797167
3.945054789466792	2.394088876716074	0.1893966768966186	0.1821875241873183	3.513013013013013	2.067690048763692	1.2433708998137187
3.8781895557038544	1.8148846862738373	0.2307170786004098	0.2169162307325243	3.514014014014014	2.066583479529658	1.2427054828741488
3.811324321940917	0.733964317290057	0.1132613329210019	0.1051379403015426	3.515015015015015	2.065395161703511	1.2419909077831461
3.784578228435741	0.7854521098780946	0.4416334638757012	0.3435252783559126	3.516016016016016	2.0641251422919713	1.2412272028074167
3.771205181683154	0.5516436819791297	0.1879535450824258	0.1604484784186847	3.517017017017017	2.062773471533657	1.2404143981571156
3.7578321349305663	0.6720235917829013	0.8175512610495425	0.4964127278750368	3.518018018018018	2.0613402028970986	1.2395525259846503
3.731086041425391	0.6442151528026078	0.1687601996104156	0.1491497593750176	3.519019019019019	2.0598253930786243	1.238641620383412
3.677593854415041	2.102840430127896	0.1171339211215998	0.113959398138228	3.52002002002002	2.058229102000113	1.237681717386423
3.6374747141572783	2.522106764292733	0.181745750792742	0.1754231772902112	3.521021021021021	2.056551392806631	1.2366728549649142
3.62410166740469	2.177695549365557	0.6942746208064015	0.5983639226532316	3.522022022022022	2.05479233186393	1.2356150730268225
3.610728620652103	2.612480181161565	0.1203389100692517	0.117629372597753	3.523023023023023	2.0529519887558214	1.2345084134152124
3.583982527146928	2.576924377526149	0.1545613266150081	0.1500601165463599	3.524024024024024	2.0510304362814225	1.233352919906618
3.57060948039434	2.3938514549426264	0.184215824657536	0.1773880532311933	3.525025025025025	2.049027750452285	1.2321486382093159
				3.526026026026026	2.0469440104893764	1.2308956159615136
				3.527027027027027	2.0447792988199542	1.2295939027294671
				3.528028028028028	2.0425337010743028	1.2282435500055182
				3.529029029029029	2.040207306082347	1.2268446112060596
				3.53003003003003	2.037800205870137	1.2253971416694207
				3.531031031031031	2.035312495656209	1.2239011986536785
				3.532032032032032	2.032744273847818	1.2223568413343942
				3.533033033033033	2.0300956420370446	1.2207641308022688
				3.534034034034034	2.027366704996779	1.2191231300607315
				3.535035035035035	2.024557570676573	1.217433904023444
				3.536036036036036	2.0216683501983708	1.2156965195117324
				3.537037037037037	2.0186991578521156	1.2139110452519457
				3.538038038038038	2.0156501110912246	1.2120775518727376
				3.539039039039039	2.0125213305279472	1.2101961119022704
				3.54004004004004	2.00931293992859	1.2082667997653467
				3.541041041041041	2.0060250662086254	1.206289691780467
				3.542042042042042	2.0026578394276635	1.204264866156808
				3.543043043043043	1.9992113927843171	1.2021924029911322
				3.544044044044044	1.9956858626109255	1.2000723842646155
				3.545045045045045	1.9920813883681636	1.1979048938396086
				3.546046046046046	1.988398112639526	1.195690017456315
				3.547047047047047	1.9846361811256885	1.193427842729404
				3.548048048048048	1.9807957426387377	1.1911184591445412
				3.549049049049049	1.9768769490962923	1.1887619580548507
				3.55005005005005	1.9728799555154901	1.1863584326773005
				3.551051051051051	1.9688049200068558	1.1839079780890154
				3.552052052052052	1.964652003768045	1.181410691223516
				3.553053053053053	1.9604213710774732	1.1788666708668858
				3.554054054054054	1.956113189287811	1.1762760176538585
				3.555055055055055	1.951727628819368	1.173638834063844
				3.556056056056056	1.94726486315335	1.1709552244168704
				3.557057057057057	1.942725068824997	1.1682252948694565
				3.558058058058058	1.938108425416599	1.1654491534104159
				3.559059059059059	1.9334151155503931	1.162626909856583
				3.56006006006006	1.9286453248813413	1.1597586758484681
				3.561061061061061	1.9237992420897814	1.1568445648458474
				3.562062062062062	1.918877058873968	1.1538846921232633
				3.563063063063063	1.913878969942489	1.150879174765476
				3.564064064064064	1.9088051730065572	1.1478281316628247
				3.565065065065065	1.9036558687722016	1.144731683506529
				3.566066066066066	1.8984312609323146	1.1415899527839104
				3.567067067067067	1.893131556158605	1.1384030637735507
				3.568068068068068	1.887756964093415	1.1351711425403743
				3.569069069069069	1.8823076973414323	1.1318943169306617
				3.57007007007007	1.8767839714612775	1.1285727165669908
				3.571071071071071	1.8711860049569806	1.125206472843113
				3.572072072072072	1.8655140192693296	1.121795718918751
				3.573073073073073	1.8597682387671206	1.118340589714335
				3.574074074074074	1.8539488907382764	1.114841221905664
				3.575075075075075	1.8480562053808574	1.1112977539184994
				3.576076076076076	1.8420904157939555	1.1077103259230896
				3.577077077077077	1.836051757968472	1.104079079828624
				3.578078078078078	1.8299404707777849	1.1004041592776213
				3.579079079079079	1.8237567959682979	1.0966857096402467
				3.58008008008008	1.817500978149877	1.0929238780085613
				3.581081081081081	1.8111732647861762	1.0891188131907026
				3.5820820820820822	1.8047739061848482	1.0852706657049995
				3.583083083083083	1.7983031554876416	1.0813795877740173
				3.584084084084084	1.79176126866039	1.0774457333185379
				3.585085085085085	1.7851485044828799	1.0734692579514669
				3.586086086086086	1.778465124538624	1.0694503189716835
				3.5870870870870872	1.7717113932045052	1.0653890753578135
				3.588088088088088	1.764887577640324	1.0612856877619445
				3.589089089089089	1.7579939477782267	1.0571403185032673
				3.59009009009009	1.7510307763120299	1.0529531315616558
				3.591091091091091	1.7439983386864317	1.0487242925711828
				3.592092092092092	1.7368969130861176	1.0444539688135672
				3.593093093093093	1.7297267804247547	1.0401423292115521
				3.594094094094094	1.7224882243338837	1.0357895443222302
				3.595095095095095	1.7151815311516894	1.031395786330292
				3.596096096096096	1.7078069899116854	1.0269612290412151
				3.597097097097097	1.7003648923312742	1.0224860478743907
				3.598098098098098	1.692855532800206	1.0179704198561816
				3.599099099099099	1.6852792083689419	1.013414523612925
				3.6001001001001	1.6776362187368936	1.00881853936386
				3.601101101101101	1.6699268662405735	1.0041826489140018
				3.6021021021021022	1.6621514558416348	0.9995070356469502
				3.603103103103103	1.6543102951148048	0.9947918845176347
				3.604104104104104	1.6464036942357227	0.9900373820449984
				3.605105105105105	1.6384319659686664	0.98524371630462
				3.606106106106106	1.6303954256541824	0.9804110769212733
				3.6071071071071072	1.6222943911966092	0.9755396550614267
				3.608108108108108	1.6141291830515063	0.9706296434256821
				3.609109109109109	1.60590012421297	0.965681236241149
				3.61011011011011	1.5976075402008694	0.9606946292537664
				3.611111111111111	1.589251759047954	0.9556700197205533
				3.612112112112112	1.5808331112868899	0.9506076064018127
				3.613113113113113	1.57235192993718	0.9455075895532639
				3.614114114114114	1.5638085504919899	0.9403701709181217
				3.615115115115115	1.5552033109048782	0.9351955537191187
				3.616116116116116	1.5465365515764289	0.9299839426504651
				3.617117117117117	1.5378086153407828	0.9247355438697475
				3.618118118118118	1.5290198474520784	0.9194505649897815
				3.619119119119119	1.5201705955707954	0.9141292150703927
				3.62012012012012	1.511261209749997	0.9087717046101491
				3.621121121121121	1.502292042421492	0.9033782455380359
				3.622122122122122	1.4932634483818827	0.8979490512050676
				3.623123123123123	1.484175784778539	0.8924843363758554
				3.624124124124124	1.4750294110954643	0.8869843172201041
				3.625125125125125	1.4658246891390803	0.8814492113040664
				3.626126126126126	1.4565619830239112	0.8758792375819343
				3.6271271271271273	1.4472416591581814	0.8702746163871775
				3.628128128128128	1.4378640862293217	0.8646355694238299
				3.629129129129129	1.428429635189385	0.8589623197577168
				3.63013013013013	1.4189386792403726	0.8532550918076323
				3.631131131131131	1.4093915938194712	0.8475141113364627
				3.632132132132132	1.3997887565842002	0.8417396054422535
				3.633133133133133	1.390130547397475	0.8359318025492285
				3.634134134134134	1.3804173483125795	0.8300909323987544
				3.635135135135135	1.3706495435580497	0.8242172260402474
				3.636136136136136	1.3608275195224826	0.8183109158220422
				3.637137137137137	1.3509516647392428	0.8123722353821915
				3.638138138138138	1.3410223698711021	0.8064014196392336
				3.639139139139139	1.3310400276947765	0.8003987047828909
				3.64014014014014	1.321005033085396	0.7943643282647311
				3.641141141141141	1.3109177830008802	0.7882985287887756
				3.6421421421421423	1.3007786764662401	0.7822015463020529
				3.643143143143143	1.2905881145577887	0.7760736219851105
				3.644144144144144	1.2803465003872803	0.7699149982424734
				3.645145145145145	1.2700542390859586	0.763725918693054
				3.646146146146146	1.2597117377885363	0.7575066281605152
				3.6471471471471473	1.2493194056170909	0.7512573726635903
				3.648148148148148	1.23887765366487	0.7449783994063429
				3.649149149149149	1.2283868949800463	0.7386699567683966
				3.65015015015015	1.2178475445493626	0.7323322942951035
				3.651151151151151	1.2072600192817275	0.7259656626876771
				3.652152152152152	1.1966247379917163	0.7195703137932721
				3.653153153153153	1.185942121383009	0.7131465005950244
				3.654154154154154	1.175212592031743	0.7066944772020414
				3.655155155155155	1.1644365743698029	0.7002144988393529
				3.656156156156156	1.153614494668027	0.6937068218378127
				3.657157157157157	1.1427467810193452	0.6871717036239594
				3.658158158158158	1.13183386332185	0.6806094027098349
				3.659159159159159	1.1208761732617805	0.6740201786827549
				3.66016016016016	1.1098741442964601	0.6674042921950454
				3.661161161161161	1.0988282116371344	0.6607620049537254
				3.6621621621621614	1.0877388122317706	0.6540935797101616
				3.663163163163163	1.0766063847477594	0.6473992802496684
				3.664164164164164	1.0654313695545738	0.6406793713810782
				3.665165165165165	1.054214208706342	0.6339341189262626
				3.666166166166166	1.0429553459243626	0.6271637897096184
				3.6671671671671673	1.0316552265795538	0.6203686515475143
				3.668168168168168	1.0203142976748347	0.6135489732376945
				3.669169169169169	1.0089330078274426	0.606705024548647
				3.67017017017017	0.9975118072511859	0.5998370762089312
				3.671171171171171	0.9860511477386404	0.5929453998964721
				3.672172172172172	0.9745514826432671	0.5860302682278062
				3.673173173173173	0.9630132668614908	0.5790919547473068
				3.674174174174174	0.9514369568146953	0.5721307339163544
				3.675175175175175	0.9398230104311779	0.5651468811024878
				3.676176176176176	0.9281718871280233	0.5581406725685029
				3.677177177177177	0.916484047792945	0.5511123854615336
				3.6781781781781775	0.9047599547660395	0.5440622978020806
				3.679179179179179	0.893000071821508	0.5369906884730183
				3.68018018018018	0.881204864149303	0.529897837208561
				3.681181181181181	0.8693747983367325	0.5227840245831987
				3.6821821821821823	0.8575103423499999	0.515649532000597
				3.683183183183184	0.8456119655156925	0.5084946416824657
				3.684184184184184	0.8336801385022192	0.5013196366573971
				3.685185185185185	0.8217153333011855	0.4941248007496651
				3.686186186186186	0.809718023208732	0.4869104185680043
				3.6871871871871873	0.7976886828068023	0.47967677549434556
				3.688188188188189	0.7856277879443797	0.47242415767253243
				3.689189189189189	0.7735358157186529	0.46515285199699663
				3.69019019019019	0.7614132444561548	0.4578631461014149
				3.691191191191191	0.7492605536938309	0.4505553283473258
				3.692192192192192	0.7370782241600785	0.44322968781272726
				3.6931931931931934	0.7248667377557232	0.4358865142806381
				3.694194194194194	0.7126265775349618	0.4285260982276363
				3.695195195195195	0.7003582276862503	0.42114873081236914
				3.696196196196196	0.6880621735131524	0.41375470386403396
				3.697197197197197	0.6757389014151439	0.4063443098708377
				3.6981981981981984	0.6633888988683649	0.3989178419684207
				3.699199199199199	0.651012654406348	0.39147559392826936
				3.7002002002002	0.6386106576006801	0.3840178601460855
				3.701201201201201	0.6261833990416499	0.3765449356301514
				3.7022022022022014	0.6137313703188266	0.36905711598964946
				3.7032032032032034	0.6012550640016288	0.3615546974229783
				3.704204204204204	0.5887549736198294	0.35403797670602966
				3.705205205205205	0.5762315936440361	0.3465072511804504
				3.706206206206206	0.5636854194661323	0.3389628187418809
				3.7072072072072073	0.5511169473796792	0.33140497782817124
				3.708208208208208	0.5385266745602852	0.323834027407575
				3.709209209209209	0.5259150990459369	0.31625026696692304
				3.71021021021021	0.5132827197173032	0.30865399649977876
				3.7112112112112112	0.5006300362779901	0.3010455164945656
				3.712212212212212	0.48795754923478873	0.2934251279226885
				3.713213213213213	0.4752657598778605	0.2857931322266191
				3.714214214214214	0.46255517026092346	0.2781498313079812
				3.715215215215215	0.44982628318137674	0.27049552751559874
				3.716216216216216	0.4370796021604248	0.2628305236335442
				3.717217217217217	0.4243156314231505	0.255155122869155
				3.7182182182182175	0.41153487587857307	0.24746962884104273
				3.719219219219219	0.398737841099674	0.23977434556708158
				3.72022022022022	0.38592503330339917	0.23206957745238277
				3.721221221221221	0.37309695933063236	0.2243556292772524
				3.7222222222222223	0.360254126626147	0.21663280618513522
				3.723223223223224	0.34739704321853615	0.2089014136705466
				3.724224224224224	0.3345262177001074	0.20116175756698174
				3.725225225225225	0.32164215920677613	0.1934141440348258
				3.726226226226226	0.3087453773979133	0.1856588795492347
				3.7272272272272273	0.29583638243619714	0.17789627088802037
				3.728228228228229	0.282915684967419	0.17012662511950627
				3.729229229229229	0.26998379610029666	0.16235024959038916
				3.73023023023023	0.2570412273862469	0.15456745191357546
				3.7312312312312312	0.24408849079915357	0.14677853995601503
				3.732232232232232	0.23112609871511505	0.13898382182652266
				3.7332332332332334	0.21815456389217563	0.13118360586359024
				3.734234234234234	0.2051743994500422	0.12337820062318908
				3.735235235235235	0.19218611884978576	0.11556791486656423
				3.736236236236236	0.17919023587353464	0.10775305754802328
				3.737237237237237	0.16618726460414077	0.09993393780270893
				3.7382382382382384	0.15317771940485778	0.09211086493437867
				3.739239239239239	0.1401621148989791	0.08428414840316062
				3.74024024024024	0.12714096594949476	0.07645409781332045
				3.741241241241241	0.11411478763871483	0.06862102290100829
				3.7422422422422414	0.10108409524789837	0.06078523352200892
				3.743243243243243	0.08804940423686976	0.05294703963948439
				3.744244244244244	0.07501123022362804	0.045106751311712434
				3.745245245245245	0.06197008896395084	0.03726467867982165
				3.7462462462462462	0.048926496330992046	0.02942113195552291
				3.7472472472472473	0.035880968294875484	0.021576421408838305
				3.748248248248248	0.022834020902283522	0.013730857355827146
				3.749249249249249	0.009786170256048199	0.005884750146313399
				3.75025025025025	0.003262067505274583	0.0019615898483969973
				3.7512512512512513	0.01631017622780828	0.009807852247785314
				3.752252252252252	0.029357639762788153	0.01765372667440672
				3.753253253253253	0.04240394198696495	0.025498902766159674
				3.754254254254254	0.05544856682303149	0.033343070188569156
				3.755255255255255	0.0684909982600327	0.04118591864705989
				3.756256256256256	0.0815307203737786	0.049027137899231264
				3.757257257257257	0.09456721734725292	0.05686641776712992
				3.7582582582582575	0.10759997349101738	0.06470344814951928
				3.759259259259259	0.1206284732636111	0.07253791903414654
				3.76026026026026	0.133652201291944	0.0803695205100059
				3.761261261261261	0.14667064239168456	0.08819794277959832
				3.7622622622622623	0.15968328158763445	0.09602287617118353
				3.763263263263264	0.17268960413411003	0.10384401115103611
				3.764264264264264	0.18568909553528995	0.11166103833568111
				3.765265265265265	0.19868124156558242	0.11947364850414173
				3.766266266266266	0.21166552828995303	0.12728153261016284
				3.7672672672672673	0.22464144208426406	0.13508438179444188
				3.768268268268269	0.23760846965558804	0.14288188739684424
				3.769269269269269	0.250566098062513	0.15067374096861297
				3.77027027027027	0.2635138147354333	0.15845963428457088
				3.7712712712712713	0.2764511074968251	0.16623925935531264
				3.772272272272272	0.28937746458150726	0.17401230843938822
				3.7732732732732734	0.3022923746568851	0.18177847405547606
				3.774274274274274	0.315195326843178	0.18953744899454736
				3.775275275275275	0.3280858107336249	0.19728892633201492
				3.776276276276276	0.3409633164146835	0.20503259943988128
				3.777277277277277	0.35382733448618814	0.21276816199885876
				3.7782782782782784	0.3666773560815148	0.2204953080104963
				3.779279279279279	0.37951287288769625	0.22821373180927523
				3.78028028028028	0.39233337716554106	0.23592312807470714
				3.781281281281281	0.4051383617697121	0.2436231918434081
				3.7822822822822815	0.41792732016878986	0.2513136185211634
				3.783283283283283	0.43069974646530906	0.25899410389497607
				3.784284284284284	0.44345513541577136	0.26666434414510115
				3.785285285285285	0.4561929824506312	0.27432403585706394
				3.7862862862862863	0.4689127836942516	0.28197287603366017
				3.787287287287288	0.4816140359848458	0.28961056210694736
				3.788288288288289	0.4942962368943673	0.29723679195020575
				3.789289289289289	0.5069588847483991	0.30485126388989797
				3.79029029029029	0.5196014786459852	0.3124536767175942
				3.7912912912912913	0.5322235184794573	0.32004372970189543
				3.792292292292293	0.544824504954206	0.32762112260032183
				3.7932932932932935	0.5574039396084406	0.335185555671195
				3.794294294294294	0.5699613248329027	0.342736729685493
				3.795295295295295	0.5824961638905514	0.3502743459386871
				3.796296296296296	0.5950079609362123	0.3577981062625576
				3.797297297297298	0.6074962210361927	0.36530771303698895
				3.7982982982982985	0.61996045018786	0.37280286920174366
				3.799299299299299	0.632400155339179	0.3802832782682092
				3.8003003003003	0.6448148444082256	0.387748644331134
				3.801301301301301	0.6572040263026386	0.3951986720803236
				3.8023023023023024	0.6695672109390608	0.40263306681233013
				3.803303303303304	0.6819039092625104	0.4100515344421035
				3.804304304304305	0.694213633265742	0.41745378151463175
				3.805305305305305	0.7064958960085368	0.42483951521654145
				3.8063063063063054	0.7187502116369741	0.4322084433876865
				3.8073073073073074	0.7309760954026462	0.4395602745327032
				3.808308308308309	0.7431730636818364	0.44689471783254103
				3.8093093093093096	0.7553406339946471	0.45421148315596654
				3.81031031031031	0.7674783250240873	0.4615102810710405
				3.8113113113113113	0.7795856566351116	0.4687908228565677
				3.812312312312312	0.7916621498936111	0.4760528205135148
				3.8133133133133135	0.8037073270853656	0.4832959867764089
				3.8143143143143146	0.8157207117349298	0.49052003512469394
				3.815315315315315	0.8277018286244938	0.4977246797940718
				3.816316316316316	0.8396502038126689	0.504909635787798
				3.817317317317317	0.8515653646532481	0.5120746188879653
				3.8183183183183194	0.8634468398138907	0.5192193456667377
				3.81931931931932	0.875294159294776	0.526343533497567
				3.82032032032032	0.8871068544471914	0.533446900566372
				3.821321321321321	0.8988844579920707	0.5405291658826856
				3.8223223223223215	0.9106265040384791	0.54759004929077
				3.823323323323324	0.9223325281020441	0.5546292714807004
				3.824324324324325	0.9340020671233263	0.5616465539994119
				3.825325325325325	0.9456346594861387	0.5686416192617147
				3.8263263263263263	0.9572298450358071	0.5756141905612759
				3.827327327327328	0.9687871650973725	0.5825639920815648
				3.828328328328329	0.9803061624937324	0.5894907489067608
				3.8293293293293296	0.9917863815637312	0.5963941870326336
				3.83033033033033	1.0032273681801793	0.6032740333773773
				3.8313313313313313	1.0146286697678202	0.6101300157924151
				3.832332332332333	1.0259898353212333	0.6169618630731649
				3.8333333333333335	1.0373104154226718	0.6237693049697659
				3.834334334334335	1.0485899622598442	0.630552072197771
				3.835335335335335	1.0598280296436258	0.6373098964487965
				3.836336336336336	1.0710241730257095	0.6440425104011381
				3.8373373373373374	1.0821779495161912	0.6507496477303444
				3.8383383383383385	1.0932889179010905	0.6574310431197523
				3.83933933933934	1.1043566386598007	0.6640864322709806
				3.84034034034034	1.1153806739824794	0.670715551914388
				3.841341341341341	1.126360587787363	0.677318139819484
				3.8423423423423424	1.137295945738019	0.6838939348053052
				3.843343343343344	1.1481863152605272	0.6904426767507441
				3.844344344344345	1.1590312655605928	0.6969641066048411
				3.845345345345345	1.1698303676405826	0.7034579663970308
				3.8463463463463454	1.1805831943164997	0.7099239992473464
				3.8473473473473474	1.1912893202348807	0.7163619493765814
				3.848348348348349	1.2019483218896196	0.7227715621164078
				3.8493493493493496	1.2125597776387234	0.729152583919451
				3.8503503503503502	1.2231232677209873	0.7355047623693166
				3.8513513513513513	1.2336383742726047	0.7418278461905782
				3.852352352352352	1.2441046813436931	0.748121585258717
				3.8533533533533535	1.2545217749147475	0.7543857306100135
				3.8543543543543546	1.2648892429130192	0.7606200344513989
				3.8553553553553552	1.2752066752288183	0.766824250170255
				3.856356356356356	1.2854736637317326	0.772998132344171
				3.857357357357357	1.2956898022867747	0.7791414367506507
				3.8583583583583594	1.3058546867704472	0.7852539203767743
				3.85935935935936	1.3159679150867292	0.7913353414288103
				3.86036036036036	1.326029087182979	0.7973854593417803
				3.861361361361361	1.3360378050657653	0.8034040347889767
				3.8623623623623615	1.3459936728166042	0.8093908296914275
				3.863363363363364	1.355896296607625	0.8153456072273162
				3.8643643643643646	1.3657452847171476	0.821268131841348
				3.865365365365365	1.3755402475451781	0.8271581692540696
				3.8663663663663663	1.385280797628819	0.8330154864711345
				3.867367367367368	1.394966549657599	0.8388398517925216
				3.868368368368369	1.4045971204887122	0.8446310348217
				3.8693693693693696	1.4141721291621767	0.8503888064747426
				3.87037037037037	1.4236911969159018	0.8561129389893878
				3.8713713713713713	1.4331539472006725	0.8618032059340502
				3.872372372372373	1.4425600056950434	0.8674593822167765
				3.8733733733733735	1.451909000320149	0.8730812440941513
				3.874374374374375	1.461200561254418	0.8786685691801446
				3.8753753753753752	1.4704343209482051	0.884221136454912
				3.876376376376376	1.4796099141383305	0.889738726273537
				3.8773773773773774	1.4887269778625256	0.8952211203747172
				3.8783783783783785	1.4977851514737952	0.9006681018894019
				3.87937937937938	1.5067840766546805	0.9060794553493676
				3.88038038038038	1.5157233974314355	0.9114549666957433
				3.881381381381381	1.5246027601881063	0.9167944232874772
				3.8823823823823824	1.5334218136805202	0.9220976139097485
				3.883383383383384	1.54218020905018	0.9273643287823234
				3.8843843843843846	1.5508775998380642	0.9325943595678513
				3.885385385385385	1.5595136419983318	0.9377874993801074
				3.8863863863863854	1.568087993911931	0.9429435427921775
				3.887387387387387	1.576600316400114	0.948062285844583
				3.888388388388389	1.5850502727378524	0.9531435260533476
				3.8893893893893896	1.5934375286671596	0.9581870624180101
				3.8903903903903903	1.6017617524103123	0.9631926954295748
				3.8913913913913913	1.6100226146829724	0.9681602270783997
				3.892392392392392	1.6182197887072158	0.9730894608620351
				3.8933933933933935	1.6263529502244556	0.9779802017929918
				3.8943943943943946	1.6344217775082728	0.9828322564064579
				3.8953953953953953	1.6424259513771422	0.9876454327679502
				3.896396396396396	1.6503651552070544	0.9924195404809044
				3.897397397397397	1.6582390749440434	0.9971543906942115
				3.8983983983983994	1.6660473991166114	1.0018497961096835
				3.8993993993994	1.6737898188480496	1.0065055709894675
				3.9004004004004	1.6814660278686506	1.0111215311633877
				3.901401401401401	1.6890757225278312	1.015697494036232
				3.9024024024024015	1.6966186018061395	1.020233278594979
				3.903403403403404	1.7040943673271671	1.0247287054159542
				3.9044044044044046	1.7115027233693447	1.0291835966719285
				3.905405405405405	1.7188433768776452	1.0335977761391528
				3.9064064064064064	1.7261160374751758	1.0379710692043287
				3.907407407407408	1.7333204174746641	1.042303302871517
				3.908408408408409	1.7404562318898396	1.0465943057689795
				3.9094094094094096	1.7475231984467028	1.0508439081559593
				3.91041041041041	1.7545210375946931	1.0550519419293918
				3.9114114114114114	1.761449472517751	1.0592182406305604
				3.912412412412413	1.7683082291452652	1.0633426394516772
				3.9134134134134135	1.7750970361629113	1.0674249752424017
				3.914414414414415	1.7818156250233874	1.0714650865162956
				3.9154154154154153	1.7884637299570378	1.0754628134572126
				3.916416416416416	1.795041087982367	1.07941799792562
				3.9174174174174174	1.801547438916437	1.0833304834648503
				3.9184184184184185	1.807982525385164	1.087200115307294
				3.91941941941942	1.8143460928334985	1.0910267403805207
				3.92042042042042	1.8206378895354962	1.094810207313336
				3.921421421421421	1.8268576666042742	1.0985503664417662
				3.9224224224224224	1.8330051780018544	1.102247069814979
				3.923423423423424	1.839080180548899	1.1059001712011396
				3.9244244244244246	1.845082433934328	1.109509526093191
				3.925425425425425	1.8510117007248312	1.1130749917145746
				3.9264264264264255	1.8568677463742498	1.1165964270248727
				3.927427427427428	1.8626503392328613	1.1200736927253907
				3.928428428428429	1.868359250556545	1.1235066512646694
				3.9294294294294296	1.8739942545158252	1.1268951668439235
				3.9304304304304303	1.8795551282048073	1.1302391054224128
				3.931431431431432	1.8850416516499915	1.1335383347227461
				3.932432432432433	1.8904536078189835	1.1367927242361135
				3.9334334334334335	1.8957907826290679	1.1400021452274491
				3.934434434434434	1.9010529649556878	1.1431664707405238
				3.9354354354354353	1.9062399466407876	1.1462855756029646
				3.936436436436437	1.911351522501051	1.1493593364312096
				3.9374374374374375	1.9163874903360179	1.152387631635387
				3.938438438438439	1.9213476509360845	1.1553703414241259
				3.93943943943944	1.9262318080903782	1.1583073478092931
				3.94044044044044	1.9310397685945213	1.161198534610661
				3.941441441441442	1.9357713422582796	1.1640437874605067
				3.9424424424424425	1.9404263419130772	1.1668429938081304
				3.943443443443444	1.9450045834194045	1.1695960429243115
				3.9444444444444446	1.9495058856741003	1.1723028259056882
				3.945445445445445	1.9539300706175216	1.1749632356790645
				3.9464464464464464	1.9582769632405783	1.177577167005646
				3.947447447447448	1.962546391591663	1.1801445164852027
				3.948448448448449	1.966738186783451	1.1826651825601615
				3.9494494494494496	1.9708521829995793	1.1851390655196195
				3.9504504504504494	1.974888217501206	1.1875660675032909
				3.9514514514514514	1.9788461306334542	1.1899460925053797
				3.952452452452453	1.9827257658317172	1.1922790463783732
				3.9534534534534536	1.986526969627857	1.194564836836768
				3.954454454454455	1.9902495916562788	1.1968033734607229
				3.9554554554554553	1.9938934846598724	1.1989945676996332
				3.956456456456456	1.9974585044958404	1.2011383328756333
				3.9574574574574575	2.0009445101414016	1.2032345841870271
				3.9584584584584586	2.004351363699365	1.205283238711641
				3.95945945945946	2.007678930403589	1.2072842154101044
				3.96046046046046	2.0109270786243125	1.2092374351290578
				3.961461461461461	2.0140956798733565	1.2111428206042798
				3.9624624624624634	2.017184608809213	1.2130002964637459
				3.963463463463464	2.0201937432420007	1.21480978923061
				3.9644644644644647	2.023122964138297	1.2165712273261116
				3.965465465465465	2.025972155625849	1.218284541072404
				3.9664664664664655	2.028741204998155	1.2199496626953141
				3.967467467467468	2.0314300027189254	1.2215665263270226
				3.968468468468469	2.0340384424264144	1.2231350680086686
				3.9694694694694697	2.036566420937625	1.2246552256928793
				3.9704704704704703	2.0390138382523957	1.226126939246226
				3.971471471471472	2.0413805975573522	1.2275501504516022
				3.972472472472473	2.0436666052297374	1.2289248030105264
				3.9734734734734736	2.045871770841118	1.2302508425453687
				3.974474474474474	2.047996007160958	1.2315282166015027
				3.9754754754754753	2.0500392301600705	1.2327568746493787
				3.976476476476477	2.052001359013943	1.2339367680865252
				3.9774774774774775	2.0538823161059314	1.2350678502394694
				3.978478478478479	2.0556820270303366	1.2361500763655855
				3.97947947947948	2.057400420595339	1.2371834036548608
				3.98048048048048	2.059037428825821	1.2381677912315936
				3.9814814814814814	2.060592986966056	1.239103200156008
				3.9824824824824825	2.0620670334822644	1.2399895934257932
				3.983483483483484	2.0634595100650546	1.2408269359775692
				3.9844844844844847	2.064770361631727	1.2416151946882736
				3.985485485485485	2.065999536328448	1.2423543383764704
				3.9864864864864864	2.067146985532312	1.2430443378035854
				3.987487487487488	2.0682126638532505	1.2436851656750594
				3.9884884884884886	2.0691965291358416	1.2442767966414328
				3.9894894894894897	2.0700985424609706	1.2448192072993458
				3.9904904904904894	2.070918668147369	1.2453123761924623
				3.9914914914914914	2.071656873753026	1.2457562838123217
				3.992492492492493	2.0723131300764757	1.246150912599109
				3.9934934934934936	2.0728874111579496	1.2464962469423513
				3.994494494494495	2.073379694280401	1.2467922731815313
				3.9954954954954953	2.07378995997041	1.2470389796066332
				3.996496496496496	2.0741181919989464	1.2472363564586004
				3.9974974974974975	2.074364377382016	1.2473843959297248
				3.9984984984984986	2.0745285063811756	1.2474830921639568
				3.9994994994995	2.074610572503916	1.247532441257133
				4.0005005005005	2.074610572503916	1.247532441257133
				4.001501501501502	2.0745285063811756	1.2474830921639568
				4.002502502502503	2.074364377382016	1.2473843959297248
				4.003503503503503	2.0741181919989464	1.2472363564586004
				4.004504504504505	2.07378995997041	1.2470389796066332
				4.005505505505505	2.0733796942804017	1.2467922731815317
				4.006506506506507	2.0728874111579496	1.2464962469423513
				4.007507507507508	2.072313130076476	1.2461509125991095
				4.008508508508508	2.071656873753026	1.2457562838123217
				4.00950950950951	2.070918668147369	1.2453123761924623
				4.01051051051051	2.0700985424609715	1.2448192072993463
				4.011511511511512	2.0691965291358425	1.2442767966414334
				4.0125125125125125	2.0682126638532505	1.2436851656750594
				4.013513513513513	2.067146985532312	1.2430443378035854
				4.014514514514515	2.0659995363284485	1.2423543383764706
				4.015515515515515	2.064770361631727	1.2416151946882732
				4.016516516516517	2.0634595100650546	1.2408269359775692
				4.0175175175175175	2.0620670334822644	1.2399895934257932
				4.018518518518518	2.060592986966056	1.239103200156008
				4.01951951951952	2.059037428825821	1.2381677912315936
				4.02052052052052	2.05740042059534	1.2371834036548612
				4.021521521521522	2.0556820270303366	1.2361500763655855
				4.0225225225225225	2.0538823161059314	1.2350678502394694
				4.023523523523523	2.052001359013943	1.2339367680865252
				4.024524524524525	2.0500392301600705	1.2327568746493787
				4.025525525525525	2.047996007160958	1.2315282166015027
				4.026526526526527	2.045871770841118	1.2302508425453687
				4.027527527527528	2.043666605229738	1.2289248030105264
				4.028528528528528	2.0413805975573527	1.2275501504516027
				4.02952952952953	2.0390138382523957	1.2261269392462262
				4.03053053053053	2.036566420937625	1.2246552256928793
				4.031531531531532	2.0340384424264144	1.2231350680086688
				4.0325325325325325	2.031430002718926	1.2215665263270228
				4.033533533533533	2.028741204998155	1.2199496626953141
				4.034534534534535	2.025972155625849	1.218284541072404
				4.035535535535535	2.023122964138297	1.2165712273261118
				4.036536536536537	2.020193743242001	1.2148097892306104
				4.0375375375375375	2.0171846088092145	1.2130002964637465
				4.038538538538538	2.0140956798733565	1.2111428206042798
				4.03953953953954	2.0109270786243125	1.2092374351290578
				4.04054054054054	2.0076789304035896	1.2072842154101049
				4.041541541541542	2.0043513636993655	1.205283238711641
				4.042542542542543	2.0009445101414016	1.2032345841870271
				4.043543543543543	1.997458504495841	1.2011383328756338
				4.044544544544545	1.9938934846598733	1.1989945676996336
				4.045545545545545	1.9902495916562788	1.1968033734607229
				4.046546546546547	1.9865269696278585	1.1945648368367685
				4.047547547547548	1.9827257658317174	1.1922790463783732
				4.048548548548548	1.9788461306334542	1.1899460925053797
				4.04954954954955	1.9748882175012068	1.187566067503291
				4.05055055055055	1.9708521829995793	1.1851390655196197
				4.051551551551552	1.9667381867834517	1.182665182560162
				4.0525525525525525	1.962546391591663	1.1801445164852027
				4.053553553553553	1.9582769632405785	1.177577167005646
				4.054554554554555	1.953930070617522	1.174963235679065
				4.055555555555555	1.9495058856741008	1.1723028259056887
				4.056556556556557	1.945004583419405	1.1695960429243124
				4.0575575575575575	1.9404263419130772	1.1668429938081302
				4.058558558558558	1.935771342258281	1.1640437874605076
				4.05955955955956	1.9310397685945224	1.1611985346106617
				4.06056056056056	1.9262318080903782	1.1583073478092931
				4.061561561561562	1.9213476509360845	1.1553703414241256
				4.0625625625625625	1.9163874903360183	1.1523876316353874
				4.063563563563563	1.9113515225010516	1.14935933643121
				4.064564564564565	1.9062399466407876	1.1462855756029646
				4.065565565565565	1.9010529649556882	1.1431664707405238
				4.066566566566567	1.8957907826290692	1.1400021452274498
				4.067567567567568	1.8904536078189846	1.1367927242361142
				4.068568568568568	1.8850416516499915	1.1335383347227463
				4.06956956956957	1.8795551282048073	1.1302391054224128
				4.07057057057057	1.8739942545158252	1.1268951668439235
				4.071571571571572	1.868359250556546	1.1235066512646699
				4.0725725725725725	1.8626503392328624	1.1200736927253911
				4.073573573573573	1.8568677463742498	1.1165964270248727
				4.074574574574575	1.8510117007248312	1.1130749917145746
				4.075575575575575	1.8450824339343295	1.1095095260931922
				4.076576576576577	1.8390801805488994	1.1059001712011403
				4.0775775775775776	1.8330051780018546	1.1022470698149796
				4.078578578578578	1.8268576666042742	1.0985503664417662
				4.07957957957958	1.8206378895354973	1.094810207313337
				4.08058058058058	1.8143460928334996	1.0910267403805218
				4.081581581581582	1.8079825253851645	1.0872001153072943
				4.082582582582583	1.8015474389164372	1.0833304834648507
				4.083583583583583	1.7950410879823677	1.07941799792562
				4.084584584584585	1.7884637299570398	1.075462813457214
				4.085585585585585	1.7818156250233892	1.0714650865162965
				4.086586586586587	1.775097036162912	1.0674249752424019
				4.087587587587588	1.7683082291452656	1.0633426394516774
				4.088588588588588	1.7614494725177523	1.0592182406305612
				4.08958958958959	1.7545210375946942	1.055051941929393
				4.09059059059059	1.7475231984467028	1.0508439081559595
				4.091591591591592	1.7404562318898402	1.04659430576898
				4.092592592592593	1.7333204174746657	1.0423033028715172
				4.093593593593593	1.7261160374751774	1.0379710692043294
				4.094594594594595	1.7188433768776459	1.0335977761391533
				4.095595595595595	1.7115027233693447	1.0291835966719287
				4.096596596596597	1.7040943673271671	1.0247287054159546
				4.097597597597598	1.6966186018061415	1.0202332785949795
				4.098598598598598	1.6890757225278326	1.0156974940362329
				4.0995995995996	1.681466027868652	1.0111215311633879
				4.1006006006006	1.6737898188480502	1.006505570989468
				4.101601601601602	1.6660473991166131	1.0018497961096848
				4.102602602602603	1.658239074944045	0.9971543906942121
				4.103603603603603	1.650365155207055	0.9924195404809051
				4.104604604604605	1.6424259513771424	0.9876454327679502
				4.105605605605605	1.634421777508274	0.982832256406459
				4.106606606606607	1.6263529502244574	0.9779802017929933
				4.107607607607608	1.6182197887072165	0.9730894608620354
				4.108608608608609	1.610022614682973	0.9681602270784002
				4.10960960960961	1.6017617524103125	0.9631926954295748
				4.11061061061061	1.593437528667161	0.9581870624180109
				4.111611611611612	1.585050272737854	0.9531435260533485
				4.112612612612613	1.5766003164001143	0.9480622858445834
				4.113613613613614	1.5680879939119314	0.9429435427921778
				4.114614614614615	1.559513641998333	0.9377874993801082
				4.115615615615615	1.5508775998380664	0.9325943595678522
				4.116616616616617	1.542180209050181	0.927364328782324
				4.117617617617618	1.5334218136805204	0.9220976139097491
				4.118618618618619	1.5246027601881078	0.916794423287478
				4.11961961961962	1.5157233974314377	0.9114549666957447
				4.12062062062062	1.5067840766546823	0.9060794553493686
				4.121621621621622	1.4977851514737959	0.9006681018894024
				4.122622622622623	1.488726977862526	0.8952211203747178
				4.123623623623624	1.479609914138331	0.8897387262735376
				4.124624624624625	1.4704343209482071	0.8842211364549133
				4.125625625625625	1.4612005612544199	0.8786685691801456
				4.126626626626627	1.4519090003201502	0.8730812440941519
				4.127627627627628	1.4425600056950447	0.8674593822167774
				4.128628628628629	1.433153947200675	0.8618032059340516
				4.12962962962963	1.423691196915903	0.8561129389893885
				4.13063063063063	1.414172129162177	0.8503888064747426
				4.131631631631632	1.4045971204887138	0.8446310348217005
				4.132632632632633	1.394966549657601	0.8388398517925229
				4.133633633633634	1.3852807976288204	0.8330154864711355
				4.134634634634635	1.3755402475451788	0.8271581692540698
				4.135635635635635	1.3657452847171478	0.8212681318413485
				4.136636636636637	1.3558962966076262	0.8153456072273167
				4.137637637637638	1.345993672816606	0.8093908296914287
				4.138638638638639	1.3360378050657664	0.8034040347889773
				4.13963963963964	1.326029087182981	0.7973854593417814
				4.14064064064064	1.31596791508673	0.7913353414288107
				4.141641641641642	1.305854686770448	0.7852539203767747
				4.142642642642643	1.295689802286776	0.7791414367506516
				4.143643643643644	1.285473663731733	0.7729981323441715
				4.144644644644645	1.2752066752288194	0.7668242501702557
				4.145645645645645	1.26488924291302	0.7606200344513993
				4.146646646646647	1.2545217749147488	0.7543857306100149
				4.147647647647648	1.2441046813436936	0.7481215852587173
				4.148648648648649	1.2336383742726071	0.7418278461905797
				4.14964964964965	1.2231232677209884	0.7355047623693173
				4.15065065065065	1.212559777638725	0.7291525839194519
				4.151651651651652	1.2019483218896205	0.7227715621164087
				4.152652652652653	1.1912893202348827	0.7163619493765826
				4.153653653653654	1.1805831943165015	0.709923999247347
				4.154654654654655	1.1698303676405835	0.7034579663970314
				4.155655655655655	1.159031265560594	0.6969641066048423
				4.156656656656657	1.148186315260528	0.6904426767507444
				4.157657657657658	1.13729594573802	0.6838939348053058
				4.158658658658659	1.1263605877873637	0.6773181398194847
				4.15965965965966	1.115380673982481	0.6707155519143889
				4.16066066066066	1.104356638659802	0.6640864322709814
				4.161661661661662	1.0932889179010925	0.6574310431197535
				4.162662662662663	1.0821779495161925	0.6507496477303454
				4.163663663663664	1.0710241730257113	0.6440425104011394
				4.164664664664665	1.0598280296436273	0.6373098964487973
				4.165665665665665	1.0485899622598462	0.6305520721977722
				4.166666666666667	1.0373104154226735	0.6237693049697669
				4.167667667667668	1.0259898353212338	0.616961863073165
				4.168668668668669	1.0146286697678213	0.610130015792416
				4.16966966966967	1.0032273681801798	0.6032740333773776
				4.17067067067067	0.9917863815637327	0.5963941870326346
				4.171671671671672	0.980306162493733	0.5894907489067612
				4.172672672672673	0.9687871650973738	0.5825639920815656
				4.173673673673674	0.9572298450358081	0.5756141905612766
				4.174674674674675	0.9456346594861409	0.568641619261716
				4.175675675675675	0.9340020671233277	0.5616465539994127
				4.176676676676677	0.9223325281020465	0.5546292714807017
				4.177677677677678	0.9106265040384807	0.547590049290771
				4.178678678678679	0.8988844579920727	0.5405291658826866
				4.17967967967968	0.8871068544471928	0.5334469005663729
				4.18068068068068	0.8752941592947766	0.5263435334975675
				4.181681681681682	0.8634468398138923	0.5192193456667388
				4.182682682682683	0.8515653646532488	0.5120746188879659
				4.183683683683684	0.8396502038126711	0.5049096357877996
				4.184684684684685	0.8277018286244944	0.4977246797940721
				4.185685685685685	0.8157207117349319	0.49052003512469544
				4.186686686686687	0.8037073270853665	0.48329598677640945
				4.187687687687688	0.7916621498936135	0.47605282051351594
				4.188688688688689	0.7795856566351123	0.468790822856568
				4.18968968968969	0.7674783250240896	0.4615102810710419
				4.19069069069069	0.7553406339946488	0.45421148315596743
				4.191691691691692	0.743173063681839	0.4468947178325424
				4.192692692692693	0.7309760954026482	0.43956027453270424
				4.193693693693694	0.7187502116369746	0.4322084433876869
				4.194694694694695	0.7064958960085383	0.4248395152165424
				4.195695695695696	0.6942136332657426	0.4174537815146323
				4.196696696696697	0.6819039092625131	0.41005153444210524
				4.197697697697698	0.6695672109390617	0.4026330668123307
				4.198698698698699	0.6572040263026411	0.39519867208032505
				4.1996996996997	0.6448148444082265	0.38774864433113454
				4.2007007007007005	0.6324001553391813	0.38028327826821084
				4.201701701701702	0.6199604501878606	0.372802869201744
				4.202702702702703	0.6074962210361952	0.3653077130369904
				4.203703703703704	0.5950079609362139	0.3577981062625585
				4.204704704704705	0.582496163890552	0.35027434593868745
				4.2057057057057055	0.5699613248329042	0.3427367296854939
				4.206706706706707	0.5574039396084413	0.3351855556711954
				4.207707707707708	0.5448245049542075	0.3276211226003227
				4.208708708708709	0.5322235184794579	0.3200437297018959
				4.20970970970971	0.5196014786459878	0.31245367671759583
				4.210710710710711	0.5069588847483998	0.30485126388989836
				4.211711711711712	0.4942962368943697	0.2972367919502073
				4.212712712712713	0.4816140359848464	0.2896105621069478
				4.213713713713714	0.4689127836942543	0.2819728760336617
				4.214714714714715	0.45619298245063195	0.2743240358570644
				4.215715715715716	0.4434551354157739	0.2666643441451027
				4.216716716716717	0.43069974646531084	0.2589941038949771
				4.217717717717718	0.41792732016879053	0.2513136185211639
				4.218718718718719	0.40513836176971374	0.24362319184340903
				4.21971971971972	0.3923333771655418	0.2359231280747075
				4.2207207207207205	0.379512872887698	0.22821373180927618
				4.221721721721722	0.3666773560815154	0.22049530801049672
				4.222722722722723	0.35382733448619075	0.21276816199886028
				4.223723723723724	0.3409633164146843	0.20503259943988184
				4.224724724724725	0.32808581073362747	0.19728892633201658
				4.2257257257257255	0.3151953268431789	0.18953744899454789
				4.226726726726727	0.3022923746568876	0.18177847405547767
				4.227727727727728	0.28937746458150887	0.17401230843938917
				4.228728728728729	0.2764511074968276	0.1662392593553142
				4.22972972972973	0.263513814735435	0.1584596342845719
				4.2307307307307305	0.2505660980625137	0.15067374096861338
				4.231731731731732	0.23760846965558968	0.14288188739684518
				4.232732732732733	0.2246414420842648	0.13508438179444232
				4.233733733733734	0.21166552828995472	0.12728153261016387
				4.234734734734735	0.19868124156558323	0.1194736485041422
				4.235735735735736	0.18568909553529253	0.11166103833568267
				4.236736736736737	0.1726896041341107	0.10384401115103656
				4.237737737737738	0.15968328158763706	0.09602287617118511
				4.238738738738739	0.14667064239168529	0.08819794277959875
				4.23973973973974	0.1336522012919466	0.08036952051000748
				4.2407407407407405	0.12062847326361274	0.07253791903414755
				4.241741741741742	0.10759997349101999	0.06470344814952085
				4.242742742742743	0.0945672173472546	0.05686641776713094
				4.243743743743744	0.08153072037377938	0.04902713789923174
				4.244744744744745	0.06849099826003441	0.04118591864706089
				4.2457457457457455	0.055448566823032244	0.033343070188569614
				4.246746746746747	0.04240394198696664	0.025498902766160687
				4.247747747747748	0.029357639762788913	0.017653726674407177
				4.248748748748749	0.016310176227810884	0.009807852247786884
				4.24974974974975	0.003262067505275345	0.0019615898483974557
				4.250750750750751	0.009786170256045595	0.005884750146311833
				4.251751751751752	0.02283402090228277	0.013730857355826688
				4.252752752752753	0.03588096829487287	0.02157642140883673
				4.253753753753754	0.04892649633099037	0.029421131955521894
				4.254754754754755	0.06197008896394825	0.037264678679820105
				4.255755755755756	0.07501123022362638	0.045106751311711435
				4.256756756756757	0.08804940423686898	0.05294703963948394
				4.257757757757758	0.1010840952478967	0.06078523352200791
				4.258758758758759	0.11411478763871406	0.06862102290100783
				4.25975975975976	0.12714096594949303	0.07645409781331944
				4.2607607607607605	0.14016211489897834	0.08428414840316016
				4.261761761761762	0.15317771940485517	0.09211086493437716
				4.262762762762763	0.16618726460414004	0.0999339378027085
				4.263763763763764	0.17919023587353197	0.10775305754802172
				4.264764764764765	0.19218611884978498	0.11556791486656377
				4.2657657657657655	0.20517439945003965	0.12337820062318751
				4.266766766766767	0.21815456389217405	0.13118360586358924
				4.267767767767768	0.23112609871511255	0.13898382182652116
				4.268768768768769	0.2440884907991519	0.146778539956014
				4.26976976976977	0.25704122738624613	0.15456745191357493
				4.2707707707707705	0.26998379610029494	0.16235024959038813
				4.271771771771772	0.2829156849674182	0.17012662511950583
				4.272772772772773	0.2958363824361946	0.1778962708880188
				4.273773773773774	0.3087453773979126	0.18565887954923432
				4.274774774774775	0.3216421592067735	0.19341414403482415
				4.275775775775776	0.3345262177001066	0.20116175756698126
				4.276776776776777	0.34739704321853376	0.20890141367054507
				4.277777777777778	0.3602541266261462	0.2166328061851348
				4.278778778778779	0.37309695933062975	0.22435562927725072
				4.27977977977978	0.38592503330339734	0.23206957745238174
				4.2807807807807805	0.3987378410996714	0.23977434556708005
				4.281781781781782	0.41153487587857146	0.24746962884104176
				4.282782782782783	0.42431563142314976	0.2551551228691545
				4.283783783783784	0.4370796021604232	0.26283052363354314
				4.284784784784785	0.4498262831813758	0.2704955275155982
				4.2857857857857855	0.46255517026092097	0.2781498313079797
				4.286786786786787	0.4752657598778599	0.2857931322266187
				4.287787787787788	0.4879575492347862	0.2934251279226868
				4.288788788788789	0.5006300362779894	0.30104551649456524
				4.28978978978979	0.5132827197173007	0.3086539964997772
				4.290790790790791	0.5259150990459363	0.3162502669669225
				4.291791791791792	0.5385266745602827	0.3238340274075734
				4.292792792792793	0.5511169473796775	0.33140497782817024
				4.293793793793794	0.5636854194661297	0.33896281874187945
				4.294794794794795	0.5762315936440345	0.3465072511804493
				4.295795795795796	0.5887549736198285	0.35403797670602927
				4.296796796796797	0.6012550640016273	0.36155469742297747
				4.297797797797798	0.6137313703188257	0.369057115989649
				4.298798798798799	0.6261833990416473	0.3765449356301496
				4.2997997997998	0.6386106576006794	0.38401786014608513
				4.3008008008008005	0.6510126544063459	0.391475593928268
				4.301801801801802	0.663388898868364	0.3989178419684201
				4.302802802802803	0.6757389014151414	0.4063443098708361
				4.303803803803804	0.6880621735131517	0.4137547038640337
				4.304804804804805	0.7003582276862478	0.4211487308123676
				4.3058058058058055	0.7126265775349603	0.4285260982276356
				4.306806806806807	0.724866737755721	0.43588651428063674
				4.307807807807808	0.7370782241600766	0.4432296878127265
				4.308808808808809	0.7492605536938302	0.45055532834732553
				4.30980980980981	0.761413244456153	0.45786314610141404
				4.3108108108108105	0.7735358157186524	0.46515285199699613
				4.311811811811812	0.7856277879443773	0.4724241576725309
				4.312812812812813	0.7976886828068017	0.479676775494345
				4.313813813813814	0.8097180232087298	0.48691041856800304
				4.314814814814815	0.8217153333011846	0.4941248007496646
				4.315815815815816	0.8336801385022169	0.5013196366573958
				4.316816816816817	0.8456119655156916	0.5084946416824653
				4.317817817817818	0.8575103423499976	0.5156495320005955
				4.318818818818819	0.8693747983367311	0.5227840245831977
				4.31981981981982	0.8812048641493008	0.5298978372085597
				4.3208208208208205	0.8930000718215064	0.5369906884730172
				4.321821821821822	0.904759954766039	0.5440622978020802
				4.322822822822823	0.9164840477929433	0.5511123854615327
				4.323823823823824	0.9281718871280228	0.5581406725685025
				4.324824824824825	0.9398230104311753	0.5651468811024862
				4.3258258258258255	0.9514369568146948	0.5721307339163542
				4.326826826826827	0.9630132668614886	0.5790919547473053
				4.327827827827828	0.9745514826432659	0.5860302682278058
				4.328828828828829	0.9860511477386384	0.592945399896471
				4.32982982982983	0.9975118072511856	0.599837076208931
				4.330830830830831	1.0089330078274406	0.6067050245486456
				4.331831831831832	1.0203142976748336	0.6135489732376938
				4.332832832832833	1.031655226579552	0.6203686515475133
				4.333833833833834	1.042955345924361	0.6271637897096175
				4.334834834834835	1.054214208706341	0.633934118926262
				4.335835835835836	1.0654313695545725	0.6406793713810772
				4.336836836836837	1.0766063847477585	0.647399280249668
				4.337837837837838	1.0877388122317686	0.6540935797101605
				4.338838838838839	1.0988282116371335	0.6607620049537246
				4.33983983983984	1.1098741442964577	0.6674042921950438
				4.3408408408408405	1.1208761732617796	0.6740201786827542
				4.341841841841842	1.1318338633218477	0.6806094027098335
				4.342842842842843	1.1427467810193443	0.6871717036239585
				4.343843843843844	1.1536144946680247	0.6937068218378116
				4.344844844844845	1.1644365743698017	0.7002144988393522
				4.3458458458458455	1.1752125920317429	0.7066944772020411
				4.346846846846847	1.1859421213830081	0.7131465005950238
				4.347847847847848	1.196624737991716	0.7195703137932717
				4.348848848848849	1.207260019281726	0.7259656626876759
				4.34984984984985	1.2178475445493624	0.7323322942951033
				4.3508508508508505	1.2283868949800445	0.7386699567683956
				4.351851851851852	1.2388776536648696	0.7449783994063424
				4.352852852852853	1.2493194056170889	0.7512573726635892
				4.353853853853854	1.2597117377885358	0.7575066281605148
				4.354854854854855	1.2700542390859564	0.7637259186930525
				4.355855855855856	1.2803465003872787	0.7699149982424728
				4.356856856856857	1.2905881145577867	0.7760736219851094
				4.357857857857858	1.3007786764662381	0.7822015463020517
				4.358858858858859	1.3109177830008796	0.7882985287887749
				4.35985985985986	1.3210050330853942	0.7943643282647301
				4.3608608608608606	1.3310400276947756	0.8003987047828902
				4.361861861861862	1.3410223698711006	0.8064014196392331
				4.362862862862863	1.3509516647392426	0.8123722353821915
				4.363863863863864	1.360827519522481	0.8183109158220412
				4.364864864864865	1.3706495435580488	0.824217226040247
				4.365865865865866	1.3804173483125775	0.8300909323987533
				4.366866866866867	1.3901305473974743	0.8359318025492282
				4.367867867867868	1.3997887565841987	0.8417396054422526
				4.368868868868869	1.4093915938194697	0.8475141113364613
				4.36986986986987	1.418938679240371	0.853255091807631
				4.370870870870871	1.4284296351893833	0.8589623197577159
				4.371871871871872	1.4378640862293204	0.8646355694238296
				4.372872872872873	1.4472416591581796	0.8702746163871768
				4.373873873873874	1.4565619830239105	0.8758792375819336
				4.374874874874875	1.465824689139079	0.8814492113040655
				4.375875875875876	1.475029411095463	0.8869843172201037
				4.376876876876877	1.484175784778538	0.8924843363758547
				4.377877877877878	1.493263448381882	0.8979490512050676
				4.378878878878879	1.50229204242149	0.9033782455380347
				4.37987987987988	1.5112612097499962	0.9087717046101486
				4.380880880880881	1.5201705955707934	0.9141292150703918
				4.381881881881882	1.529019847452078	0.919450564989781
				4.382882882882883	1.5378086153407813	0.9247355438697468
				4.383883883883884	1.5465365515764278	0.929983942650464
				4.384884884884885	1.5552033109048775	0.9351955537191184
				4.385885885885886	1.5638085504919887	0.9403701709181211
				4.386886886886887	1.5723519299371789	0.9455075895532633
				4.387887887887888	1.5808331112868894	0.9506076064018125
				4.388888888888889	1.5892517590479533	0.9556700197205528
				4.38988988988989	1.597607540200868	0.9606946292537648
				4.390890890890891	1.6059001242129698	0.965681236241149
				4.391891891891892	1.6141291830515048	0.9706296434256813
				4.392892892892893	1.6222943911966088	0.9755396550614264
				4.393893893893894	1.6303954256541808	0.9804110769212722
				4.394894894894895	1.6384319659686652	0.9852437163046193
				4.395895895895896	1.6464036942357207	0.9900373820449975
				4.396896896896897	1.6543102951148043	0.9947918845176343
				4.397897897897898	1.662151455841634	0.99950703564695
				4.398898898898899	1.6699268662405724	1.0041826489140009
				4.3998998998999	1.677636218736893	1.0088185393638596
				4.400900900900901	1.685279208368941	1.0134145236129246
				4.401901901901902	1.6928555328002057	1.0179704198561816
				4.402902902902903	1.7003648923312726	1.0224860478743896
				4.403903903903904	1.7078069899116848	1.0269612290412147
				4.404904904904905	1.7151815311516885	1.0313957863302914
				4.405905905905906	1.722488224333882	1.0357895443222296
				4.406906906906907	1.7297267804247534	1.0401423292115515
				4.407907907907908	1.7368969130861163	1.0444539688135661
				4.408908908908909	1.7439983386864302	1.0487242925711824
				4.40990990990991	1.7510307763120283	1.0529531315616554
				4.410910910910911	1.7579939477782263	1.0571403185032668
				4.411911911911912	1.764887577640323	1.0612856877619439
				4.412912912912913	1.7717113932045045	1.0653890753578132
				4.413913913913914	1.7784651245386234	1.069450318971683
				4.414914914914915	1.7851485044828794	1.0734692579514669
				4.415915915915916	1.7917612686603885	1.0774457333185372
				4.416916916916917	1.7983031554876416	1.0813795877740173
				4.417917917917918	1.8047739061848478	1.085270665704999
				4.418918918918919	1.8111732647861756	1.0891188131907026
				4.41991991991992	1.8175009781498759	1.0929238780085608
				4.420920920920921	1.823756795968297	1.0966857096402467
				4.421921921921922	1.8299404707777838	1.1004041592776204
				4.422922922922923	1.8360517579684714	1.1040790798286235
				4.423923923923924	1.8420904157939555	1.1077103259230896
				4.424924924924925	1.8480562053808574	1.1112977539184994
				4.425925925925926	1.8539488907382764	1.1148412219056638
				4.426926926926927	1.8597682387671195	1.1183405897143344
				4.427927927927928	1.865514019269329	1.1217957189187509
				4.428928928928929	1.8711860049569793	1.1252064728431121
				4.42992992992993	1.8767839714612775	1.1285727165669903
				4.430930930930931	1.8823076973414312	1.1318943169306608
				4.431931931931932	1.8877569640934146	1.1351711425403743
				4.432932932932933	1.8931315561586037	1.13840306377355
				4.433933933933934	1.898431260932314	1.1415899527839102
				4.434934934934935	1.9036558687722	1.1447316835065284
				4.435935935935936	1.9088051730065565	1.1478281316628247
				4.436936936936937	1.9138789699424879	1.1508791747654759
				4.437937937937938	1.918877058873968	1.1538846921232628
				4.438938938938939	1.923799242089781	1.156844564845847
				4.43993993993994	1.9286453248813407	1.1597586758484677
				4.440940940940941	1.9334151155503931	1.1626269098565825
				4.441941941941942	1.9381084254165981	1.1654491534104152
				4.442942942942943	1.942725068824996	1.1682252948694558
				4.443943943943944	1.9472648631533485	1.1709552244168695
				4.444944944944945	1.951727628819368	1.173638834063844
				4.445945945945946	1.9561131892878103	1.1762760176538585
				4.446946946946947	1.960421371077473	1.1788666708668856
				4.447947947947948	1.964652003768044	1.1814106912235154
				4.448948948948949	1.9688049200068558	1.1839079780890154
				4.44994994994995	1.9728799555154901	1.1863584326773005
				4.450950950950951	1.9768769490962923	1.1887619580548505
				4.451951951951952	1.9807957426387377	1.1911184591445412
				4.452952952952953	1.9846361811256878	1.1934278427294034
				4.453953953953954	1.988398112639526	1.195690017456315
				4.454954954954955	1.9920813883681636	1.1979048938396086
				4.455955955955956	1.995685862610925	1.2000723842646155
				4.456956956956957	1.9992113927843165	1.202192402991132
				4.457957957957958	2.0026578394276635	1.204264866156808
				4.458958958958959	2.0060250662086245	1.2062896917804669
				4.45995995995996	2.00931293992859	1.2082667997653467
				4.460960960960961	2.0125213305279472	1.2101961119022704
				4.461961961961962	2.0156501110912237	1.2120775518727374
				4.462962962962963	2.0186991578521156	1.2139110452519457
				4.463963963963964	2.0216683501983708	1.2156965195117324
				4.464964964964965	2.024557570676573	1.217433904023444
				4.465965965965966	2.027366704996778	1.219123130060731
				4.466966966966967	2.030095642037044	1.2207641308022688
				4.467967967967968	2.032744273847818	1.2223568413343942
				4.468968968968969	2.035312495656209	1.2239011986536785
				4.46996996996997	2.0378002058701368	1.2253971416694205
				4.470970970970971	2.040207306082347	1.2268446112060596
				4.471971971971972	2.0425337010743028	1.2282435500055182
				4.472972972972973	2.0447792988199542	1.2295939027294671
				4.473973973973974	2.046944010489376	1.230895615961514
				4.474974974974975	2.0490277504522845	1.2321486382093156
				4.475975975975976	2.0510304362814225	1.233352919906618
				4.476976976976977	2.0529519887558214	1.2345084134152122
				4.477977977977978	2.05479233186393	1.2356150730268225
				4.478978978978979	2.056551392806631	1.2366728549649142
				4.47997997997998	2.058229102000113	1.237681717386423
				4.480980980980981	2.0598253930786234	1.2386416203834116
				4.481981981981982	2.0613402028970986	1.2395525259846503
				4.482982982982983	2.062773471533657	1.2404143981571156
				4.483983983983984	2.0641251422919713	1.2412272028074167
				4.484984984984985	2.065395161703511	1.2419909077831461
				4.485985985985986	2.066583479529658	1.2427054828741488
				4.486986986986987	2.067690048763692	1.2433708998137187
				4.487987987987988	2.0687148256326537	1.2439871322797167
				4.488988988988989	2.0696577695990723	1.244554155895612
				4.48998998998999	2.0705188433625725	1.245071948231445
				4.490990990990991	2.071298012861346	1.2455404888047177
				4.491991991991992	2.0719952472735024	1.245959759081199
				4.492992992992993	2.072610519018288	1.246329742475665
				4.493993993993994	2.0731438037571737	1.2466504243525454
				4.494994994994995	2.073595080394824	1.246921792026514
				4.495995995995996	2.0739643310799227	1.2471438347629784
				4.496996996996997	2.0742515412058893	1.2473165437785159
				4.497997997997998	2.0744566994114475	1.247439912241212
				4.498998998998999	2.0745797975810785	1.2475139352709366
				4.5	2.0746208308453453	1.2475386099395325
