# Supplementary material for: Cavity-mediated long-range interactions in levitated optomechanics
Source: Nat Phys. 2024 Mar 1;20(5):859–64. doi: 10.1038/s41567-024-02405-3 (PMC11116115; doi:10.1038/s41567-024-02405-3)
Supplement: Supplementary file 4 — Source data for Figs. d-f,g. [file 41567_2024_2405_MOESM4_ESM.csv]

source data for Fig 4a	spectrogram of spectral amplitude (arb. u.) as a function of frequency (kHz) and power difference (mW)(plotted on auxiliary x-parameter) with overlayed normal mode frequencies (kHz) for z and y coupled modes as a function of power difference (mW)(plotted on auxiliary x-parameter)					source data for Fig 4a	spectrogram of spectral amplitude (arb. u.) as a function of frequency (kHz) and power difference (mW)(plotted on auxiliary x-parameter) with overlayed normal mode frequencies (kHz) for z and y coupled modes as a function of power difference (mW)(plotted on auxiliary x-parameter)					source data for Fig 4a	spectrogram of spectral amplitude (arb. u.) as a function of frequency (kHz) and power difference (mW)(plotted on auxiliary x-parameter) with overlayed normal mode frequencies (kHz) for z and y coupled modes as a function of power difference (mW)(plotted on auxiliary x-parameter)					source data for Fig 4g	frequency splitting (kHz) of z and y coupled modes with upper and lower error bars as a function of position in the standing wave (\pi) overlayed with theory estimations with upper and lower range of effective coupling (kHz) as a function of position in the standing wave (\pi)
x parameter	frequency (kHz)	spectral amplitude (arb. u.) flattened along horizontal axis	$|\lambda_+^y|/2\pi$ (kHz)	$|\lambda_-^y|/2\pi$ (kHz)	power difference (mW)	x parameter	frequency (kHz)	spectral amplitude (arb. u.) flattened along horizontal axis	$|\lambda_+^y|/2\pi$ (kHz)	$|\lambda_-^y|/2\pi$ (kHz)	power difference (mW)	x parameter	frequency (kHz)	spectral amplitude (arb. u.) flattened along horizontal axis	$|\lambda_+^y|/2\pi$ (kHz)	$|\lambda_-^y|/2\pi$ (kHz)	power difference (mW)	standing wave position $\theta$ (\pi)	frequency splitting Y(kHz)	frequency splitting Y upper error (kHz)	frequency splitting Y lower error (kHz)	frequency splitting Z(kHz)	frequency splitting Z upper error (kHz)	frequency splitting Z lower error (kHz)	position for theory $\theta$ (\pi)	upper range effective coupling from theory $g_{y,y}/2\pi$ (kHz)	lower range effective coupling from theory $g_{y,y}/2\pi$ (kHz)	upper range effective coupling from theory $g_{z,z}/2\pi$ (kHz)	lower range effective coupling from theory $g_{z,z}/2\pi$ (kHz)
3.480966780639028e-05	10.031121588902083	1.5284435417254625	24.41057402	17.34231569	41.96268449891313	4.081133466948828e-05	10.031121588902083	52.864828684980004	25.177456471291457	17.869429529220394	47.39868909362894	3.601000117897657e-05	10.031121588902083	6.714629429783077	33.464011430702485	19.53798260056132	45.95176982605277	0.4793938855814324	4.013152006296177	0.1179419240748638	0.1162338436770902	0.4140917424744703	0.1445614993497009	0.1254741079921705	-0.1	0.1784894024181705	0.2968227431131946	6.995902754	3.989789680518996
0.01003601	10.081115587955342	2.1705314901783312	24.36596555	17.390804747320885	40.81119126943727	0.010042012	10.081115587955342	4.622132787165015	25.133615390853304	17.916363046411423	46.25218233163944	0.01003721	10.081115587955342	19.25752869	33.42668405342483	19.57874477622089	44.79899437223824	0.4857371999958678	3.6034995118218753	0.4995316980756574	0.4671183355757935	0.3028416786512643	0.2197528949933026	0.1616961252791176	-0.099299299	0.17607822278461052	0.2928130207247743	7.005880052761136	3.9954797715046175
0.02003721	10.13110959	1.8818585181982521	24.32127655826049	17.439157140731563	39.65969803996143	0.020043212	10.13110959	6.882078912490058	25.089747185068223	17.96310342096187	45.105675569649975	0.020038411	10.13110959	16.9656284	33.38948677960816	19.619102576806736	43.64621892	0.4933599303303501	4.279795611110735	0.1331937264457652	0.1311527683124627	0.4504564567086163	0.1002550603600751	0.093142629	-0.098598599	0.17368174534865422	0.28882774766815383	7.015796514710411	4.001135167
0.030038411	10.181103586062324	1.6974075388409418	24.27650665	17.487373932468323	38.508204810485566	0.030044412	10.181103586062324	2.4533713724283768	25.04585364373359	18.00964947317711	43.95916880766044	0.030039611	10.181103586062324	13.5516701	33.35242317050033	19.659053266868277	42.49344346460919	0.4891832065562442	4.434474749986171	0.2149927711420423	0.209903751	0.5226050201956762	0.1432679224793615	0.1287060485424587	-0.097897898	0.17130001656155971	0.2848670011904398	7.0256519477457315	4.006755757656297
0.040039611	10.231097585115585	0.4820518149474089	24.231655444736344	17.535456162798155	37.35671158100972	0.040045613	10.231097585115585	2.761206850690081	25.001936666580846	18.055999894249567	42.81266204567099	0.040040811	10.231097585115585	18.3818345	33.31549685084824	19.698594022706114	41.34066801079466	0.4200634987177712	3.837582361001936	0.180194914	0.1760608601929458	0.5687205266950922	0.049801649	0.051267841	-0.097197197	0.1689330825887104	0.2809308580633369	7.035446160837845	4.012341434258326
0.050040811	10.281091584169308	1.4003798996749461	24.18672253812878	17.583404853136084	36.20521835153389	0.050046813	10.281091584169308	11.36819708	24.95799827030634	18.10215323944407	41.666155283681455	0.050042012	10.281091584169308	14.99100037	33.27871150944932	19.73772193212262	40.187892556980174	0.4376345896815857	3.44355982	0.3151411899033993	0.301345306	0.5448055039239703	0.2844654766676876	0.2274809908756555	-0.096496496	0.16658098930871926	0.27701939458165964	7.045178964144154	4.017892088628306
0.060042012	10.331085583222563	1.5009544423130357	24.141707541569463	17.631221006071264	35.05372512205802	0.060048013	10.331085583222563	6.097390189716949	24.91404059611535	18.14810792076214	40.51964852169197	0.060043212	10.331085583222563	18.14056933	33.24207089966415	19.776433994201163	39.035117103165625	0.3344208356149732	3.1919498106216992	0.1190766077111593	0.1168960019754035	2.6197790009630904	0.1053168530463404	0.1213250722233767	-0.095795796	0.16424378231254055	0.2731326865618535	7.054850169012369	4.023407613177115
0.070043212	10.381079582275824	2.3127948913475076	24.096610062318238	17.678905605363376	33.90223189258218	0.070049214	10.381079582275824	8.256753893733352	24.87006591782184	18.19386219904341	39.373141759702506	0.070044412	10.381079582275824	24.24793846	33.20557883988694	19.81472711911731	37.88234164935111	0.1968462254709906	1.0687441193013285	0.3603311675343925	0.3080771209357934	5.801342091283991	0.1236840914323682	0.1654227665857597	-0.095095095	0.16192150690258522	0.26927080934052483	7.064459587984161	4.028887900996569
0.080044412	10.431073581329548	0.8298297932822661	24.05142970777422	17.72645961590728	32.750738663106326	0.080050414	10.431073581329548	8.766344174	24.826076650549503	18.23941417545822	38.22663499771302	0.080045613	10.431073581329548	9.730604750216356	33.169239213970705	19.852598127985743	36.729566195536606	0.1319515880515139	0.8203703967927304	1.3537826957802226	0.7068114712735729	8.428650628	0.1736922991979081	0.2434306999722686	-0.094394394	0.1596142080918432	0.2654338377729821	7.0740070347988215	4.034332845861486
0.090045613	10.481067580382806	1.2204968353251215	24.00616608575515	17.773883983663502	31.59924543363045	0.090051614	10.481067580382806	10.72937994	24.782075360084427	18.284761782341644	37.08012823572352	0.090046813	10.481067580382806	25.49336482	33.133055971603405	19.890043752746447	35.57679074172209	0.1706576898182552	1.0261694082527943	0.1111819619958878	0.1054646142299252	7.704978145	0.2267817719073459	0.2809103775905637	-0.093693694	0.15732193060301108	0.2616218462317827	7.083492324396847	4.039742342231729
0.1000468130015327	10.53106157943653	1.3579729881841238	23.96081880480606	17.821179635551857	30.44775220415461	0.1000528146683958	10.53106157943653	3.5854666644298905	24.73806477293386	18.32990277331448	35.93362147373404	0.1000480133349053	10.53106157943653	34.14343775	33.097033128631416	19.92706063609422	34.424015287907594	0.1448436805021558	0.7344600942134594	0.1989514911601846	0.1751346068545624	8.141467185714832	0.1665105605363361	0.2265076156041736	-0.092992993	0.15504471886762516	0.25783490860529423	7.092915272923537	4.0451162852542755
0.1100480133349053	10.581055578489789	0.4725916115744625	23.915387474540708	17.868347479305225	29.296258974678764	0.1100540150017684	10.581055578489789	5.210999535166783	24.69404778715051	18.374834712631717	34.78711471174455	0.1100492136682779	10.581055578489789	11.80982505	33.06117476732684	19.96364533145539	33.27123983409303	0	0.3115390161279779	2.4841632159406237	0.002712351	12.11607866475274	0.072575755	0.1794547272841509	-0.092292292	0.1527826170251996	0.2540730982962594	7.102275697732564	4.050454570765231
0.1200492136682779	10.631049577543513	1.567253973975197	23.869871706019158	17.91538840327995	28.14476574520285	0.120055215	10.631049577543513	2.8893357081704005	24.65002748398753	18.419554963693898	33.64060794975504	0.1200504140016506	10.631049577543513	8.619734892114932	33.02548503659421	19.99979430301592	32.118464380278496								-0.091591592	0.15053566892237194	0.25033648822037496	7.111573417389496	4.0557570952918605
0.1300504140016506	10.681043576596773	1.7205667031339595	23.82427111216577	17.96230327621893	26.99327251572706	0.1300564156685137	10.681043576596773	3.936458150663424	24.60600714045472	18.46406068	32.49410118776557	0.1300516143350232	10.681043576596773	10.10649376	32.989968152113015	20.03550393	30.965688926463955								-0.090890891	0.14830391811205232	0.24662515080487843	7.120808251675327	4.061023756054584
0.1400516143350232	10.73103757565003	0.4195379185375825	23.778585308232117	18.009092946963055	25.84177928625118	0.1400576160018863	10.73103757565003	12.977159804500001	24.56199024285348	18.508348775018263	31.34759442577607	0.1400528146683958	10.73103757565003	11.9706835	32.95462839641155	20.07077048583937	29.81291347264947								-0.09019019	0.14608740785258018	0.24293915798714444	7.129980021589975	4.066254450968985
0.1500528146683958	10.781031574703754	1.151280092306979	23.732813912309904	18.055758244105743	24.690286056775324	0.1500588163352589	10.781031574703754	5.051229910329746	24.51798050137461	18.55241594123036	30.201087663786584	0.1500540150017685	10.781031574703754	10.61714092	32.91947011886777	20.105590180330587	28.660138018834942								-0.089489489	0.14388618110688434	0.23927858121328732	7.139088549355729	4.071449078647761
0.1600540150017685	10.831025573757012	2.3227017786023745	23.686956545900152	18.10229997558504	23.53879282729948	0.1600600166686317	10.831025573757012	2.663762741494335	24.47398186585111	18.5962586	29.054580901797102	0.1600552153351411	10.831025573757012	12.500202	32.884497735632856	20.13995911796353	27.507362565020404								-0.088788789	0.14170028054165154	0.23564349143678068	7.148133658420725	4.076607538402723
0.1700552153351411	10.881019572810736	1.0528470387879996	23.641012834544767	18.148718928206584	22.38729959782364	0.1700612170020043	10.881019572810736	7.632235532686286	24.429998542766054	18.63987290656921	27.908074139807617	0.1700564156685137	10.881019572810736	40.599236652660004	32.84971572947263	20.173873319247363	26.35458711120592								-0.088088088	0.13952974852649974	0.23203395911708047	7.157115173462341	4.081729730246713
0.1800564156685137	10.931013571863994	1.5194757164870427	23.59498240852864	18.195015867090053	21.23580636834776	0.1800624173353769	10.931013571863994	15.923972972109999	24.38603501362521	18.683254718221004	26.76156737781812	0.1800576160018864	10.931013571863994	10.19453911	32.815128649522386	20.20732871694586	25.201811657391374								-0.087387387	0.13737462713315468	0.22845005421825657	7.166032920390612	4.086815554895575
0.1900576160018864	10.981007570917251	0.7334303502556425	23.548864903660476	18.24119153503049	20.08431313887193	0.1900636176687496	10.981007570917251	9.913784711650855	24.34209605481341	18.72639958478998	25.615060615828654	0.190058816	10.981007570917251	18.07618073	32.78074111095005	20.24032115659144	24.04903620357684								-0.086686687	0.1352349581346368	0.22489184620764088	7.174886726351599	4.091864913770056
0.200058816	11.031001569970975	0.4053181207457259	23.502659962142467	18.28724665176493	18.93281990939607	0.2000648180021222	11.031001569970975	6.003894366816025	24.29818675906459	18.769302722187245	24.468553853839136	0.2000600166686317	11.031001569970975	18.51322903	32.74655779452299	20.272846397088063	22.896260749762348								-0.085985986	0.13311078300445084	0.22135940405447915	7.183676419730738	4.096877708997722
0.2100600166686317	11.080995569024235	1.086387272030574	23.45636723354001	18.333181913132957	17.781326679920213	0.2100660183354948	11.080995569024235	0.5104037918681069	24.25431255868707	18.81195899	23.32204709184965	0.2100612170020043	11.080995569024235	16.06184342	32.712583446073296	20.304900111408067	21.74348529594785								-0.085285285	0.13100214291578138	0.21785279622859288	7.192401830156171	4.101853843414861
0.2200612170020043	11.13098956807796	0.4770307763040418	23.409986375864342	18.378997990118453	16.629833450444366	0.2200672186688675	11.13098956807796	6.799926948360602	24.21047925069764	18.85436286801872	22.17554032986017	0.2200624173353769	11.13098956807796	20.82347747	32.67882287585642	20.33647788738825	20.59070984213329								-0.084584585	0.12890907874069446	0.21437209069905241	7.201062788502041	4.106793221
0.2300624173353769	11.180983567131218	0.7185839548550046	23.363517056782968	18.424695527757965	15.478340220968525	0.2300684190022401	11.180983567131218	4.234745308295141	24.16669302403173	18.89650842601637	21.02903356787067	0.2300636176687496	11.180983567131218	27.730737505920004	32.645280957798256	20.367575228630425	19.43793438831882								-0.083883884	0.12683163104934664	0.21091735493286207	7.209659126891781	4.111695744717581
0.2400636176687496	11.230977566184476	1.233388997645419	23.316958954975043	18.47027514389828	14.326846991492644	0.2400696193356127	11.230977566184476	6.411862927005216	24.12296048901082	18.93838929748692	19.88252681	0.2400648180021222	11.230977566184476	24.865367953670003	32.611962628625086	20.39818756	18.28515893450429								-0.083183183	0.12476984010919848	0.20748865589364995	7.218190678701351	4.116561320836208
0.2500648180021222	11.28097157	1.4052372922860146	23.270311761651307	18.515737427784053	13.17535376	0.2500708196689854	11.28097157	16.176430882690003	24.079288709263405	18.97999865	18.73602004389172	0.2500660183354948	11.28097157	18.60049163	32.57887288687155	20.428310206310524	17.132383480689775								-0.082482482	0.12272374588423307	0.20408606004037094	7.226657278562499	4.121389854614105
0.2600660183354948	11.33096556429146	2.156571173650426	23.223575182261595	18.561082938452312	12.023860532540889	0.26007202	11.33096556429146	3.685962731589931	24.035685236311856	19.021329132301016	17.58951328190218	0.2600672186688675	11.33096556429146	39.90794929	32.54601679176096	20.457938438451723	15.979608026875251								-0.081781782	0.12069338803418067	0.20070963332601618	7.2350587623659175	4.126181252459113
0.2700672186688675	11.380959563345185	1.5338856938903827	23.176748938416264	18.60631220290765	10.872367303065063	0.2700732203357306	11.380959563345185	10.80767183	23.992158147053665	19.06237287432588	16.44300651991275	0.2700684190022401	11.380959563345185	11.69730733	32.51339946195312	20.48706742987951	14.826832573060727								-0.081081081	0.1186788059137535	0.19735944119633983	7.243394967264477	4.130935421498899
0.2800684190022401	11.43095356239844	1.2303433096619267	23.129832770052463	18.65142571404721	9.720874074	0.2800744206691033	11.43095356239844	6.851554731500598	23.948716084383115	19.10312140923611	15.296499757923232	0.2800696193356127	11.43095356239844	4.907309129612869	32.48102607415404	20.51569228056006	13.674057119246225								-0.08038038	0.11668003857187925	0.1940355485885858	7.251665731676344	4.135652269582742
0.2900696193356127	11.480947561452163	2.291193674787949	23.08282643788133	18.696423928299584	8.569380844113393	0.2900756210024759	11.480947561452163	9.399723336	23.90536830121651	19.14356564817093	14.149992995933747	0.2900708196689854	11.480947561452163	15.43075136	32.44890186158271	20.543808014121343	12.521281665431667								-0.07967968	0.11469712475094478	0.19073801993022932	7.259870895288131	4.1403317052833115
0.3000708196689854	11.530941560505424	2.3807259907460154	23.035729726158177	18.74130726293544	7.417887614637499	0.3000768213358485	11.530941560505424	10.489979461539999	23.86212470820155	19.183695828859825	13.003486233944267	0.30007202	11.530941560505424	36.10114401	32.417032112289576	20.571409579634302	11.368506211617165								-0.078978979	0.11273010288604783	0.18746691913773256	7.268010299058005	4.144973637898449
0.31007202	11.580935559558682	1.648807346875287	22.98854244582521	18.78607609300053	6.266394385161638	0.3100780216692212	11.580935559558682	5.824454687363796	23.818995925408263	19.22350146399026	11.85697947195475	0.3100732203357306	11.580935559558682	15.53129235	32.38542216732175	20.59849185354098	10.21573075780264								-0.078278278	0.11077901110424876	0.18422230961530045	7.276083785218761	4.149577977452919
0.3200732203357306	11.630929558612406	0.3796803470934699	22.94126443808517	18.83073074781279	5.114901155685812	0.3200792220025938	11.630929558612406	5.629952075246055	23.77599333831456	19.262971285275828	10.710472709965265	0.3200744206691033	11.630929558612406	18.06834792	32.35407741873031	20.62504964173415	9.062955304								-0.077577578	0.10884388722383323	0.1810042542536545	7.284091197280875	4.154144634700166
0.3300744206691033	11.680923557665665	0.9914519028415725	22.89389557847472	18.875271506954427	3.963407926209916	0.3300804223359664	11.680923557665665	4.632889486817164	23.733129158413288	19.302093182897934	9.563965948	0.3300756210024759	11.680923557665665	22.849296311489997	32.32300330741464	20.65107768179353	7.910179850173577								-0.076876877	0.1069247687535789	0.177812815	7.292032380035572	4.158673521124035
0.3400756210024759	11.730917556719389	2.176743136634003	22.84643578	18.919698595677627	2.811914696734108	0.3400816226693391	11.730917556719389	0.4990776213781726	23.69041649	19.340854139983804	8.417459185986315	0.3400768213358485	11.730917556719389	11.53322801	32.29220532	20.67657064538293	6.757404396359091								-0.076176176	0.1050216928920284	0.17464805500088296	7.299907179557779	4.163164548940481
0.3500768213358485	11.780911555772647	1.3419738733679822	22.79888500606866	18.964012179626145	1.6604214672582296	0.3500828230027117	11.780911555772647	2.3758132428052727	23.64786939493248	19.379240161776828	7.270952423996798	0.3500780216692212	11.780911555772647	45.9431244	32.26168899034103	20.70152314081281	5.604628942544603								-0.075475475	0.10313469652676793	0.17151003431285908	7.307715443209153	4.167617631
0.3600780216692212	11.830905554825906	1.7619102224289949	22.75124326142348	19.008212358756623	0.5089282377823864	0.3600840233360843	11.830905554825906	10.08211915	23.60550298	19.41723619915617	6.124445662007332	0.3600792220025938	11.830905554825906	51.039828818690005	32.23145988885581	20.725929715772192	4.451853488730081								-0.074774775	0.10126381623371283	0.16839881418943678	7.315457019641032	4.172032681285722
0.3700792220025938	11.88089955387963	1.8842835099613975	22.703510614403065	19.05229916032001	-0.642564992	0.370085224	11.88089955387963	8.651861982809798	23.56333347401852	19.454826066170355	4.977938900017831	0.3700804223359664	11.88089955387963	57.318085792919995	32.20152362767257	20.74978486023378	3.299078034915541								-0.074074074	0.099409088	0.16531445493583222	7.323131758797348	4.176409613922264
0.3800804223359664	11.930893552932888	2.1471715674366374	22.655687197511945	19.09627253073461	-1.794058221	0.3800864240028296	11.930893552932888	2.053097259303862	23.52137830909638	19.491992351270262	3.8314321380283474	0.3800816226693391	11.930893552932888	23.55633877	32.171885853599804	20.77308300953561	2.146302581101001								-0.073373373	0.097570549	0.16225701633661335	7.330739511917559	4.180748344170212
0.3900816226693391	11.980887551986612	0.46748166175226374	22.60777321841556	19.140132326147206	-2.945551451	0.3900876243362023	11.980887551986612	1.2002695782970096	23.47965622841486	19.52871632196168	2.684925376038829	0.3900828230027117	11.980887551986612	7.272984978	32.142552245708444	20.795818547642178	0.9935271272864789								-0.072672673	0.095748233	0.15922655765454172	7.338280131539517	4.185048787931344
0.4000828230027117	12.03088155103987	1.3974139371838987	22.559768970970456	19.183878301434685	-4.09704468	0.4000888246695749	12.03088155103987	8.685148591	23.438187381578764	19.564977822652335	1.5384186140493634	0.4000840233360843	12.03088155103987	11.305212635730001	32.11352851192636	20.817985810587757	-0.159248327								-0.071971972	0.093942176	0.15622313762942255	7.345753471502331	4.1893108618495605
0.4100840233360843	12.080875550093594	3.088372901655722	22.51167485	19.22751009734331	-5.24853791	0.4100900250029475	12.080875550093594	2.633952443442949	23.396993435094707	19.600755165547547	0.3919118520598625	0.410085224	12.080875550093594	16.82777085	32.08482038544273	20.83957909010377	-1.31202378								-0.071271271	0.092152414	0.15324681447696792	7.353159386949216	4.1935344833124795
0.420085224	12.130869549146851	1.5734485216420373	22.463491356971065	19.27102723	-6.400031139	0.4200912253363202	12.130869549146851	10.27734595	23.356097688467447	19.636025014559674	-0.75459491	0.4200864240028296	12.130869549146851	29.250452981189998	32.05643362092078	20.86059263743198	-2.464799234								-0.070570571	0.090378981	0.15029764588766692	7.360497734330256	4.197719570453056
0.4300864240028296	12.180863548200112	1.6089120308279867	22.41521913667833	19.314429050097647	-7.551524369	0.4300924256696928	12.180863548200112	6.6946236068651315	23.315525197162387	19.670762262346543	-1.901101672	0.4300876243362023	12.180863548200112	9.732883594	32.02837399051793	20.88102066732426	-3.617574688								-0.06986987	0.088621911	0.14737568902566792	7.3677683714052495	4.201866042
0.4400876243362023	12.230857547253835	1.4741516378942443	22.366858979425512	19.357714767903005	-8.703017598	0.4400936260030654	12.230857547253835	5.175036225067442	23.275302902120448	19.704939900793004	-3.047608434	0.4400888246695749	12.230857547253835	2.306509381447634	32.00064727971304	20.90085736222944	-4.770350142								-0.069169169	0.086881238	0.14448100052767063	7.374971157	4.205973818035145
0.4500888246695749	12.280851546307094	0.8499627681906445	22.318411855494148	19.40088338218027	-9.854510828	0.4500948263364381	12.280851546307094	5.383087508	23.23545976525289	19.738528885507684	-4.194115196	0.4500900250029475	12.280851546307094	40.44290474	31.973259282941044	20.92009687666689	-5.923125596								-0.068468468	0.085156997	0.14161363650182854	7.382105952241129	4.210042818483419
0.4600900250029475	12.330845545360818	0.6522212786552036	22.269878943144658	19.443933673333703	-11.00600406	0.4600960266698107	12.330845545360818	1.5644958142546879	23.196026910014083	19.771497995237155	-5.340621958	0.4600912253363202	12.330845545360818	17.251451225449998	31.94621579903601	20.93873334178579	-7.075901049								-0.067767768	0.08344922	0.13877365252666043	7.389172618094688	4.214072965
0.4700912253363202	12.380839544414076	0.8788214067842963	22.22126166449483	19.48686416292271	-12.15749729	0.4700972270031833	12.380839544414076	2.831455784552577	23.15703776573486	19.80381368751479	-6.48712872	0.4700924256696928	12.380839544414076	23.80905723	31.91952262648445	20.95676087010838	-8.228676503								-0.067067067	0.08175794	0.1359611036499744	7.396171017832891	4.218064178345928
0.4800924256696928	12.430833543467337	2.748497173758549	22.172561728824856	19.529673070351333	-13.30899052	0.480098427	12.430833543467337	10.907885161920001	23.11852821388405	19.83543995237683	-7.633635482	0.4800936260030654	12.430833543467337	14.689160695279998	31.89318555849132	20.97417356045443	-9.381451957								-0.066366366	0.080083192	0.13317604438779954	7.403101015804789	4.222016382281016
0.4900936260030654	12.48082754252106	0.6279111787997822	22.123781185152264	19.57235826028316	-14.46048375	0.4900996276699286	12.48082754252106	9.571716269454887	23.08053673379562	19.86633816660795	-8.780142244	0.4900948263364381	12.48082754252106	8.286091324768345	31.86721037786228	20.990965503043974	-10.53422741								-0.065665666	0.078425005	0.13041852872333062	7.409962477685248	4.225929499825117
0.5000948263364382	12.530821541574316	0.4092069561348952	22.074922486459165	19.61491717839926	-15.61197697	0.5001008280033012	12.530821541574316	8.930306898831544	23.04310454464033	19.89646695173767	-9.926649006	0.5000960266698107	12.530821541574316	17.48558551	31.84160285170633	21.00713078477346	-11.68700286								-0.064964965	0.076783414	0.12768861010588006	7.4167552704776005	4.229803455
0.5100960266698107	12.580815540628045	2.096578026448284	22.02598856867611	19.65734677239508	-16.7634702	0.510102028	12.580815540628045	9.140897693490176	23.00627573952196	19.92578203990737	-11.07315577	0.5100972270031834	12.580815540628045	18.934009555150002	31.81636872596405	21.022663494660648	-12.83977832								-0.064264264	0.07515845	0.12498634144984379	7.423479262516182	4.233638173105428
0.5200972270031834	12.630809539681302	1.326140370731634	21.97698294850287	19.69964339413548	-17.91496343	0.5201032286700464	12.630809539681302	14.844950253130001	22.97009740653316	19.954236152773063	-12.21966253	0.5200984273365561	12.630809539681302	5.719577476	31.79151371976753	21.03755772945178	-13.99255377								-0.063563564	0.073550145	0.12231177513367412	7.430134323	4.2374335794233415
0.5300984273365561	12.68080353873456	1.9584208540642607	21.927909845479466	19.74180267755507	-19.06645666	0.5301044290034191	12.68080353873456	12.17786159	22.934619730417367	19.98177889979705	-13.36616929	0.5300996276699286	12.68080353873456	47.44945932	31.767043519639053	21.05180759938424	-15.14532923								-0.062862863	0.071958528	0.11966496299886499	7.436720324339822	4.241189600516572
0.5400996276699286	12.730797537788284	0.2435573662276788	21.878774335560298	19.78381938505072	-20.21794989	0.5401056293367918	12.730797537788284	6.117719861375306	22.89989606716742	20.008356703598167	-14.51267605	0.5401008280033013	12.730797537788284	7.238889758435433	31.742963773536587	21.06540723409633	-16.29810468								-0.062162162	0.070383632	0.11704595634894754	7.443237137471524	4.244906163581641
0.5501008280033013	12.780791536841544	1.2825055512457204	21.82958254601144	19.825687212546114	-21.36944312	0.5501068296701643	12.780791536841544	4.296047418298104	22.865982982482468	20.033912761438977	-15.65918282	0.550102028	12.780791536841544	5.590670416699617	31.71928008475515	21.078350788675404	-17.45088013								-0.061461461	0.068825487	0.11445480594849484	7.449684636547722	4.248583196579882
0.560102028	12.830785535895266	0.9319790954861343	21.78034190507829	19.867398539781384	-22.52093635	0.56010803	12.830785535895266	1.9146709394241401	22.832940243564508	20.058387053368136	-16.80568958	0.5601032286700465	12.830785535895266	24.24298914	31.695998005694022	21.09063244983397	-18.60365559								-0.060760761	0.067284123	0.1118915620221387	7.456062696595623	4.2522206282388515
0.5701032286700465	12.880779534948523	0.43558397087246664	21.73106146505994	19.90894410719118	-23.67242958	0.5701092303369097	12.880779534948523	2.205453962112793	22.800830752357538	20.08171640891552	-17.95219634	0.5701044290034192	12.880779534948523	8.630470368	31.67312303150102	21.102246442202905	-19.75643104								-0.06006006	0.06575957	0.10935627425359566	7.462371193988401	4.255818388053693
0.5801044290034192	12.930773534002247	1.5748815019223925	21.68175232495401	19.95031259320744	-24.82392281	0.5801104306702822	12.930773534002247	4.110252557132252	22.76972040714957	20.10383464541929	-19.0987031	0.5801056293367919	12.930773534002247	19.81141808	31.650660593605803	21.11318703472945	-20.9092065								-0.059359359	0.064251858	0.10684899178470417	7.468610006447577	4.259376406288534
0.5901056293367919	12.980767533055507	2.4245053466713182	21.63242818991539	19.99149005474361	-25.97541604	0.5901116310036549	12.980767533055507	5.822226684	22.73967787865015	20.12467279187244	-20.24520986	0.5901068296701644	12.980767533055507	12.19417962	31.628616053155437	21.12344854716688	-22.06198195								-0.058658659	0.062761015	0.10436976321447218	7.474779013045358	4.262894613977803
0.6001068296701644	13.030761532108766	2.369329842536013	21.583106121335305	20.03245917705353	-27.12690927	0.6001128313370276	13.030761532108766	2.991781736319361	22.71077428644726	20.14415941238496	-21.39171663	0.6001080300035371	13.030761532108766	11.512881476319999	31.60699469	21.133025356641816	-23.2147574								-0.057957958	0.061287071033968514	0.1019186365981347	7.480878094207033	4.266372942927587
0.6101080300035371	13.08075553116249	2.307300163001496	21.53380755652395	20.073198253981964	-28.2784025	0.6101140316704001	13.08075553116249	4.806962694899159	22.68308276240192	20.16222104	-22.53822339	0.6101092303369098	13.08075553116249	15.517077471959999	31.58580172	21.14191190428385	-24.36753286								-0.057257257	0.059830054164635396	0.099495659	7.486907131713255	4.269811326
0.6201092303369098	13.130749530215748	2.4874573171236722	21.484559715926743	20.113679780676502	-29.42989573	0.6201152320037728	13.130749530215748	4.796425900035693	22.65667788934378	20.17878275142246	-23.68473015	0.6201104306702823	13.130749530215748	4.249355119432416	31.565042233629416	21.15010270190161	-25.52030831								-0.056556557	0.058389993	0.097100879	7.492866008702339	4.273209695699233
0.6301104306702823	13.180743529269472	2.086176531643312	21.435397577185977	20.15386847944916	-30.58138896	0.6301164323371455	13.180743529269472	6.340894486884936	22.631635006665203	20.19376883429733	-24.83123691	0.630111631	13.180743529269472	25.757261503579997	31.544721254763704	21.157592338688065	-26.67308376								-0.055855856	0.056966914695370505	0.094734341	7.498754609672545	4.2765679870033555
0.640111631	13.23073752832273	1.572590354505719	21.38636669399305	20.193718480842307	-31.73288219	0.640117633	13.23073752832273	7.811812295695468	22.60802937930074	20.207103645159272	-25.97774367	0.6401128313370277	13.23073752832273	16.30344014	31.524843690094755	21.16437548793757	-27.82585922								-0.055155155	0.055560847592072665	0.092396092	7.504572820484286	4.279886134535084
0.6501128313370277	13.28073152737599	2.2097735496751065	21.33752729935698	20.23316922027321	-32.88437542	0.6501188330038907	13.28073152737599	5.2965659600084285	22.58593523323475	20.21871256030223	-27.12425044	0.6501140316704002	13.28073152737599	22.55964532	31.505414337640246	21.170446913755672	-28.97863467								-0.054454454	0.054171819	0.090086177	7.510320528362367	4.283164073978301
0.6601140316704002	13.330725526429712	1.5839174033558778	21.28896040321796	20.272139340328497	-34.03586865	0.6601200333372632	13.330725526429712	9.98794674	22.56542466902752	20.22852306484361	-28.2707572	0.6601152320037729	13.330725526429712	25.428060176800003	31.48643787774802	21.17580147774263	-30.13141013								-0.053753754	0.052799855	0.08780464	7.515997622	4.2864017417962526
0.6701152320037729	13.380719525482972	1.0268630966494707	21.240777054530746	20.310517428583395	-35.18736188	0.6701212336706359	13.380719525482972	8.301951040757514	22.546566474564035	20.23646593985724	-29.41726396	0.6701164323371456	13.380719525482972	2.6074431426589055	31.46791886633333	21.180434145630468	-31.28418558								-0.053053053	0.051444983	0.085551527	7.521603991051783	4.289599075232759
0.6801164323371456	13.430713524536696	1.806948450669941	21.193132732488277	20.348147626275694	-36.33885511	0.6801224340040084	13.430713524536696	12.31737606	22.529424868679943	20.242476518623366	-30.56377072	0.6801176326705181	13.430713524536696	8.594243390573283	31.449861728176398	21.18433999385318	-32.43696103								-0.052352352	0.050107229	0.08332688	7.527139527154175	4.292756012313461
0.6901176326705181	13.480707523589954	2.1235912181301333	21.14625020929869	20.38480677	-37.49034833	0.6901236343373811	13.480707523589954	1.375449509	22.51405821757167	20.246495970088944	-31.71027748	0.6901188330038908	13.480707523589954	30.29155249	31.43227075030104	21.18751421602889	-33.58973649								-0.051651652	0.048786619	0.081130744	7.532604122909268	4.295872491847011
0.7001188330038908	13.530701522643213	2.2074815514799804	21.100456573593696	20.420167345289677	-38.64184156	0.7001248346707538	13.530701522643213	13.55430309	22.500517774761462	20.24847255876709	-32.85678425	0.7001200333372632	13.530701522643213	28.542897	31.415150075455823	21.18995212933271	-34.74251194								-0.050950951	0.047483178	0.078963159	7.5379976723960285	4.298948453426239
0.7101200333372633	13.580695521696937	0.2124583516964336	21.056243816365345	20.45373694635419	-39.79333479	0.7101260350041263	13.580695521696937	7.236970853093253	22.48884650155326	20.248362824139814	-34.00329101	0.710121234	13.580695521696937	23.349916741039998	31.398503695719253	21.19164918073863	-35.89528739								-0.05025025	0.046196932	0.07682417	7.543320071070548	4.301983837429356
0.720121234	13.630689520750195	0.629064151	21.01436690488632	20.48476016	-40.94482802	0.720127235	13.630689520750195	11.19905187	22.47907802714533	20.246132620398065	-35.14979777	0.7201224340040084	13.630689520750195	8.212736781	31.382335446250565	21.19260095310858	-37.04806285								-0.04954955	0.044927906	0.074713815	7.548571215768004	4.304978585021082
0.7301224340040084	13.68068351980392	1.5613021903982531	20.975992771068988	20.51206958	-42.09632125	0.7301284356708717	13.68068351980392	5.962238977027428	22.471235804941585	20.241757959976763	-36.29630453	0.7301236343373811	13.68068351980392	3.7594438081845594	31.366648999207992	21.192803171106952	-38.2008383								-0.048848849	0.043676124	0.072632138	7.553751004704745	4.307932638153819
0.7401236343373812	13.730677518857178	3.181364953608013	20.94288289329396	20.53390326436078	-43.24781448	0.7401296360042442	13.730677518857178	5.1461307346536715	22.46533251375451	20.235225612192348	-37.44281129	0.7401248346707539	13.730677518857178	18.50907813	31.35144785785595	21.192251706918768	-39.35361376								-0.048148148	0.042441611	0.070579178	7.5588593374801825	4.310845939568725
0.7501248346707539	13.780671517910902	1.0967614945663884	20.917464652837985	20.54783332871702	-44.39930771	0.7501308363376169	13.780671517910902	3.9796790731823384	22.46136973985301	20.22653342102872	-38.58931806	0.7501260350041263	13.780671517910902	21.183644413990002	31.33673535088265	21.19094258575008	-40.50638921								-0.047447447	0.041224389927075576	0.068554975	7.563896115078787	4.313718432796873
0.7601260350041263	13.83066551696416	1.2276382957162832	20.902396107133487	20.55120120416733	-45.55080094	0.7601320366709896	13.83066551696416	14.699986344480001	22.459337959256715	20.21569032	-39.73582482	0.760127235	13.83066551696416	25.989890339899997	31.32251462694897	21.18887199108945	-41.65916466								-0.046746747	0.040024485203546456	0.066559568	7.568861239871995	4.3165500621603305
0.770127235	13.88065951601742	0.9440126201343656	20.89932270732289	20.542360909582545	-46.70229417	0.7701332370043621	13.88065951601742	16.12546768	22.45921682100879	20.202716062051124	-40.88233158	0.7701284356708717	13.88065951601742	9.517412687669996	31.30878864948921	21.186036269709952	-42.81194012								-0.046046046	0.03884192	0.064592996	7.573754615620098	4.319340772773228
0.7801284356708718	13.930653515071144	1.2455956215487507	20.90772261647849	20.521833734470977	-47.8537874	0.7801344373377348	13.930653515071144	4.573441566546367	22.46097571342653	20.187640626416364	-42.02883834	0.7801296360042442	13.930653515071144	19.39399298	31.29556019178353	21.18243193639153	-43.96471557								-0.045345345	0.037676717	0.062655296	7.578576147474096	4.322090510542823
0.7901296360042442	13.98064751	1.8853954022337842	20.925309276187264	20.49190567222737	-49.00528063	0.7901356376711075	13.98064751	21.31839602	22.46457457859474	20.17050343063836	-43.1753451	0.7901308363376169	13.98064751	9.097233202447821	31.282831832321037	21.178055678344705	-45.11749103								-0.044644645	0.036528898461452484	0.060746508	7.583325741977571	4.3247992221705625
0.800130836	14.030641513178123	0.8250866592940244	20.949433772558265	20.45522505395285	-50.15677386	0.800136838	14.030641513178123	1.628661510148883	22.46996492735353	20.15135230202807	-44.32185187	0.8001320366709896	14.030641513178123	22.23847608	31.270605950472014	21.172904359317105	-46.27026648								-0.043943944	0.035398487307465594	0.058866666	7.588003307068471	4.327466855153119
0.8101320366709897	14.080635512231384	0.7649153546832018	20.97796995562713	20.413917428871272	-51.30826709	0.8101380383378527	14.080635512231384	5.060335668501971	22.47709099885368	20.130242320573128	-45.46835863	0.8101332370043621	14.080635512231384	34.52620515	31.258884722486098	21.166975023365644	-47.42304193								-0.043243243	0.034285505	0.057015809	7.592608752080879	4.330093358
0.8201332370043621	14.130629511284642	0.975694795	21.00945476133931	20.369445242160083	-52.45976032	0.8201392386712254	14.130629511284642	9.414681740187559	22.485891005785334	20.10723457349503	-46.61486539	0.8201344373377348	14.130629511284642	12.87884682	31.24767011783263	21.160264898278005	-48.57581739								-0.042542543	0.033189974	0.055193971616601764	7.597141988	4.332678679151482
0.8301344373377348	14.180623510338366	0.6567239590342077	21.04293430890914	20.32276173739856	-53.61125355	0.8301404390045979	14.180623510338366	9.447185341702916	22.496298408295985	20.082394881109515	-47.76137215	0.8301356376711075	14.180623510338366	6.470181043	31.236963895897865	21.15277139862864	-49.72859284								-0.041841842	0.032111914	0.053401189	7.601602926197954	4.335222769145769
0.8401356376711075	14.230617509391625	1.2702453853819864	21.077790578274364	20.27448427891364	-54.76274678	0.8401416393379706	14.230617509391625	3.2136866510080977	22.508243165510304	20.055792545077512	-48.90787891	0.840136838	14.230617509391625	10.27922301	31.22676760305248	21.144492128455685	-50.88136829								-0.041141141	0.031051346857265304	0.051637496829864946	7.605991480967282	4.337725578453796
0.850136838	14.280611508445348	2.5617082940161775	21.113617222870182	20.22501853879911	-55.91424001	0.8501428396713433	14.280611508445348	5.096693847796124	22.52165292222896	20.02749916146921	-50.05438568	0.8501380383378527	14.280611508445348	15.83836771	31.21708257	21.13542488354661	-52.03414375								-0.04044044	0.030008293112897773	0.049902928	7.610307566990821	4.340187058563258
0.8601380383378527	14.330605507498609	2.076986785	21.15014093114212	20.17463713518864	-57.06573324	0.8601440400047158	14.330605507498609	12.66762538	22.536454098509637	19.997587530938063	-51.20089244	0.8601392386712254	14.330605507498609	3.961019733963543	31.20790991012495	21.12556765332212	-53.1869192								-0.03973974	0.028982772860070897	0.048197518	7.614551100609288	4.342607161762939
0.8701392386712254	14.380599506551864	0.5854791476572369	21.18717326366715	20.123527794913095	-58.21722647	0.8701452403380885	14.380599506551864	4.117529646998822	22.552572860227027	19.966130687907427	-52.3473992	0.8701404390045979	14.380599506551864	7.097157787986559	31.19925051672428	21.11491862230937	-54.33969466								-0.039039039	0.027974805976587618	0.046521297822356415	7.6187219995696625	4.344985841143639
0.8801404390045979	14.43059350560559	0.6567947950983511	21.224581119941877	20.071822886483424	-59.36871969	0.8801464406714612	14.43059350560559	6.771307368043338	22.56993595842313	19.933201060958677	-53.49390596	0.8801416393379706	14.43059350560559	13.542828872620001	31.19110506267102	21.103476171197222	-55.49247011								-0.038338338	0.026984412000011483	0.044874301	7.622820183026822	4.347323050599078
0.8901416393379706	14.480587504658848	2.0153037260526707	21.26226834739202	20.01961781084406	-60.52021292	0.8901476410048337	14.480587504658848	5.496679182119981	22.588471433651044	19.89886976821709	-54.64041272	0.8901428396713433	14.480587504658848	26.86352274	31.183474	21.09123888	-56.64524556								-0.037637638	0.026011610127287876	0.04325656	7.626845571545118	4.349618744826811
0.9001428396713433	14.530581503712572	0.889574476	21.30016404609706	19.966982696403463	-61.67170615	0.9001488413382064	14.530581503712572	9.571196266	22.608109188243976	19.86320604480374	-55.78691949	0.9001440400047158	14.530581503712572	23.83939574	31.176357554359225	21.07820551560214	-57.79802102								-0.036936937	0.025056419	0.041668104565556544	7.630798087099862	4.351872879
0.9101440400047158	14.58057550276583	1.2726984056823474	21.33821496	19.91397000608722	-62.82319938	0.9101500416715792	14.58057550276583	12.23549555	22.628781434418748	19.826276794443903	-56.93342625	0.9101452403380884	14.58057550276583	29.21834297	31.16975573517495	21.06437505685372	-58.95079647								-0.036236236	0.024118857775863062	0.040108967	7.634677653078907	4.354085410413629
0.9201452403380884	14.630569501819554	2.275294312272684	21.376380424015352	19.860619597389007	-63.97469261	0.9201512420049516	14.630569501819554	10.45231429	22.65042302944961	19.78814625399573	-58.07993301	0.9201464406714612	14.630569501819554	21.235373924020003	31.163668325707164	21.049746668596768	-60.10357192								-0.035535536	0.023198943984646225	0.038579176676939976	7.638484194284075	4.3562562951947115
0.9301464406714612	14.680563500872813	2.6784374068908128	21.414628910427943	19.80696216086085	-65.12618584	0.9301524423383244	14.680563500872813	5.178289899414033	22.672971711042493	19.748875757769063	-59.22643977	0.9301476410048336	14.680563500872813	23.10580624	31.15809488891768	21.03431971324408	-61.25634738								-0.034834835	0.022296695671539433	0.037078763679656374	7.642217636932639	4.3583854915937446
0.9401476410048336	14.730557499926071	2.374352505984039	21.452935659709727	19.75302160385838	-66.27767907	0.940153643	14.730557499926071	7.905274862261893	22.69636824677508	19.708523587768585	-60.37294653	0.9401488413382064	14.730557499926071	8.587300423511573	31.153034767592665	21.01809374674215	-62.40912283								-0.034134134	0.02141213	0.035607757	7.6458779086587585	4.360472958340222
0.9501488413382064	14.780551498979795	2.1480662591422144	21.49128098938281	19.698816733969448	-67.4291723	0.9501548430050696	14.780551498979795	8.925520372137447	22.72055651132952	19.66714489613434	-61.5194533	0.9501500416715792	14.780551498979795	25.19836612	31.148487085898708	21.00106852	-63.56189829								-0.033433433	0.020545265090527082	0.034166184992152716	7.649464938514874	4.362518654972473
0.9601500416715792	14.830545498033054	0.49324791779009014	21.52964908587165	19.64436247	-68.58066553	0.9601560433384422	14.830545498033054	5.582681950647166	22.74548350449445	19.624791686802503	-62.66596006	0.9601512420049516	14.830545498033054	35.074673111530004	31.14445075133887	20.98324395979012	-64.71467374								-0.032732733	0.019696117	0.032754076	7.652978656973088	4.364522541838481
0.9701512420049516	14.88053949708678	1.6631843281849363	21.56802712167745	19.58967071623742	-69.73215876	0.9701572436718148	14.88053949708678	3.5403164587986806	22.771099321777243	19.581512844545426	-63.81246682	0.9701524423383244	14.88053949708678	49.31552494	31.140924457099675	20.96462019953689	-65.86744919								-0.032032032	0.018864701825066554	0.031371457	7.656418995926491	4.36648458
0.9801524423383244	14.930533496140036	2.497406859	21.60640460166024	19.534751032363022	-70.88365199	0.9801584440051874	14.930533496140036	7.832103003942144	22.797357088124272	19.53735420089266	-64.95897358	0.980153643	14.930533496140036	28.85368855	31.137906684778496	20.94519754265813	-67.02022465								-0.031331331	0.018051036	0.030018354358189104	7.659785888690521	4.3684047317164305
0.990153643	14.980527495193297	0.9668141143550357	21.64477287246614	19.47961110718727	-72.03514522	0.990159644	14.980527495193297	11.42289283	22.82421286	19.492358627848603	-66.10548034	0.9901548430050696	14.980527495193297	20.731255887990002	31.135395707479255	20.924976475816063	-68.1730001								-0.030630631	0.017255136172900486	0.028694795221694557	7.66307927	4.370282959479345
1.0001548430050695	15.03052149424702	1.102396901977735	21.64477287246614	19.47961110718727	-72.03514522	1.0001608446719328	15.03052149424702	6.041148028074696	22.82421286	19.492358627848603	-66.10548034	1.0001560433384422	15.03052149424702	50.88219441478999	31.135395707479255	20.924976475816063	-68.1730001								-0.02992993	0.016477016664950887	0.027400804857614657	7.666299076031517	4.372119226979408
1.0101560433384422	15.080515493300275	0.4915015700795824	21.60640460166024	19.534751032363022	-70.88365199	1.0101620450053053	15.080515493300275	5.001495113	22.797357088124272	19.53735420089266	-64.95897358	1.010157243671815	15.080515493300275	16.71807438	31.137906684778496	20.94519754265813	-67.02022465								-0.029229229	0.015716692927171493	0.026136408347546103	7.669445244	4.373913498623989
1.020157243671815	15.130509492354005	0.8122588428583853	21.56802712167745	19.58967071623742	-69.73215876	1.020163245338678	15.130509492354005	9.716439581577843	22.771099321777243	19.581512844545426	-63.81246682	1.0201584440051874	15.130509492354005	17.88757506	31.140924457099675	20.96462019953689	-65.86744919								-0.028528529	0.014974179697024009	0.02490163	7.672517714014418	4.3756657396344725
1.0301584440051874	15.18050349140726	1.1767976456364735	21.52964908587165	19.64436247	-68.58066553	1.030164445672051	15.18050349140726	8.615935264242607	22.74548350449445	19.624791686802503	-62.66596006	1.030159644	15.18050349140726	1.636685132046649	31.14445075133887	20.98324395979012	-64.71467374								-0.027827828	0.014249491366746497	0.023696494347245935	7.675516425433294	4.377375916046923
1.040159644	15.23049749046052	2.400388867966645	21.49128098938281	19.698816733969448	-67.4291723	1.0401656460054232	15.23049749046052	2.2308994488236187	22.72055651132952	19.66714489613434	-61.5194533	1.0401608446719328	15.23049749046052	40.24912638	31.148487085898708	21.00106852	-63.56189829								-0.027127127	0.013542641983074557	0.022521024	7.678441320494639	4.379043994712755
1.0501608446719328	15.280491489514244	1.8340813628608945	21.452935659709727	19.75302160385838	-66.27767907	1.050166846338796	15.280491489514244	3.8323932132805703	22.69636824677508	19.708523587768585	-60.37294653	1.0501620450053053	15.280491489514244	30.18204036	31.153034767592665	21.01809374674215	-62.40912283								-0.026426426	0.012853645246968928	0.021375242392658683	7.681292342504803	4.3806699432993605
1.0601620450053053	15.330485488567502	0.8348922632676775	21.414628910427943	19.80696216086085	-65.12618584	1.0601680466721686	15.330485488567502	3.8765980811337366	22.672971711042493	19.748875757769063	-59.22643977	1.060163245338678	15.330485488567502	4.592572617349941	31.15809488891768	21.03431971324408	-61.25634738								-0.025725726	0.012182515	0.020259171283441582	7.684069436202019	4.382253730290752
1.070163245338678	15.380479487621226	1.2380783497592371	21.376380424015352	19.860619597389007	-63.97469261	1.070169247005541	15.380479487621226	1.397978145	22.65042302944961	19.78814625399573	-58.07993301	1.0701644456720507	15.380479487621226	10.5186379	31.163668325707164	21.049746668596768	-60.10357192								-0.025025025	0.011529262790838915	0.019172832	7.686772547757498	4.3837953249881645
1.0801644456720507	15.430473486674485	1.5533052986739893	21.33821496	19.91397000608722	-62.82319938	1.0801704473389138	15.430473486674485	1.3870761452479008	22.628781434418748	19.826276794443903	-56.93342625	1.0801656460054232	15.430473486674485	33.62758151	31.16975573517495	21.06437505685372	-58.95079647								-0.024324324	0.010893902741505462	0.018116247	7.689401624776452	4.385294697510648
1.0901656460054232	15.480467485728209	0.507557849	21.30016404609706	19.966982696403463	-61.67170615	1.0901716476722865	15.480467485728209	8.739788467	22.608109188243976	19.86320604480374	-55.78691949	1.090166846338796	15.480467485728209	21.69993856	31.176357554359225	21.07820551560214	-57.79802102								-0.023623624	0.010276446680622607	0.017089435293489233	7.691956616299099	4.386751818795659
1.100166846338796	15.530461484781467	1.4761157708590364	21.26226834739202	20.01961781084406	-60.52021292	1.100172848005659	15.530461484781467	7.202539373396359	22.588471433651044	19.89886976821709	-54.64041272	1.1001680466721686	15.530461484781467	16.06654603	31.183474	21.09123888	-56.64524556								-0.022922923	0.009676907	0.016092417342156995	7.694437472801691	4.3881666605996115
1.1101680466721686	15.580455483834726	0.5442889101934135	21.224581119941877	20.071822886483424	-59.36871969	1.1101740483390317	15.580455483834726	7.964438775382284	22.56993595842313	19.933201060958677	-53.49390596	1.110169247005541	15.580455483834726	34.08805791	31.19110506267102	21.103476171197222	-55.49247011								-0.022222222	0.009095294	0.015125212436897661	7.696844146197436	4.389539195498426
1.120169247005541	15.63044948288845	0.8653735275902688	21.18717326366715	20.123527794913095	-58.21722647	1.1201752486724044	15.63044948288845	6.5661312653121096	22.552572860227027	19.966130687907427	-52.3473992	1.1201704473389138	15.63044948288845	1.9787479973369648	31.19925051672428	21.11491862230937	-54.33969466								-0.021521522	0.00853162	0.014187839325179549	7.699176589837451	4.3908693968880685
1.1301704473389138	15.680443481941708	0.8756701618667333	21.15014093114212	20.17463713518864	-57.06573324	1.130176449005777	15.680443481941708	7.506377045784778	22.536454098509637	19.997587530938063	-51.20089244	1.1301716476722865	15.680443481941708	22.45716496	31.20790991012495	21.12556765332212	-53.1869192								-0.020820821	0.007985896	0.013280316176237213	7.701434758511645	4.392157238985053
1.1401716476722863	15.730437480995432	1.4408994138233788	21.113617222870182	20.22501853879911	-55.91424001	1.1401776493391496	15.730437480995432	6.169562964686929	22.52165292222896	20.02749916146921	-50.05438568	1.140172848005659	15.730437480995432	15.257421993169999	31.21708257	21.13542488354661	-52.03414375								-0.02012012	0.007458133	0.012402661	7.703618608449623	4.393402696826965
1.150172848005659	15.78043148004869	1.0799964466698337	21.077790578274364	20.27448427891364	-54.76274678	1.1501788496725225	15.78043148004869	17.69920758	22.508243165510304	20.055792545077512	-48.90787891	1.1501740483390317	15.78043148004869	24.20943729	31.22676760305248	21.144492128455685	-50.88136829								-0.019419419	0.00694834	0.01155489	7.705728097321513	4.3946057462729105
1.1601740483390317	15.83042547910195	2.030730456245672	21.04293430890914	20.32276173739856	-53.61125355	1.160180050005895	15.83042547910195	10.82515688	22.496298408295985	20.082394881109515	-47.76137215	1.1601752486724044	15.83042547910195	15.936132366629998	31.236963895897865	21.15277139862864	-49.72859284								-0.018718719	0.006456527	0.010737019517585104	7.707763184238795	4.395766364004024
1.1701752486724044	15.880419478155671	1.2223240954262198	21.00945476133931	20.369445242160083	-52.45976032	1.1701812503392677	15.880419478155671	4.960372803300774	22.485891005785334	20.10723457349503	-46.61486539	1.170176449005777	15.880419478155671	11.270269304240001	31.24767011783263	21.160264898278005	-48.57581739								-0.018018018	0.005982705	0.009949066	7.709723829755098	4.396884528
1.1801764490057771	15.930413477208932	3.1561873954992268	20.97796995562713	20.413917428871272	-51.30826709	1.1801824506726402	15.930413477208932	0.13163637203383435	22.47709099885368	20.130242320573128	-45.46835863	1.1801776493391496	15.930413477208932	11.18554343	31.258884722486098	21.166975023365644	-47.42304193								-0.017317317	0.005526882	0.009191045	7.711609995866952	4.397960215158958
1.1901776493391496	15.980407476262656	1.7832804260816886	20.949433772558265	20.45522505395285	-50.15677386	1.1901836510060129	15.980407476262656	4.744401206	22.46996492735353	20.15135230202807	-44.32185187	1.1901788496725223	15.980407476262656	18.01662221	31.270605950472014	21.172904359317105	-46.27026648								-0.016616617	0.005089066	0.008462971	7.713421646014537	4.398993406
1.2001788496725223	16.030401475315912	1.195927482442766	20.925309276187264	20.49190567222737	-49.00528063	1.2001848513393854	16.030401475315912	4.874093458236457	22.46457457859474	20.17050343063836	-43.1753451	1.200180050005895	16.030401475315912	17.61308668	31.282831832321037	21.178055678344705	-45.11749103								-0.015915916	0.004669268	0.007764858	7.715158745082381	4.399984080197698
1.210180050005895	16.080395474369173	1.1053328504169726	20.90772261647849	20.521833734470977	-47.8537874	1.210186051672758	16.080395474369173	2.994940974216489	22.46097571342653	20.187640626416364	-42.02883834	1.2101812503392675	16.080395474369173	3.247892230741536	31.29556019178353	21.18243193639153	-43.96471557								-0.015215215	0.004267493	0.007096719	7.716821259400057	4.400932218
1.2201812503392675	16.130389473422895	0.8480079180938107	20.89932270732289	20.542360909582545	-46.70229417	1.2201872520061308	16.130389473422895	3.051237740088951	22.45921682100879	20.202716062051124	-40.88233158	1.2201824506726402	16.130389473422895	18.00175657	31.30878864948921	21.186036269709952	-42.81194012								-0.014514515	0.003883752	0.006458567	7.7184091567427995	4.401837802205562
1.2301824506726402	16.180383472476155	1.5240524320867515	20.902396107133487	20.55120120416733	-45.55080094	1.2301884523395032	16.180383472476155	1.5700841266299324	22.459337959256715	20.21569032	-39.73582482	1.230183651006013	16.180383472476155	16.06008328	31.32251462694897	21.18887199108945	-41.65916466								-0.013813814	0.00351805	0.005850416	7.719922406332185	4.402700814143834
1.240183651006013	16.23037747152988	1.01123937	20.917464652837985	20.54783332871702	-44.39930771	1.240189652672876	16.23037747152988	7.2824110127132995	22.46136973985301	20.22653342102872	-38.58931806	1.2401848513393854	16.23037747152988	13.32013118	31.33673535088265	21.19094258575008	-40.50638921								-0.013113113	0.003170395	0.005272276	7.721360978836684	4.403521237459432
1.2501848513393854	16.280371470583137	1.222376136175158	20.94288289329396	20.53390326436078	-43.24781448	1.2501908530062489	16.280371470583137	17.826418288070002	22.46533251375451	20.235225612192348	-37.44281129	1.250186051672758	16.280371470583137	22.604444244110002	31.35144785785595	21.192251706918768	-39.35361376								-0.012412412	0.002840794	0.004724158	7.722724846372255	4.404299056249981
1.260186051672758	16.330365469636863	1.361573711240112	20.975992771068988	20.51206958	-42.09632125	1.2601920533396211	16.330365469636863	9.577481408990502	22.471235804941585	20.241757959976763	-36.29630453	1.2601872520061308	16.330365469636863	28.34977829	31.366648999207992	21.192803171106952	-38.2008383								-0.011711712	0.002529253	0.004206074	7.7240139825028304	4.405034255438897
1.2701872520061308	16.38035946869012	0.8015924202574027	21.01436690488632	20.48476016	-40.94482802	1.2701932536729938	16.38035946869012	4.126152458878372	22.47907802714533	20.246132620398065	-35.14979777	1.2701884523395033	16.38035946869012	4.890200489803572	31.382335446250565	21.19260095310858	-37.04806285								-0.011011011	0.002235778	0.003718034	7.725228362240921	4.405726820775717
1.2801884523395033	16.43035346774338	0.8668653356586441	21.056243816365345	20.45373694635419	-39.79333479	1.2801944540063666	16.43035346774338	6.104874667375261	22.48884650155326	20.248362824139814	-34.00329101	1.280189652672876	16.43035346774338	21.14059898	31.398503695719253	21.19164918073863	-35.89528739								-0.01031031	0.001960374	0.003260046	7.726367962048047	4.406376738836361
1.290189652672876	16.480347466797102	1.443209665868861	21.100456573593696	20.420167345289677	-38.64184156	1.290195654339739	16.480347466797102	6.588110530695462	22.500517774761462	20.24847255876709	-32.85678425	1.2901908530062487	16.480347466797102	6.290894514718376	31.415150075455823	21.18995212933271	-34.74251194								-0.00960961	0.001703048	0.002832121	7.727432759835173	4.4069839970233655
1.3001908530062487	16.530341465850363	1.4690106069035107	21.14625020929869	20.38480677	-37.49034833	1.3001968546731115	16.530341465850363	8.006781511446475	22.51405821757167	20.246495970088944	-31.71027748	1.3001920533396212	16.530341465850363	24.92420714	31.43227075030104	21.18751421602889	-33.58973649								-0.008908909	0.001463805	0.002434265	7.728422734963171	4.407548583566157
1.3101920533396212	16.580335464904085	1.1357082263073754	21.193132732488277	20.348147626275694	-36.33885511	1.3101980550064845	16.580335464904085	4.990830275	22.529424868679943	20.242476518623366	-30.56377072	1.310193253672994	16.580335464904085	15.24467521	31.449861728176398	21.18433999385318	-32.43696103								-0.008208208	0.001242647	0.002066487	7.729337868	4.408070487521281
1.320193253672994	16.630329463957345	1.2709351553546904	21.240777054530746	20.310517428583395	-35.18736188	1.320199255339857	16.630329463957345	6.894570618797882	22.546566474564035	20.23646593985724	-29.41726396	1.3201944540063666	16.630329463957345	23.70858485	31.46791886633333	21.180434145630468	-31.28418558								-0.007507508	0.001039581	0.001728794	7.730178141937159	4.408549698772599
1.3301944540063666	16.680323463010602	1.8854782973738762	21.28896040321796	20.272139340328497	-34.03586865	1.3302004556732296	16.680323463010602	12.48562188	22.56542466902752	20.22852306484361	-28.2707572	1.330195654339739	16.680323463010602	2.5253245170970344	31.48643787774802	21.17580147774263	-30.13141013								-0.006806807	0.00085461	0.001421192	7.730943539757848	4.408986208
1.340195654339739	16.730317462064328	2.1853990686591263	21.33752729935698	20.23316922027321	-32.88437542	1.3402016560066023	16.730317462064328	6.2870524357242505	22.58593523323475	20.21871256030223	-27.12425044	1.3401968546731118	16.730317462064328	4.781689526688904	31.505414337640246	21.170446913755672	-28.97863467								-0.006106106	0.000687738	0.001143688	7.731634046869476	4.409380006837038
1.3501968546731118	16.780311461117584	1.137691736409867	21.38636669399305	20.193718480842307	-31.73288219	1.3502028563399748	16.780311461117584	3.4605239433981754	22.60802937930074	20.207103645159272	-25.97774367	1.3501980550064845	16.780311461117584	21.33348426	31.524843690094755	21.16437548793757	-27.82585922								-0.005405405	0.000538967	0.000896287	7.73224965	4.409731088
1.3601980550064845	16.83030546017131	1.1413256871138524	21.435397577185977	20.15386847944916	-30.58138896	1.3602040566733475	16.83030546017131	4.803632302226147	22.631635006665203	20.19376883429733	-24.83123691	1.360199255339857	16.83030546017131	46.75605664	31.544721254763704	21.157592338688065	-26.67308376								-0.004704705	0.000408301	0.000678993	7.732790336880628	4.410039443383876
1.370199255339857	16.880299459224567	1.4186604926841782	21.484559715926743	20.113679780676502	-29.42989573	1.3702052570067202	16.880299459224567	3.798819344273423	22.65667788934378	20.17878275142246	-23.68473015	1.3702004556732297	16.880299459224567	16.10314769	31.565042233629416	21.15010270190161	-25.52030831								-0.004004004	0.000295742	0.000491811	7.733256097367628	4.410305068343217
1.3802004556732297	16.930293458278292	1.5403406141225988	21.53380755652395	20.073198253981964	-28.2784025	1.3802064573400927	16.930293458278292	8.396821304709075	22.68308276240192	20.16222104	-22.53822339	1.3802016560066024	16.930293458278292	11.05092096	31.58580172	21.14191190428385	-24.36753286								-0.003303303	0.000201293	0.000334745	7.733646922320927	4.410527957285558
1.3902016560066024	16.98028745733155	0.2824036589283693	21.583106121335305	20.03245917705353	-27.12690927	1.3902076576734654	16.98028745733155	3.5770358591732316	22.71077428644726	20.14415941238496	-21.39171663	1.3902028563399749	16.98028745733155	18.8394832	31.60699469	21.133025356641816	-23.2147574								-0.002602603	0.000124955	0.000207797	7.733962804165123	4.410708106
1.4002028563399749	17.03028145638481	2.245122121483379	21.63242818991539	19.99149005474361	-25.97541604	1.400208858006838	17.03028145638481	10.465751633090001	22.73967787865015	20.12467279187244	-20.24520986	1.4002040566733476	17.03028145638481	37.18498902	31.628616053155437	21.12344854716688	-22.06198195								-0.001901902	6.67295982249802e-05	0.000110969	7.734203736777433	4.410845510666528
1.4102040566733476	17.08027545543853	0.8734003893269291	21.68175232495401	19.95031259320744	-24.82392281	1.4102100583402106	17.08027545543853	5.138314155166793	22.76972040714957	20.10383464541929	-19.0987031	1.4102052570067205	17.08027545543853	5.450485558	31.650660593605803	21.11318703472945	-20.9092065								-0.001201201	2.6618091084181953e-05	4.42651199735287e-05	7.734369715487817	4.4109401689499785
1.4202052570067203	17.130269454491792	1.7657782394674608	21.73106146505994	19.90894410719118	-23.67242958	1.420211258673583	17.130269454491792	15.419028988920001	22.800830752357538	20.08171640891552	-17.95219634	1.4202064573400928	17.130269454491792	16.878746007300002	31.67312303150102	21.102246442202905	-19.75643104								-0.000500501	4.621214496785777e-06	7.68494680842058e-06	7.7344607370790905	4.4109920789061805
1.4302064573400928	17.180263453545514	2.094540746108688	21.78034190507829	19.867398539781384	-22.52093635	1.430212459006956	17.180263453545514	13.06914214	22.832940243564508	20.058387053368136	-16.80568958	1.4302076576734657	17.180263453545514	15.122255747390001	31.695998005694022	21.09063244983397	-18.60365559								0.0002002	1.229592340538683e-06	7.3939483133546e-07	7.7344768	4.41100124
1.4402076576734657	17.230257452598774	1.2473704129287149	21.82958254601144	19.825687212546114	-21.36944312	1.4402136593403283	17.230257452598774	6.193089867176686	22.865982982482468	20.033912761438977	-15.65918282	1.4402088580068382	17.230257452598774	12.18260931	31.71928008475515	21.078350788675404	-17.45088013								0.000900901	2.489918169492236e-05	1.4972707329685012e-05	7.734417903300122	4.410967650640764
1.4502088580068382	17.28025145165203	1.3226614140755477	21.878774335560298	19.78381938505072	-20.21794989	1.4502148596737012	17.28025145165203	5.075199643612442	22.89989606716742	20.008356703598167	-14.51267605	1.4502100583402109	17.28025145165203	20.53153357	31.742963773536587	21.06540723409633	-16.29810468								0.001601602	7.86932560806039e-05	4.7320876105543514e-05	7.734284048760132	4.410891313
1.460210058340211	17.330245450705757	1.3092196911372591	21.927909845479466	19.74180267755507	-19.06645666	1.460216060007074	17.330245450705757	3.897010220227591	22.934619730417367	19.98177889979705	-13.36616929	1.4602112586735834	17.330245450705757	5.916289873344125	31.767043519639053	21.05180759938424	-15.14532923								0.002302302	0.000162611	9.778327414981787e-05	7.734075238761516	4.4107722277642525
1.4702112586735834	17.380239449759014	0.9758054632764881	21.97698294850287	19.69964339413548	-17.91496343	1.4702172603404464	17.380239449759014	5.516200448307024	22.97009740653316	19.954236152773063	-12.21966253	1.470212459006956	17.380239449759014	17.20769951	31.79151371976753	21.03755772945178	-13.99255377								0.003003003	0.00027665	0.000166359	7.733791477351684	4.410610397563852
1.480212459006956	17.43023344881274	0.47057686543347305	22.02598856867611	19.65734677239508	-16.7634702	1.4802184606738191	17.43023344881274	2.9590649746063353	23.00627573952196	19.92578203990737	-11.07315577	1.4802136593403286	17.43023344881274	13.03900923	31.81636872596405	21.022663494660648	-12.83977832								0.003703704	0.000420809	0.000253046	7.7334327700308085	4.410405825428211
1.4902136593403286	17.480227447865996	1.668432519595986	22.074922486459165	19.61491717839926	-15.61197697	1.4902196610071918	17.480227447865996	2.203664728059178	23.04310454464033	19.89646695173767	-9.926649006	1.4902148596737013	17.480227447865996	16.31596401	31.84160285170633	21.00713078477346	-11.68700286								0.004404404	0.000595085	0.000357844	7.732999123751768	4.410158515322579
1.5002148596737013	17.530221446919256	0.4265017207837792	22.123781185152264	19.57235826028316	-14.46048375	1.5002208613405643	17.530221446919256	5.557873804736392	23.08053673379562	19.86633816660795	-8.780142244	1.500216060007074	17.530221446919256	14.89235262	31.86721037786228	20.990965503043974	-10.53422741								0.005105105	0.000799474	0.00048075	7.732490546919996	4.409868472040605
1.510216060007074	17.58021544597298	1.5784179523051616	22.172561728824856	19.529673070351333	-13.30899052	1.510222061673937	17.58021544597298	8.697593549752705	23.11852821388405	19.83543995237683	-7.633635482	1.5102172603404465	17.58021544597298	17.64619707	31.89318555849132	20.97417356045443	-9.381451957								0.005805806	0.001033973	0.000621762	7.731907049393296	4.409535701204237
1.5202172603404465	17.63020944502624	1.4677425434609772	22.22126166449483	19.48686416292271	-12.15749729	1.5202232620073095	17.63020944502624	7.964337946830934	23.15703776573486	19.80381368751479	-6.48712872	1.5202184606738192	17.63020944502624	23.456215177009998	31.91952262648445	20.95676087010838	-8.228676503								0.006506507	0.001298576	0.000780877	7.731248642481702	4.409160209263629
1.5302184606738192	17.68020344407996	1.838553979796681	22.269878943144658	19.443933673333703	-11.00600406	1.5302244623406822	17.68020344407996	8.486178336780455	23.196026910014083	19.771497995237155	-5.340621958	1.530219661007192	17.68020344407996	16.76170345	31.94621579903601	20.93873334178579	-7.075901049								0.007207207	0.00159328	0.000958092	7.730515338947184	4.408742003496976
1.540219661007192	17.73019744313322	2.0381675907088295	22.318411855494148	19.40088338218027	-9.854510828	1.540225662674055	17.73019744313322	8.395251980603193	23.23545976525289	19.738528885507684	-4.194115196	1.5402208613405644	17.73019744313322	30.48436687	31.973259282941044	20.92009687666689	-5.923125596								0.007907908	0.001918077	0.001153404	7.729707153003485	4.408281092010432
1.5502208613405644	17.780191442186943	0.7479286415355664	22.366858979425512	19.357714767903005	-8.703017598	1.5502268630074276	17.780191442186943	13.71860217	23.275302902120448	19.704939900793004	-3.047608434	1.550222061673937	17.780191442186943	38.6211035	32.00064727971304	20.90085736222944	-4.770350142								0.008608609	0.002272962	0.001366808	7.728824100315774	4.407777483737904
1.560222061673937	17.830185441240204	0.8449669472068341	22.41521913667833	19.314429050097647	-7.551524369	1.560228063	17.830185441240204	10.59659954	23.315525197162387	19.670762262346543	-1.901101672	1.5602232620073098	17.830185441240204	10.22803446	32.02837399051793	20.88102066732426	-3.617574688								0.009309309	0.002657928	0.001598301	7.727866198000398	4.407231188440903
1.5702232620073098	17.88017944029346	1.0508158922729414	22.463491356971065	19.27102723	-6.400031139	1.5702292636741728	17.88017944029346	2.314390488	23.356097688467447	19.636025014559674	-0.75459491	1.5702244623406822	17.88017944029346	18.747911363620002	32.05643362092078	20.86059263743198	-2.464799234								0.01001001	0.003072968	0.001847878	7.726833464624504	4.406642217
1.5802244623406825	17.930173439347186	1.897874198304111	22.51167485	19.22751009734331	-5.24853791	1.5802304640075455	17.930173439347186	13.17030749	23.396993435094707	19.600755165547547	0.3919118520598625	1.580225662674055	17.930173439347186	19.43553203	32.08482038544273	20.83957909010377	-1.31202378								0.010710711	0.003518073	0.002115535	7.725725920205703	4.406010579956358
1.590225662674055	17.980167438400443	0.5654988855977228	22.559768970970456	19.183878301434685	-4.09704468	1.590231664340918	17.980167438400443	12.79890787	23.438187381578764	19.564977822652335	1.5384186140493634	1.5902268630074277	17.980167438400443	18.942275654259998	32.11352851192636	20.817985810587757	-0.159248327								0.011411411	0.003993235	0.002401265	7.724543586211697	4.405336290428044
1.6002268630074277	18.03016143745417	1.361492307	22.60777321841556	19.140132326147206	-2.945551451	1.6002328646742907	18.03016143745417	5.094896070090358	23.47965622841486	19.52871632196168	2.684925376038829	1.600228063	18.03016143745417	8.125942292062957	32.142552245708444	20.795818547642178	0.9935271272864789								0.012112112	0.004498444	0.002705064	7.723286485559818	4.404619361193243
1.6102280633408002	18.080155436507425	1.1083295754822877	22.655687197511945	19.09627253073461	-1.794058221	1.6102340650076634	18.080155436507425	2.9065974458595374	23.52137830909638	19.491992351270262	3.8314321380283474	1.6102292636741729	18.080155436507425	25.97793619	32.171885853599804	20.77308300953561	2.146302581101001								0.012812813	0.005033691	0.003026926	7.721954642616637	4.403859806148304
1.6202292636741729	18.13014943556069	1.7096606949729853	22.703510614403065	19.05229916032001	-0.642564992	1.620235265341036	18.13014943556069	9.003896587309322	23.56333347401852	19.454826066170355	4.977938900017831	1.6202304640075456	18.13014943556069	10.48008522	32.20152362767257	20.74978486023378	3.299078034915541								0.013513514	0.005598966	0.003366845	7.720548083197446	4.403057640015791
1.6302304640075456	18.180143434614408	1.364145878427857	22.75124326142348	19.008212358756623	0.5089282377823864	1.6302364656744086	18.180143434614408	5.044540805	23.60550298	19.41723619915617	6.124445662007332	1.630231664340918	18.180143434614408	9.799996656726133	32.23145988885581	20.725929715772192	4.451853488730081								0.014214214	0.006194257	0.003724813	7.719066834565777	4.402212878344188
1.640231664340918	18.230137433667668	0.47401736452145204	22.79888500606866	18.964012179626145	1.6604214672582296	1.640237666007781	18.230137433667668	3.291837258251741	23.64786939493248	19.379240161776828	7.270952423996798	1.6402328646742907	18.230137433667668	6.325910047406459	32.26168899034103	20.70152314081281	5.604628942544603								0.014914915	0.006819553	0.004100824	7.717510925432894	4.401325537507645
1.6502328646742908	18.28013143272139	0.8004523452161202	22.84643578	18.919698595677627	2.811914696734108	1.6502388663411538	18.28013143272139	4.905206450522562	23.69041649	19.340854139983804	8.417459185986315	1.6502340650076637	18.28013143272139	35.08799258	32.29220532	20.67657064538293	6.757404396359091								0.015615616	0.007474841	0.004494871	7.715880385957195	4.400395634705612
1.6602340650076637	18.33012543177465	0.8383150803647547	22.89389557847472	18.875271506954427	3.963407926209916	1.660240066674527	18.33012543177465	4.578988335	23.733129158413288	19.302093182897934	9.563965948	1.660235265341036	18.33012543177465	27.156485215359996	32.32300330741464	20.65107768179353	7.910179850173577								0.016316316	0.00816011	0.004906946	7.714175247743657	4.399423187962514
1.670235265341036	18.380119430827907	1.6068494349853293	22.94126443808517	18.83073074781279	5.114901155685812	1.6702412670078994	18.380119430827907	4.611451421	23.77599333831456	19.262971285275828	10.710472709965265	1.6702364656744086	18.380119430827907	24.637432599830003	32.35407741873031	20.62504964173415	9.062955304								0.017017017	0.008875346	0.005337041	7.712395543843205	4.398408216127433
1.6802364656744089	18.430113429881636	1.0992512069195512	22.98854244582521	18.78607609300053	6.266394385161638	1.680242467341272	18.430113429881636	16.3681777	23.818995925408263	19.22350146399026	11.85697947195475	1.6802376660077811	18.430113429881636	10.32013153	32.38542216732175	20.59849185354098	10.21573075780264								0.017717718	0.009620534	0.005785148	7.710541308752101	4.397350738873706
1.6902376660077814	18.48010742893489	1.8194462269780023	23.035729726158177	18.74130726293544	7.417887614637499	1.6902436676746448	18.48010742893489	6.835670168174883	23.86212470820155	19.183695828859825	13.003486233944267	1.6902388663411538	18.48010742893489	20.948372176659998	32.417032112289576	20.571409579634302	11.368506211617165								0.018418418	0.010395661104958381	0.006251257	7.708612578411236	4.396250776698567
1.7002388663411538	18.530101427988612	1.524926993956982	23.08282643788133	18.696423928299584	8.569380844113393	1.700244868008017	18.530101427988612	2.1545327830822387	23.90536830121651	19.14356564817093	14.149992995933747	1.700240066674527	18.530101427988612	21.06712919	32.44890186158271	20.543808014121343	12.521281665431667								0.019119119	0.011200711537727562	0.006735361	7.706609390205466	4.395108350922733
1.710240066674527	18.580095427041872	1.487700147	23.129832770052463	18.65142571404721	9.720874074	1.7102460683413898	18.580095427041872	9.719728629572051	23.948716084383115	19.10312140923611	15.296499757923232	1.7102412670078997	18.580095427041872	17.421575550900002	32.48102607415404	20.51569228056006	13.674057119246225								0.01981982	0.01203567	0.007237449	7.704531782962867	4.393923483690007
1.7202412670078997	18.63008943	1.165982019391207	23.176748938416264	18.60631220290765	10.872367303065063	1.7202472686747627	18.63008943	5.630412421477802	23.992158147053665	19.06237287432588	16.44300651991275	1.720242467341272	18.63008943	46.90972073	32.51339946195312	20.48706742987951	14.826832573060727								0.020520521	0.012900519807230216	0.007757512	7.702379796953984	4.392696197966826
1.730242467341272	18.68008342514885	0.9737062122426029	23.223575182261595	18.561082938452312	12.023860532540889	1.7302484690081352	18.68008342514885	3.454530527941495	24.035685236311856	19.021329132301016	17.58951328190218	1.7302436676746449	18.68008342514885	16.75970372	32.54601679176096	20.457938438451723	15.979608026875251								0.021221221	0.013795244696341568	0.00829554	7.700153473891077	4.391426517541857
1.740243667674645	18.730077424202115	0.43027534816717056	23.270311761651307	18.515737427784053	13.17535376	1.7402496693415077	18.730077424202115	3.9465052115211177	24.079288709263405	18.97999865	18.73602004389172	1.7402448680080174	18.730077424202115	31.992453199899998	32.57887288687155	20.428310206310524	17.132383480689775								0.021921922	0.014719827157945424	0.008851522	7.697852856927274	4.390114467025486
1.7502448680080174	18.78007142325584	0.6575617997432514	23.316958954975043	18.47027514389828	14.326846991492644	1.7502508696748806	18.78007142325584	9.205168541317098	24.12296048901082	18.93838929748692	19.88252681	1.7502460683413898	18.78007142325584	55.689742296000006	32.611962628625086	20.39818756	18.28515893450429								0.022622623	0.015674249	0.009425448	7.695477990655746	4.388760071849368
1.760246068	18.830065422309097	0.2645050895425055	23.363517056782968	18.424695527757965	15.478340220968525	1.7602520700082531	18.830065422309097	6.516706277301805	24.16669302403173	18.89650842601637	21.02903356787067	1.7602472686747628	18.830065422309097	9.21612775	32.645280957798256	20.367575228630425	19.43793438831882								0.023323323	0.016658492534998383	0.010017306445502085	7.693028921108874	4.387363358265946
1.7702472686747628	18.880059421362823	1.3978180791704242	23.409986375864342	18.378997990118453	16.629833450444366	1.7702532703416256	18.880059421362823	3.1233420045186997	24.21047925069764	18.85436286801872	22.17554032986017	1.7702484690081353	18.880059421362823	13.406561910919999	32.67882287585642	20.33647788738825	20.59070984213329								0.024024024	0.017672538	0.010627085684487801	7.690505695757313	4.385924353347908
1.7802484690081353	18.93005342041608	0.6592093077329092	23.45636723354001	18.333181913132957	17.781326679920213	1.7802544706749983	18.93005342041608	3.943193076885615	24.25431255868707	18.81195899	23.32204709184965	1.7802496693415075	18.93005342041608	37.95849249	32.712583446073296	20.304900111408067	21.74348529594785								0.024724725	0.018716365629425618	0.011254774083676554	7.687908363509087	4.3844430849876845
1.7902496693415078	18.98004741946934	0.7957265864536059	23.502659962142467	18.28724665176493	18.93281990939607	1.790255671008371	18.98004741946934	3.7435347412464495	24.29818675906459	18.769302722187245	24.468553853839136	1.790250869674881	18.98004741946934	25.616912198420003	32.74655779452299	20.272846397088063	22.896260749762348								0.025425425	0.019789955571541902	0.011900359476496035	7.685236974708651	4.382919581896911
1.800250869674881	19.030041418523066	2.2162510315458315	23.548864903660476	18.24119153503049	20.08431313887193	1.8002568713417435	19.030041418523066	12.14431225	24.34209605481341	18.72639958478998	25.615060615828654	1.8002520700082532	19.030041418523066	8.62947185	32.78074111095005	20.24032115659144	24.04903620357684								0.026126126	0.020893286889828864	0.012563829349474039	7.682491581	4.381353873605866
1.8102520700082527	19.08003541757632	0.38831170493997247	23.59498240852864	18.195015867090053	21.23580636834776	1.8102580716751164	19.08003541757632	17.64802793	24.38603501362521	18.683254718221004	26.76156737781812	1.8102532703416256	19.08003541757632	2.7997840936649663	32.815128649522386	20.20732871694586	25.201811657391374								0.026826827	0.022026338	0.013245170842480935	7.679672236005235	4.379745990462892
1.8202532703416257	19.130029416630045	1.5123932031184648	23.641012834544767	18.148718928206584	22.38729959782364	1.820259272008489	19.130029416630045	6.018423044610708	24.429998542766054	18.63987290656921	27.908074139807617	1.8202544706749983	19.130029416630045	25.92749566	32.84971572947263	20.173873319247363	26.35458711120592								0.027527528	0.023189088	0.013944370748979001	7.676778993964353	4.378095963633808
1.8302544706749984	19.180023415683305	1.2624664138747692	23.686956545900152	18.10229997558504	23.53879282729948	1.8302604723418612	19.180023415683305	2.186162125254597	24.47398186585111	18.5962586	29.054580901797102	1.830255671008371	19.180023415683305	38.84539629	32.884497735632856	20.13995911796353	27.507362565020404								0.028228228	0.024381512361548886	0.014661415516278363	7.673811911093402	4.376403825101321
1.840255671008371	19.23001741473656	1.1938425309255414	23.732813912309904	18.055758244105743	24.690286056775324	1.8402616726752343	19.23001741473656	5.825310166405168	24.51798050137461	18.55241594123036	30.201087663786584	1.8402568713417435	19.23001741473656	45.65883483	32.91947011886777	20.105590180330587	28.660138018834942								0.028928929	0.025603589565733782	0.015396291245799687	7.670771044903758	4.374669607664385
1.8502568713417435	19.280011413790287	0.5398471355325251	23.778585308232117	18.009092946963055	25.84177928625118	1.8502628730086068	19.280011413790287	6.638555524970583	24.56199024285348	18.508348775018263	31.34759442577607	1.8502580716751165	19.280011413790287	21.42169434	32.95462839641155	20.07077048583937	29.81291347264947								0.02962963	0.026855295459606163	0.016148984	7.667656454	4.372893344937584
1.8602580716751165	19.330005412843544	0.6454820756930034	23.82427111216577	17.96230327621893	26.99327251572706	1.8602640733419795	19.330005412843544	5.035683918828413	24.60600714045472	18.46406068	32.49410118776557	1.860259272008489	19.330005412843544	24.13257034	32.989968152113015	20.03550393	30.965688926463955								0.03033033	0.028136605781175102	0.016919478269366944	7.664468199763553	4.371075071350465
1.870259272008489	19.37999941189727	0.3460234469686521	23.869871706019158	17.91538840327995	28.14476574520285	1.870265273675352	19.37999941189727	14.960297263840001	24.65002748398753	18.419554963693898	33.64060794975504	1.8702604723418612	19.37999941189727	17.35088877	33.02548503659421	19.99979430301592	32.118464380278496								0.031031031	0.029447495694622874	0.01770776	7.6612063429819175	4.369214822
1.8802604723418612	19.429993410950527	0.8756887224429989	23.915387474540708	17.868347479305225	29.296258974678764	1.8802664740087247	19.429993410950527	11.84479403	24.69404778715051	18.374834712631717	34.78711471174455	1.8802616726752344	19.429993410950527	40.59008195	33.06117476732684	19.96364533145539	33.27123983409303								0.031731732	0.030787939790786426	0.018513813723662058	7.657870947217095	4.367312633384304
1.8902616726752344	19.47998741000425	1.9369181037331449	23.96081880480606	17.821179635551857	30.44775220415461	1.8902676743420967	19.47998741000425	5.916580473	24.73806477293386	18.32990277331448	35.93362147373404	1.8902628730086068	19.47998741000425	21.28103714	33.097033128631416	19.92706063609422	34.424015287907594								0.032432432	0.032157912	0.019337623698706105	7.654462077119512	4.365368541933119
1.9002628730086069	19.52998140905751	1.2904686390082707	24.00616608575515	17.773883983663502	31.59924543363045	1.900268875	19.52998140905751	5.951630939	24.782075360084427	18.284761782341644	37.08012823572352	1.9002640733419796	19.52998140905751	42.83722899	33.133055971603405	19.890043752746447	35.57679074172209								0.033133133	0.033557386	0.020179174	7.650979798763788	4.363382585475937
1.9102640733419796	19.57997540811077	1.4169858543602876	24.05142970777422	17.72645961590728	32.750738663106326	1.9102700750088424	19.57997540811077	2.726011275355974	24.826076650549503	18.23941417545822	38.22663499771302	1.9102652736753525	19.57997540811077	43.02385374	33.169239213970705	19.852598127985743	36.729566195536606								0.033833834	0.034986334	0.021038448	7.647424179647408	4.3613548025068205
1.9202652736753525	19.62996940716449	0.3437726942287089	24.096610062318238	17.678905605363376	33.90223189258218	1.920271275342215	19.62996940716449	5.049604137989731	24.87006591782184	18.19386219904341	39.373141759702506	1.9202664740087247	19.62996940716449	22.570873337570003	33.20557883988694	19.81472711911731	37.88234164935111								0.034534535	0.03644473	0.021915429968478322	7.643795288689437	4.3592852323305715
1.9302664740087248	19.67996340621775	0.9543655360529154	24.141707541569463	17.631221006071264	35.05372512205802	1.930272475675588	19.67996340621775	4.175169244	24.91404059611535	18.14810792076214	40.51964852169197	1.9302676743420968	19.67996340621775	11.0591003	33.24207089966415	19.776433994201163	39.035117103165625								0.035235235	0.037932544	0.022810101988823713	7.6400931962291745	4.357173915061961
1.9402676743420968	19.729957405271477	0.9255774296139733	24.18672253812878	17.583404853136084	36.20521835153389	1.9402736760089605	19.729957405271477	9.431748252491783	24.95799827030634	18.10215323944407	41.666155283681455	1.9402688746754704	19.729957405271477	19.47435768	33.27871150944932	19.73772193212262	40.187892556980174								0.035935936	0.039449747	0.023722447024258117	7.636317974024811	4.355020891624949
1.9502688746754704	19.77995140432473	1.638071328	24.231655444736344	17.535456162798155	37.35671158100972	1.950274876342333	19.77995140432473	6.598548225	25.001936666580846	18.055999894249567	42.81266204567099	1.9502700750088424	19.77995140432473	18.60884161	33.31549685084824	19.698594022706114	41.34066801079466								0.036636637	0.040996311040410426	0.024652447	7.632469695251991	4.352826203751888
1.9602700750088424	19.82994540337799	1.5034709145533613	24.27650665	17.487373932468323	38.508204810485566	1.960276076675706	19.82994540337799	4.372390625138325	25.04585364373359	18.00964947317711	43.95916880766044	1.9602712753422151	19.82994540337799	11.87942879	33.35242317050033	19.659053266868277	42.49344346460919								0.037337337	0.042572205234637193	0.025600085	7.628548434502449	4.350589893982725
1.9702712753422151	19.87993940243172	1.080262981419286	24.32127655826049	17.439157140731563	39.65969803996143	1.9702772770090784	19.87993940243172	8.362889054957835	25.089747185068223	17.96310342096187	45.105675569649975	1.970272475675588	19.87993940243172	17.18890207	33.38948677960816	19.619102576806736	43.64621892								0.038038038	0.044177399213493625	0.026565342	7.624554267782531	4.348312005664159
1.980272475675588	19.929933401484973	1.3650861648858934	24.36596555	17.390804747320885	40.81119126943727	1.9802784773424509	19.929933401484973	3.975279334517728	25.133615390853304	17.916363046411423	46.25218233163944	1.9802736760089603	19.929933401484973	29.08633351	33.42668405342483	19.57874477622089	44.79899437223824								0.038738739	0.045811862	0.027548199	7.620487272511736	4.345992582948827
1.9902736760089603	19.9799274	1.3038351383900146	24.41057402	17.34231569	41.96268449891313	1.990279677675824	19.9799274	2.896942659708108	25.177456471291457	17.869429529220394	47.39868909362894	1.990274876342333	19.9799274	28.834317768940004	33.464011430702485	19.53798260056132	45.95176982605277								0.039439439	0.047475561502976424	0.028548636513684566	7.616347527521195	4.343631670794419
	20.02992139959196	0.2453934354831405					20.02992139959196	53.29102037					20.02992139959196	16.10027367											0.04014014	0.049168466	0.029566636308122014	7.612135113052172	4.341229314962829
	20.079915398645216	1.927187260391193					20.079915398645216	9.430029518					20.079915398645216	24.971452546040002											0.040840841	0.050890542	0.030602178	7.607850111	4.338785562019256
	20.12990939769894	0.5812303111784345					20.12990939769894	6.594461042777346					20.12990939769894	9.819553097843423											0.041541542	0.052641757	0.031655241981653544	7.603492603684939	4.336300459331306
	20.1799034	1.4294953899587948					20.1799034	2.5825087461702525					20.1799034	8.638731850391002											0.042242242	0.054422076519034315	0.032725807	7.599062676305701	4.333774055068076
	20.22989739580592	0.6470351349787515					20.22989739580592	9.111634090739566					20.22989739580592	13.44293068											0.042942943	0.056231466	0.033813854	7.594560414482681	4.331206398199212
	20.27989139485918	0.911588831					20.27989139485918	4.203512510661961					20.27989139485918	4.001560541078677											0.043643644	0.058069891	0.03491936	7.589985905483837	4.3285975384939634
	20.329885393912903	0.9357742875015437					20.329885393912903	3.8447450946941997					20.329885393912903	10.552832309420001											0.044344344	0.059937314644611085	0.036042304	7.5853392379775295	4.325947526520231
	20.379879392966163	1.0120079724590996					20.379879392966163	4.009795228805296					20.379879392966163	19.46853262											0.045045045	0.061833701816380884	0.037182665	7.580620502030761	4.323256413643564
	20.42987339201942	0.46752718838262397					20.42987339201942	1.3772087555999635					20.42987339201942	15.69706351											0.045745746	0.063759015	0.038340419748591245	7.575829789107465	4.320524252026182
	20.479867391073142	1.4113262765988308					20.479867391073142	11.28988598					20.479867391073142	30.22573771											0.046446446	0.065713218	0.039515547	7.570967192066686	4.317751094625958
	20.529861390126403	0.6712678809585447					20.529861390126403	8.124116351106135					20.529861390126403	26.94639439											0.047147147	0.067696272	0.040708023344371895	7.566032805160836	4.314936995195391
	20.57985538918013	0.8701254687712962					20.57985538918013	3.659754343419473					20.57985538918013	16.720852253289998											0.047847848	0.069708139	0.041917826	7.561026724033823	4.312082008280562
	20.629849388233385	2.180895259198879					20.629849388233385	2.803555215715396					20.629849388233385	16.37098506											0.048548549	0.071748779	0.043144931	7.555949045719215	4.309186189220081
	20.679843387286645	1.197350986487587					20.679843387286645	3.601411378403341					20.679843387286645	5.419497827492865											0.049249249	0.073818154	0.044389315003248324	7.550799868638375	4.306249594144022
	20.729837386340368	1.335272653617927					20.729837386340368	8.965535632314708					20.729837386340368	7.254444792712432											0.04994995	0.075916223	0.045650954	7.545579292598517	4.303272279972819
	20.779831385393628	0.5458900149374339					20.779831385393628	7.307684050900761					20.779831385393628	9.332069618961823											0.050650651	0.078042946	0.046929823	7.540287418790802	4.300254304416165
	20.82982538444735	1.0375950827506621					20.82982538444735	10.45287513					20.82982538444735	12.34449309											0.051351351	0.08019828	0.048225897	7.5349243497883585	4.297195725971903
	20.87981938350061	1.5926019343745181					20.87981938350061	3.068393669327239					20.87981938350061	26.6165462											0.052052052	0.082382186	0.049539152	7.529490189544306	4.294096603924892
	20.929813382553867	1.8805454902570702					20.929813382553867	8.671170083					20.929813382553867	43.76039113											0.052752753	0.084594619	0.050869562089979836	7.523985043389745	4.290956998345853
	20.979807381607596	0.5712053431245238					20.979807381607596	4.063177825653649					20.979807381607596	3.3401618085193276											0.053453453	0.086835537	0.052217101	7.518409018031678	4.287776970090193
	21.02980138066085	0.7489468857064047					21.02980138066085	2.469043748733416					21.02980138066085	13.83939215											0.054154154	0.089104898	0.053581743	7.512762221551001	4.284556580796849
	21.07979537971457	1.6209996053702114					21.07979537971457	2.3856693924484014					21.07979537971457	4.916265335247309											0.054854855	0.091402656	0.054963462	7.507044763400348	4.281295892887079
	21.129789378767832	0.6262286651372164					21.129789378767832	3.1272769650290257					21.129789378767832	0.32727762674241734											0.055555556	0.093728767	0.056362229938207546	7.501256754402033	4.277994969563256
	21.17978337782156	0.7753558725600694					21.17978337782156	5.616491461491338					21.17978337782156	20.81829242											0.056256256	0.096083187	0.057778021	7.495398306745825	4.274653874807634
	21.22977737687481	2.821647299576459					21.22977737687481	2.3644647918966886					21.22977737687481	6.166150504136896											0.056956957	0.09846587	0.059210807	7.4894695339868536	4.2712726733811275
	21.279771375928075	0.957443248					21.279771375928075	10.69660625					21.279771375928075	8.452031089002418											0.057657658	0.10087676819456153	0.060660561	7.483470551043341	4.267851430822036
	21.32976537	1.825906747474556					21.32976537	2.7861305227788375					21.32976537	10.33816641											0.058358358	0.10331583654053872	0.062127254	7.477401474194419	4.264390213444781
	21.379759374035057	0.940916462					21.379759374035057	7.403759816305317					21.379759374035057	5.221777261735352											0.059059059	0.1057830272688191	0.063610858	7.471262421	4.260889088338632
	21.429753373088783	1.2802351943464565					21.429753373088783	6.160455831482566					21.429753373088783	13.68653121											0.05975976	0.10827829255749861	0.065111344	7.4650535106877856	4.257348123366381
	21.47974737214204	0.6094714152638221					21.47974737214204	3.395776155707268					21.47974737214204	14.534250691669998											0.06046046	0.11080158404050018	0.066628683	7.458774863372381	4.2537673871630455
	21.52974137	2.608536650632353					21.52974137	9.954960041761792					21.52974137	23.3645249											0.061161161	0.11335285280851093	0.068162846	7.452426601	4.250146949134549
	21.579735370249026	0.9177095300446244					21.579735370249026	4.967556020614103					21.579735370249026	12.987098566059998											0.061861862	0.11593204940993053	0.069713803	7.446008846	4.246486879456343
	21.62972936930228	2.711964435525873					21.62972936930228	2.7424934133165846					21.62972936930228	4.733524200838465											0.062562563	0.11853912385182934	0.071281524	7.439521723617606	4.242787249
	21.679723368356004	0.9330022445109789					21.679723368356004	6.086920075666432					21.679723368356004	10.71060148											0.063263263	0.12117402560091796	0.072865978	7.432965359081553	4.239048129692189
	21.729717367409265	1.296595737473767					21.729717367409265	1.3176456289788039					21.729717367409265	12.85346091											0.063963964	0.12383670358452581	0.074467135	7.4263398795893165	4.235269593792573
	21.779711366462987	0.6698458455720089					21.779711366462987	3.556633227					21.779711366462987	42.65775528											0.064664665	0.12652710619159252	0.076084963	7.419645413563482	4.231451714613112
	21.829705365516247	1.7545317925166735					21.829705365516247	10.58197999					21.829705365516247	20.58721416											0.065365365	0.1292451812736665	0.077719433	7.412882090763837	4.227594566156297
	21.879699364569504	2.222021305174912					21.879699364569504	6.165194721527692					21.879699364569504	31.35746841											0.066066066	0.1319908761459174	0.07937051	7.406050042284813	4.2236982231857745
	21.92969336362323	2.1789747472955394					21.92969336362323	3.831303763740407					21.92969336362323	6.167677614224292											0.066766767	0.13476413758815622	0.081038165	7.399149400552957	4.219762761224908
	21.979687362676486	0.34388854642883665					21.979687362676486	6.370056750034249					21.979687362676486	21.343860932520002											0.067467467	0.13756491184586753	0.082722364	7.392180299324389	4.215788256555316
	22.02968136173021	1.6594024352691956					22.02968136173021	1.164223906					22.02968136173021	24.454573911649998											0.068168168	0.14039314463125094	0.084423074	7.385142873682156	4.211774786215368
	22.07967536078347	1.9573974430951293					22.07967536078347	2.337863897702594					22.07967536078347	9.530824422											0.068868869	0.14324878112427358	0.086140264	7.378037260033678	4.207722427998723
	22.12966935983673	2.0953174818268465					22.12966935983673	9.916135382					22.12966935983673	13.67719415											0.06956957	0.1461317659737327	0.087873898	7.3708635961080695	4.203631260452821
	22.17966335889045	1.238100984164617					22.17966335889045	5.493958813061579					22.17966335889045	23.253380417819997											0.07027027	0.1490420432983287	0.089623945	7.363622020953452	4.199501362877324
	22.22965735794371	0.1992901035138856					22.22965735794371	3.058499288619689					22.22965735794371	17.55018165											0.070970971	0.15197955668774793	0.09139037	7.356312675	4.195332815322625
	22.279651356997437	1.0965606374790364					22.279651356997437	9.059911996269374					22.279651356997437	25.30635272											0.071671672	0.15494424920375613	0.093173138	7.348935699728682	4.191125698588265
	22.32964535605069	0.4515865430095818					22.32964535605069	4.674641863277011					22.32964535605069	10.70918183											0.072372372	0.15793606338130267	0.094972216	7.341491238325552	4.186880094221363
	22.37963935510395	1.101615493252766					22.37963935510395	2.3986695066613897					22.37963935510395	16.30776416											0.073073073	0.1609549412296333	0.096787567	7.333979435021955	4.182596084515087
	22.42963335415768	2.840793481304038					22.42963335415768	5.190682407976823					22.42963335415768	5.475009390884945											0.073773774	0.16400082423341544	0.098619158	7.326400435420213	4.178273752506981
	22.479627353210933	0.9859206216401916					22.479627353210933	5.991000589719242					22.479627353210933	11.04165025											0.074474474	0.16707365335387167	0.10046695288298985	7.318754386425152	4.173913181977423
	22.52962135226466	1.8258629968094455					22.52962135226466	2.675217486286232					22.52962135226466	10.64604054											0.075175175	0.17017336902992383	0.10233091516863507	7.311041436241203	4.169514457447954
	22.57961535131792	0.068229996					22.57961535131792	8.742289812795388					22.57961535131792	1.914560838598964											0.075875876	0.17329991117934831	0.10421100910629269	7.303261734369571	4.165077664179676
	22.62960935037164	0.15684437293620895					22.62960935037164	11.01423673					22.62960935037164	7.713247987243375											0.076576577	0.17645321919994003	0.10610719825383788	7.295415431605298	4.160602888171574
	22.679603349424895	0.084460164					22.679603349424895	3.1416117997172543					22.679603349424895	35.040665505469995											0.077277277	0.1796332319706872	0.10801944585717052	7.287502680034376	4.156090216158853
	22.72959734847816	0.7216170137653826					22.72959734847816	5.432018039230168					22.72959734847816	13.87536698											0.077977978	0.1828398878529562	0.10994771485092698	7.279523633030784	4.151539736
	22.77959134753188	1.5697322448949338					22.77959134753188	2.673565629032464					22.77959134753188	2.155305086681856											0.078678679	0.18607312469168638	0.11189196785919889	7.271478445253505	4.146951534731449
	22.82958534658514	1.902206011215379					22.82958534658514	0.7004063827073085					22.82958534658514	26.37811583											0.079379379	0.18933287981659438	0.11385216719625751	7.263367272643535	4.142325702453099
	22.879579345638863	0.5164403713188199					22.879579345638863	1.4898353575003123					22.879579345638863	26.997599142160002											0.08008008	0.1926190900433896	0.11582827486728413	7.255190272420879	4.137662328439385
	22.929573344692123	1.0024672137263626					22.929573344692123	7.140806744326472					22.929573344692123	12.719264943930002											0.080780781	0.19593169167499797	0.11782025256910654	7.246947603081474	4.132961503081147
	22.97956734374538	1.3274918208360629					22.97956734374538	9.041271857702034					22.97956734374538	5.475137125											0.081481481	0.19927062050279765	0.11982806169094153	7.238639424394151	4.128223317495147
	23.029561342799106	2.368861674383429					23.029561342799106	11.5580855					23.029561342799106	0.8921432843336375											0.082182182	0.20263581180786225	0.12185166331514304	7.230265897	4.123447863522285
	23.07955534185236	2.6353777982516244					23.07955534185236	3.129882186					23.07955534185236	15.31405211											0.082882883	0.20602720036221725	0.12389101821795721	7.221827184396727	4.1186352337258665
	23.129549340906088	1.3545000718212195					23.129549340906088	3.882046850577787					23.129549340906088	22.20062279											0.083583584	0.2094447204301025	0.1259460868702819	7.213323449	4.113785521389767
	23.179543339959345	3.627893860245042					23.179543339959345	5.389402468188814					23.179543339959345	17.24593615											0.084284284	0.21288830576924675	0.12801682943843282	7.204754855918325	4.1088988205166475
	23.229537339012605	1.9286019614260723					23.229537339012605	1.3387322558180188					23.229537339012605	14.35087099											0.084984985	0.2163578896321524	0.1301032057849166	7.196121571356008	4.103975225826099
	23.279531338066327	1.5760848145882107					23.279531338066327	1.4939382200069256					23.279531338066327	23.35761303											0.085685686	0.21985340476738902	0.13220517546920757	7.187423762613869	4.099014832752866
	23.329525337119588	1.0998781745101385					23.329525337119588	4.350255421917994					23.329525337119588	6.0602754298985175											0.086386386	0.2233747834208964	0.13432269774853287	7.178661598282751	4.0940177374449345
	23.37951933617331	0.8685733823228954					23.37951933617331	5.3212286366407735					23.37951933617331	8.965099281592076											0.087087087	0.22692195733729764	0.13645573157866067	7.169835248200914	4.088984036761705
	23.42951333522657	2.4394540617942515					23.42951333522657	6.755510148102547					23.42951333522657	14.26926256											0.087787788	0.23049485776122366	0.13860423561469737	7.160944883450734	4.0839138282721015
	23.47950733428029	3.0923840390906543					23.47950733428029	2.3724392866684223					23.47950733428029	18.94139539											0.088488488	0.2340934154386442	0.14076816821188773	7.151990676355406	4.0788072102526955
	23.529501333333556	2.307214429905719					23.529501333333556	8.201269484449444					23.529501333333556	29.18433726											0.089189189	0.23771756061821095	0.14294748742642274	7.1429728004755875	4.073664281685775
	23.57949533238681	0.5691239718762521					23.57949533238681	4.536147393947103					23.57949533238681	20.00386892											0.08988989	0.24136722305260944	0.14514215101625222	7.133891430606014	4.068485142257442
	23.62948933144053	0.8079531270537723					23.62948933144053	9.119902613455444					23.62948933144053	4.683220426308997											0.090590591	0.24504233199992084	0.147352116	7.124746743	4.063269892355685
	23.67948333049379	2.333756153700201					23.67948333049379	2.7072549249475943					23.67948333049379	12.73844146											0.091291291	0.2487428162249928	0.1495773408673082	7.115538914226802	4.058018633
	23.72947732954752	2.971275918117401					23.72947732954752	6.07016877					23.72947732954752	13.57158421											0.091991992	0.25246860400082033	0.15181778116062755	7.106268123446559	4.052731466181562
	23.77947132860077	0.19050510571023524					23.77947132860077	7.730633207503144					23.77947132860077	16.168573718010002											0.092692693	0.2562196231099371	0.15407339389509397	7.096934550128476	4.047408494176986
	23.829465327654034	2.010380342488045					23.829465327654034	6.6535439193735115					23.829465327654034	13.13788918											0.093393393	0.25999580084581253	0.15634413534984892	7.0875383751865115	4.0420498202306145
	23.87945932670776	0.8821739471883356					23.87945932670776	6.219890323965482					23.87945932670776	18.30309421											0.094094094	0.2637970640142646	0.15862996151079264	7.078079780748045	4.036655548210375
	23.929453325761017	1.6189388339562394					23.929453325761017	4.837412567765818					23.929453325761017	15.48455582											0.094794795	0.2676233389348756	0.16093082807143574	7.068558950150334	4.031225782674198
	23.979447324814743	1.4014140342492765					23.979447324814743	16.98841478					23.979447324814743	8.990283842620547											0.095495495	0.2714745514424223	0.16324669043375886	7.058976067936981	4.025760628867994
	24.02944132	1.6478926286735385					24.02944132	3.221578552					24.02944132	25.906993433080004											0.096196196	0.2753506268883123	0.16557750370907728	7.049331319854332	4.020260192723601
	24.07943532292126	0.5561624968965252					24.07943532292126	7.865772600956716					24.07943532292126	17.41751444											0.096896897	0.2792514901420315	0.1679232227189101	7.039624892847882	4.014724580856742
	24.129429321974985	1.1182374188231199					24.129429321974985	3.017230359693185					24.129429321974985	14.955602611940002											0.097597598	0.2831770655926001	0.1702838019958567	7.029856975058685	4.009153900564969
	24.17942332102824	1.4612638599677688					24.17942332102824	6.0277604895436205					24.17942332102824	3.8157538331949405											0.098298298	0.28712727715003916	0.17265919578447797	7.020027755819657	4.003548259825551
	24.229417320081964	1.0843546614733137					24.229417320081964	7.127631692					24.229417320081964	23.67470021											0.098998999	0.29110204824684294	0.17504935804218266	7.010137425651927	3.9979077672934134
	24.279411319135225	2.2881562563925786					24.279411319135225	1.3886334716608726					24.279411319135225	35.306152412130004											0.0996997	0.29510130183946665	0.1774542424401208	7.000186176261161	3.9922325322990106
	24.329405318188947	3.118779288011378					24.329405318188947	3.380895818398212					24.329405318188947	14.67767053											0.1004004004004003	0.29912496040981595	0.17987380236408035	6.990174200533813	3.986522664846221
	24.379399317242207	0.6160252219332103					24.379399317242207	7.186370554202209					24.379399317242207	28.78438475											0.101101101	0.3031729459667531	0.18230799091539202	6.9801016925334185	3.9807782756102075
	24.429393316295464	0.7390535688748531					24.429393316295464	9.358849729577015					24.429393316295464	15.619412364590001											0.1018018018018017	0.3072451800476059	0.18475676091183793	6.969968847496802	3.974999475935261
	24.47938731534919	1.8569747986652683					24.47938731534919	5.921074115840713					24.47938731534919	14.676839185019999											0.1025025025025024	0.3113415837196902	0.18722006488856544	6.959775861830338	3.9691863778326817
	24.52938131440245	0.6705238016386184					24.52938131440245	2.5034521924779396					24.52938131440245	3.3958134587915185											0.1032032032032031	0.31546207758183853	0.18969785509900805	6.949522933106087	3.963339093978561
	24.57937531345617	0.8815763224178353					24.57937531345617	8.002725805413636					24.57937531345617	14.033090938470002											0.1039039039039038	0.31960658176594053	0.19219008351581054	6.939210260058009	3.957457737711622
	24.62936931250943	1.6909478299247103					24.62936931250943	6.6861126567034495					24.62936931250943	6.042623636262881											0.1046046046046045	0.3237750159384903	0.19469670183176013	6.928838042578085	3.951542423031014
	24.67936331156269	2.2331751799203405					24.67936331156269	3.8304952328133473					24.67936331156269	17.96465946											0.1053053053053053	0.3279672993021444	0.1972176614607224	6.918406481712467	3.945593264594113
	24.72935731061641	2.102412323218352					24.72935731061641	8.150481223315587					24.72935731061641	12.868252395359999											0.1060060060060059	0.33218335059728377	0.1997529135385822	6.907915779657566	3.939610377714297
	24.77935130966967	1.4117581197500202					24.77935130966967	5.080086541251975					24.77935130966967	9.878368365373765											0.1067067067067066	0.3364230881035972	0.20230240892419443	6.897366139756121	3.9335938783586917
	24.829345308723397	1.7933928659621996					24.829345308723397	5.374172382595461					24.829345308723397	19.23516357											0.1074074074074074	0.3406864296416578	0.20486609820033172	6.886757766	3.927543883145956
	24.87933930777665	1.2309647267407269					24.87933930777665	1.2520601259480941					24.87933930777665	36.6984953											0.108108108	0.34497329257451637	0.20744393167464448	6.876090865492661	3.9214605093439925
	24.92933330682991	1.7461575216878156					24.92933330682991	10.96548112					24.92933330682991	10.72291018											0.1088088088088087	0.34928359380930923	0.21003585938062597	6.865365643512269	3.915343874867692
	24.97932730588364	0.9668282326401529					24.97932730588364	15.51793786					24.97932730588364	10.70433264											0.1095095095095095	0.3536172497988632	0.2126418310785777	6.8545823084405955	3.9091940982766324
	25.029321304936893	2.0457926932671264					25.029321304936893	2.3579604689541607					25.029321304936893	40.6940665											0.1102102102102101	0.3579741765433139	0.21526179625658362	6.843741069292541	3.903011298772806
	25.07931530399062	1.263066872537924					25.07931530399062	2.1332364416820937					25.07931530399062	7.111457057736282											0.1109109109109109	0.36235428959174254	0.21789570413149295	6.832842136	3.896795596198273
	25.129309303043875	0.3673526833557687					25.129309303043875	5.740169507352733					25.129309303043875	17.23179085											0.1116116116116116	0.3667575040438006	0.2205435036498985	6.821885720434606	3.8905471110328738
	25.1793033	0.9081329940087539					25.1793033	6.445738134					25.1793033	15.23462883											0.1123123123123122	0.37118373455136505	0.22320514348913073	6.810872034350018	3.8842659643918696
	25.229297301150854	2.782801282744126					25.229297301150854	2.491407883874541					25.229297301150854	16.07010381											0.113013013	0.375632895	0.22588057205825227	6.799801291	3.877952278023609
	25.27929130020412	0.26894114934261476					25.27929130020412	4.499659141341432					25.27929130020412	14.043780575109999											0.1137137137137137	0.38010490011156933	0.22856973749905515	6.788673706264573	3.8716061743071584
	25.32928529925784	1.5561758857080337					25.32928529925784	1.8059375157488413					25.32928529925784	18.632830537489998											0.1144144144144143	0.38459966224400355	0.23127258768706807	6.777489495	3.865227776249943
	25.3792793	1.3926058150819833					25.3792793	3.4352085963098653					25.3792793	5.503082830306257											0.1151151151151151	0.3891170945948909	0.23398907	6.766248873	3.858817207485341
	25.429273297364823	0.24649649716406935					25.429273297364823	8.317990766					25.429273297364823	27.98313256											0.1158158158158157	0.39365711	0.23671913248159113	6.75495206	3.8523745922703045
	25.479267296418083	1.857513284895544					25.479267296418083	7.294769912298405					25.479267296418083	33.8058832											0.1165165165165164	0.3982196192661967	0.23946272151695908	6.743599273304398	3.8459000554829497
	25.52926129547134	0.24248327398689049					25.52926129547134	6.045606768					25.52926129547134	17.67760491											0.1172172172172172	0.4028045351511042	0.2422197841593006	6.732190734	3.839393722620136
	25.579255294525066	1.0832672939178065					25.579255294525066	8.092036076178712					25.579255294525066	22.89166723											0.1179179179179178	0.4074117683868569	0.2449902669680825	6.720726663148956	3.8328557197950217
	25.62924929357832	0.49563437					25.62924929357832	2.7022014161756585					25.62924929357832	13.77773342											0.1186186186186186	0.4120412296708092	0.2477741162426498	6.709207282665927	3.826286173734629
	25.679243292632048	1.2270388305709583					25.679243292632048	10.132160725010001					25.679243292632048	13.58527857											0.1193193193193193	0.4166928292694622	0.2505712780232603	6.697632815931046	3.8196852117774043
	25.729237291685305	0.8512261476731225					25.729237291685305	3.476836291282924					25.729237291685305	13.30027281											0.1200200200200199	0.4213664770202073	0.2533816980921341	6.686003487293808	3.813052961870703
	25.779231290738565	0.44223821736046337					25.779231290738565	12.56055646					25.779231290738565	18.27186348											0.1207207207207207	0.42606208233307774	0.25620532197450696	6.674319522167118	3.8063895525683638
	25.829225289792287	1.6939226223701218					25.829225289792287	6.1408232578355495					25.829225289792287	11.84011976											0.1214214214214214	0.4307795541924943	0.25904209493967945	6.662581147022922	3.799695113028182
	25.879219288845547	0.9878386669033596					25.879219288845547	6.973623497407286					25.879219288845547	18.737036684859998											0.122122122	0.43551880115903835	0.26189196200208287	6.650788589387784	3.792969773
	25.92921328789927	0.44576040030479924					25.92921328789927	6.480009170193957					25.92921328789927	3.155168202656239											0.1228228228228228	0.44027973137122295	0.2647548679223457	6.638942077838506	3.7862136628702805
	25.97920728695253	1.7198989424382032					25.97920728695253	9.243407402981575					25.97920728695253	25.21225241											0.1235235235235235	0.44506225254726844	0.267630757	6.627041841997687	3.779426913565407
	26.02920128600625	1.3325210698388756					26.02920128600625	3.993418576696423					26.02920128600625	27.29692761											0.1242242242242242	0.44986627198689616	0.2705195741163604	6.615088112529269	3.7726096566433025
	26.079195285059512	2.212520593164797					26.079195285059512	7.430337801064348					26.079195285059512	21.31731752											0.1249249249249249	0.4546916965731236	0.2734212626520035	6.603081121134052	3.7657620242438132
	26.12918928411277	1.0089273754484231					26.12918928411277	2.236457295794065					26.12918928411277	18.772729110740002											0.1256256256256256	0.4595384327740692	0.2763357665714534	6.591021100545247	3.7588841490955645
	26.17918328316649	1.358587185632631					26.17918328316649	9.588263597098608					26.17918328316649	12.32721179											0.1263263263263263	0.46440638664476497	0.2792630293824717	6.578908284523926	3.7519761645133745
	26.22917728221975	1.0504881703159905					26.22917728221975	5.042416689817062					26.22917728221975	14.24716221											0.127027027	0.4692954638289788	0.28220299434551316	6.566742907854501	3.7450382043956787
	26.27917128127348	0.7050384924566468					26.27917128127348	9.964351845746314					26.27917128127348	12.441017035599998											0.1277277277277277	0.4742055695610411	0.28515560447482385	6.5545252063401644	3.7380704032219234
	26.329165280326738	0.963273726					26.329165280326738	4.920141893906379					26.329165280326738	8.379616556670786											0.1284284284284284	0.4791366086676841	0.28812080253954786	6.542255416798346	3.731072896049985
	26.379159279379994	1.113323563470417					26.379159279379994	5.555793920419326					26.379159279379994	9.741204942337244											0.1291291291291291	0.48408848556988493	0.2910985310648352	6.529933777056103	3.7240458185135235
	26.42915327843372	0.34392905779602434					26.42915327843372	9.179884975					26.42915327843372	9.518342973051393											0.1298298298298298	0.48906110428471905	0.2940887323329559	6.5175605259454965	3.716989306819362
	26.479147277486977	1.1651123371767265					26.479147277486977	4.429456271894507					26.479147277486977	29.40758484											0.1305305305305305	0.49405436842722017	0.2970913483844194	6.5051359032989895	3.709903497744864
	26.529141276540702	0.5439368289043154					26.529141276540702	11.78734817					26.529141276540702	6.353010737881285											0.1312312312312312	0.4990681812122495	0.30010632101909807	6.492660149944797	3.702788528635265
	26.57913527559396	2.5997170303315054					26.57913527559396	6.453697149166183					26.57913527559396	26.657441393510002											0.1319319319319319	0.5041024454563697	0.30313359179735333	6.480133507702184	3.6956445374010003
	26.629129274647685	1.252033511052803					26.629129274647685	7.191277375485919					26.629129274647685	18.054217229309998											0.1326326326326326	0.5091570635797313	0.3061731020411719	6.467556219376818	3.688471662515058
	26.67912327370094	1.7388215130173692					26.67912327370094	6.899363250354837					26.67912327370094	16.729463830009998											0.1333333333333333	0.5142319376079622	0.3092247928352999	6.454928528756046	3.6812700430102767
	26.72911727	1.1333047249410133					26.72911727	9.341259631035978					26.72911727	32.172550105439996											0.134034034	0.5193269691740668	0.312288605	6.442250680604162	3.6740398184766594
	26.779111271807924	0.9753278122541555					26.779111271807924	1.7295135216765563					26.779111271807924	10.32355169											0.1347347347347347	0.52444206	0.3153644792341315	6.4295229206576785	3.6667811290586636
	26.829105270861184	1.3630638050216224					26.829105270861184	1.6688135219058684					26.829105270861184	29.464034											0.1354354354354354	0.5295771095002498	0.318452356	6.416745495620553	3.659494115452479
	26.879099269914907	1.473117506117312					26.879099269914907	3.1661878822152314					26.879099269914907	24.650081380779998											0.1361361361361361	0.5347320195804199	0.32155217497054334	6.403918653159399	3.652178918903315
	26.929093268968167	1.869219406838232					26.929093268968167	10.41695508					26.929093268968167	17.20532065											0.1368368368368368	0.5399066898425001	0.3246638765642367	6.391042641898718	3.6448356812026574
	26.979087268021424	0.2348392568399952					26.979087268021424	4.086762056859812					26.979087268021424	4.440730967798079											0.1375375375375375	0.5451010199851296	0.3277874	6.378117711416029	3.6374645446855043
	27.02908126707515	1.6309804174891231					27.02908126707515	3.6446683997113976					27.02908126707515	10.64741227											0.1382382382382382	0.550314909	0.3309226856310237	6.365144112237079	3.6300656522276387
	27.07907526612841	0.6648362380897112					27.07907526612841	2.271678079336345					27.07907526612841	13.39154924											0.1389389389389389	0.5555482568032007	0.33406967178874386	6.352122095830958	3.622639147242823
	27.12906926518213	1.4288236069241094					27.12906926518213	1.2103982976636851					27.12906926518213	4.214409660842284											0.1396396396396396	0.5608009609783844	0.3372282977736484	6.3390519146052355	3.6151851736800484
	27.17906326423539	1.972792815962443					27.17906326423539	8.490903141046527					27.17906326423539	18.20063302											0.1403403403403403	0.5660729200375303	0.3403985023616479	6.325933821901077	3.607703876020726
	27.22905726328865	1.6105810958810212					27.22905726328865	8.366265652276878					27.22905726328865	15.971127344100001											0.141041041	0.5713640317935158	0.34358022410422134	6.312768071988302	3.6001953992759037
	27.27905126234237	0.8270933326388631					27.27905126234237	5.673757578642988					27.27905126234237	17.12335234											0.1417417417417417	0.5766741936879788	0.3467734013296103	6.299554920060496	3.592659888983436
	27.32904526139563	1.6874408613697363					27.32904526139563	5.050679487879266					27.32904526139563	25.397211002549998											0.1424424424424424	0.582003303	0.3499779721440121	6.286294622230029	3.585097491205176
	27.379039260449357	1.0993924502833499					27.379039260449357	8.385083109					27.379039260449357	16.50595353											0.1431431431431431	0.587351256	0.35319387443278166	6.272987436	3.5775083525241436
	27.429033259502614	0.6508984727160833					27.429033259502614	4.1324721796943535					27.429033259502614	16.422828193690002											0.1438438438438438	0.5927179490918275	0.3564210458616337	6.259633617874835	3.5698926200416743
	27.479027258556336	1.0105958438954812					27.479027258556336	2.494805775525786					27.479027258556336	8.101112183003943											0.1445445445445445	0.5981032786015272	0.3596594238778517	6.246233428124089	3.562250441374583
	27.52902126	1.6433109975707714					27.52902126	1.392695209017537					27.52902126	8.523152030000537											0.1452452452452452	0.6035071399591335	0.36290894571150006	6.232787126008646	3.554581964652287
	27.579015256662853	1.2028029481342284					27.579015256662853	1.1158980489399215					27.579015256662853	10.2787152											0.1459459459459459	0.6089294284208431	0.36616954837664145	6.219294972160067	3.5468873385139497
	27.62900925571658	2.024692710741245					27.62900925571658	0.9523166					27.62900925571658	9.676887296227155											0.1466466466466466	0.6143700388856778	0.369441169	6.205757228098659	3.539166712
	27.679003254769835	1.0643367040393217					27.679003254769835	2.807632732836811					27.679003254769835	28.44880402											0.1473473473473473	0.6198288658975231	0.3727237431849718	6.192174156228414	3.531420235077187
	27.72899725382356	1.1316250959600493					27.72899725382356	11.87106647					27.72899725382356	22.4371547											0.148048048	0.6253058036471683	0.37601720828728347	6.17854602	3.523648057579792
	27.778991252876818	0.7893382901371616					27.778991252876818	1.5517047539170707					27.778991252876818	42.82813846											0.1487487487487487	0.6308007459743604	0.37932150014179544	6.164873083065257	3.5158503302626176
	27.82898525193008	0.5592210337914884					27.82898525193008	9.368773449099544					27.82898525193008	11.69691435											0.1494494494494494	0.6363135863698627	0.3826365547009558	6.151155610952877	3.508027204270104
	27.87897925	1.3000566912108245					27.87897925	6.689397783442354					27.87897925	12.921737166209999											0.1501501501501501	0.641844218	0.3859623077085967	6.137393869382467	3.500178831238999
	27.92897325003706	1.410745326319987					27.92897325003706	6.695412624574716					27.92897325003706	15.18924662											0.1508508508508508	0.647392534	0.38929869470118117	6.123588125099789	3.4923053632954155
	27.978967249090783	0.6671758367733102					27.978967249090783	7.457638466686012					27.978967249090783	19.84774966											0.1515515515515515	0.6529584256824678	0.39264565100905274	6.109738645703531	3.484406953051893
	28.028961248144043	1.7256896891902789					28.028961248144043	4.795574939206824					28.028961248144043	21.44343149											0.1522522522522522	0.6585417863515209	0.3960031117576863	6.0958456996400825	3.4764837536044175
	28.07895525	1.0777202669027253					28.07895525	4.159051140972617					28.07895525	16.50391951											0.1529529529529529	0.6641425073804058	0.3993710118689502	6.081909556198373	3.4685359185294837
	28.128949246251025	1.0529432873415916					28.128949246251025	4.101929239					28.128949246251025	9.073987482											0.1536536536536536	0.6697604802095628	0.4027492860623644	6.067930485504627	3.4605636018810833
	28.17894324530428	1.167976198086741					28.17894324530428	3.4501406407428377					28.17894324530428	10.09135271											0.1543543543543543	0.6753955959450342	0.4061378688563655	6.053908758517127	3.452566958187758
	28.228937244358008	0.8526702532481346					28.228937244358008	8.193830274285117					28.228937244358008	23.68010326											0.155055055	0.6810477453605835	0.40953669456957864	6.039844647020981	3.4445461424495716
	28.278931243411265	0.1896192789193588					28.278931243411265	3.5768078005190143					28.278931243411265	7.8579953839498575											0.1557557557557557	0.6867168188998038	0.41294569732208736	6.025738423622834	3.43650131
	28.32892524246499	2.277434465241525					28.32892524246499	4.085941458127231					28.32892524246499	36.19030445											0.1564564564564564	0.6924027066782492	0.4163648110367141	6.011590361745588	3.4284326171785158
	28.378919241518247	0.53002006					28.378919241518247	6.326710930197759					28.378919241518247	20.894169101019997											0.1571571571571571	0.6981052984855576	0.4197939694402976	5.997400735623111	3.420340219976364
	28.428913240571507	0.9217347135421452					28.428913240571507	9.915743369355583					28.428913240571507	10.86014029											0.1578578578578578	0.703824484	0.4232331060649793	5.983169820294923	3.4122242753847396
	28.47890723962523	1.7936024951623777					28.47890723962523	4.155595572714844					28.47890723962523	4.217566007010732											0.1585585585585585	0.709560152	0.4266821542494916	5.968897891600846	3.404084940716135
	28.52890123867849	1.7962963866667347					28.52890123867849	9.519622847083605					28.52890123867849	18.146000114299998											0.1592592592592592	0.7153121911332753	0.4301410471404503	5.954585226175683	3.3959223737364117
	28.57889523773221	0.13969291422685112					28.57889523773221	12.777503050870001					28.57889523773221	12.0213776											0.1599599599599599	0.7210804905090787	0.4336097176936487	5.940232101	3.387736732661755
	28.628889236785472	0.4023683144540335					28.628889236785472	6.3326372451183675					28.628889236785472	28.58970546											0.1606606606606606	0.7268649380482395	0.4370880986753589	5.925838795613909	3.379528176155588
	28.67888323583873	0.5138541089101969					28.67888323583873	5.455275003321582					28.67888323583873	34.76560721											0.1613613613613613	0.7326654216299989	0.4405761226636347	5.9114055876734035	3.371296863325519
	28.72887723489245	0.40509845428690083					28.72887723489245	4.407744220043609					28.72887723489245	23.48587344											0.162062062	0.738481829	0.44407372204961765	5.896932757383201	3.363042953720239
	28.77887123394571	0.8183225051108138					28.77887123394571	6.185979393966655					28.77887123394571	21.69651644											0.1627627627627627	0.744314047	0.44758082903884855	5.882420585272194	3.3547666073264315
	28.82886523299944	0.6406238039153423					28.82886523299944	2.190163929673116					28.82886523299944	10.63639264											0.1634634634634634	0.7501619627739385	0.4510973756525803	5.867869352631859	3.346467984565683
	28.878859232052697	1.2706496471173527					28.878859232052697	4.044785437676934					28.878859232052697	13.28753462											0.1641641641641641	0.7560254631346599	0.45462329372909654	5.853279341510772	3.338147246
	28.928853231105958	1.801830009164357					28.928853231105958	7.547204563947587					28.928853231105958	32.26500978											0.1648648648648648	0.761904434	0.45815851492503307	5.838650834709172	3.329804553785502
	28.97884723015968	1.931774362724362					28.97884723015968	1.8296118655520135					28.97884723015968	12.86862719											0.1655655655655655	0.7677987623633327	0.46170297071670097	5.823984115773459	3.321440068755689
	29.028841229212937	3.076247414					29.028841229212937	2.638978404076863					29.028841229212937	13.718948171940001											0.1662662662662662	0.7737083330277725	0.4652565924014164	5.809279468990693	3.313053953331903
	29.078835228266662	0.6314689348569084					29.078835228266662	8.582276815008662					29.078835228266662	24.0470933											0.1669669669669669	0.7796330317627153	0.4688193110988321	5.794537179383117	3.3046463700634003
	29.12882922731992	2.8635238711644475					29.12882922731992	5.885045289					29.12882922731992	12.39898541											0.1676676676676676	0.7855727437288943	0.472391058	5.779757532702595	3.2962174819155443
	29.178823226373645	1.902528203237144					29.178823226373645	6.129683057034906					29.178823226373645	24.28679525											0.1683683683683683	0.7915273537960392	0.47597176313006934	5.764940815425092	3.2877674522666616
	29.22881723	0.5774786842081562					29.22881723	2.0164309460752254					29.22881723	9.971985690805633											0.169069069	0.7974967465451083	0.4795613578269094	5.750087314745112	3.2792964449048494
	29.27881122448016	1.3905174455833056					29.27881122448016	6.245179322394809					29.27881122448016	22.63478336											0.1697697697697697	0.8034808062705239	0.4831597722651749	5.735197318570148	3.2708046240248465
	29.328805223533884	0.5332605725167167					29.328805223533884	9.782170333701819					29.328805223533884	16.67927065											0.1704704704704704	0.8094794169824173	0.48676693669629384	5.720271115515084	3.262292154224799
	29.378799222587144	0.5248332975540106					29.378799222587144	9.762970848170252					29.378799222587144	26.196910531079997											0.1711711711711711	0.8154924624088754	0.49038278120209206	5.705308994896609	3.253759200503105
	29.428793221640863	0.6982817082394387					29.428793221640863	6.631167467150792					29.428793221640863	12.448387727180002											0.1718718718718718	0.8215198259981948	0.4940072356961482	5.690311246727599	3.2452059282552073
	29.478787220694127	1.544015460903801					29.478787220694127	3.3974583138025936					29.478787220694127	25.66123914											0.1725725725725725	0.8275613909211418	0.49764022992515217	5.675278161711518	3.236632503270376
	29.528781219747383	0.6925478891805374					29.528781219747383	10.39350753					29.528781219747383	19.12183006											0.1732732732732732	0.8336170400732169	0.501281693	5.660210031236759	3.2280390917285158
	29.57877521880111	0.9773747091754622					29.57877521880111	0.6994814052276596					29.57877521880111	34.73571799											0.1739739739739739	0.8396866560769224	0.5049315557484965	5.645107147371008	3.2194258601969254
	29.62876921785437	0.5597231216615943					29.62876921785437	3.7895731264796506					29.62876921785437	29.977618357519997											0.1746746746746746	0.8457701212840394	0.5085897460140448	5.6299698028555785	3.2107929756270757
	29.67876321690809	1.853935024836805					29.67876321690809	3.4385729138585415					29.67876321690809	31.84070096											0.1753753753753753	0.851867318	0.5122561933596984	5.6147982910997545	3.202140605351387
	29.72875721596135	0.4728533934596124					29.72875721596135	6.565894319658274					29.72875721596135	9.454807672464028											0.176076076	0.8579781273757168	0.5159308267181939	5.599592906175063	3.1934689170799637
	29.77875121501461	1.7875927217426293					29.77875121501461	2.625116297974566					29.77875121501461	13.302750038560001											0.1767767767767767	0.8641024316307817	0.5196135748635973	5.584353942809623	3.1847780788973536
	29.82874521406833	2.155188329246752					29.82874521406833	9.536698920153384					29.82874521406833	10.18063413											0.1774774774774774	0.8702401118348574	0.5233043664126851	5.569081696382387	3.1760682592592904
	29.87873921312159	0.7479300844434255					29.87873921312159	5.020751320167221					29.87873921312159	14.85403194											0.1781781781781781	0.8763910490204248	0.52700313	5.553776462917464	3.1673396269894365
	29.928733212175317	0.4150237318405788					29.928733212175317	5.842343178332503					29.928733212175317	21.52824629											0.1788788788788788	0.8825551239630072	0.5307097934108708	5.5384385390783315	3.158592351
	29.978727211228573	1.8901631088985569					29.978727211228573	2.6511668815191234					29.978727211228573	16.19944836											0.1795795795795795	0.8887322171834757	0.5344242853195392	5.5230682221621255	3.1498266016689276
	30.028721210282296	0.8307579263407064					30.028721210282296	58.97375087					30.028721210282296	27.88620988											0.1802802802802802	0.8949222089503645	0.5381465335538133	5.507665810093846	3.1410425480756996
	30.07871520933556	1.3250804156932139					30.07871520933556	9.092347477026571					30.07871520933556	38.71291735											0.1809809809809809	0.9011249792821966	0.5418764659648333	5.492231601420611	3.132240360758949
	30.128709208388813	1.486971137401126					30.128709208388813	9.041208222					30.128709208388813	11.95143549											0.1816816816816816	0.9073404079498028	0.5456140102547965	5.476765895	3.1234202103327107
	30.17870320744254	0.5532046363056935					30.17870320744254	8.927103091244101					30.17870320744254	13.55293416											0.1823823823823823	0.9135683744786585	0.5493590939783566	5.4612689915235295	3.114582267759194
	30.228697206495795	0.5763943851885096					30.228697206495795	9.431614713					30.228697206495795	25.47656537											0.183083083	0.9198087581512139	0.5531116445440313	5.445741190452292	3.105726704345484
	30.27869120554952	1.3584779642590652					30.27869120554952	2.6424168825070167					30.27869120554952	6.612922533875347											0.1837837837837837	0.9260614380092379	0.5568715892156068	5.430182793069687	3.096853691740204
	30.328685204602778	1.8969100939453014					30.328685204602778	9.167331067484968					30.328685204602778	16.95564889											0.1844844844844844	0.9323262928561592	0.5606388551135476	5.414594100946317	3.087963401930205
	30.37867920365604	0.9206232346526094					30.37867920365604	5.568398613181188					30.37867920365604	8.927191320242379											0.1851851851851851	0.9386032012594179	0.5644133692164105	5.398975416239989	3.079056007
	30.42867320270976	0.7597791405148606					30.42867320270976	6.762328711714064					30.42867320270976	32.697961388429995											0.1858858858858858	0.944892042	0.5681950583622589	5.383327041689857	3.0701316803145327
	30.47866720176302	2.107811398003212					30.47866720176302	5.835835502204955					30.47866720176302	22.29272175											0.1865865865865865	0.9511926918388849	0.5719838492500827	5.367649281	3.0611905941436195
	30.528661200816742	1.758307488853938					30.528661200816742	10.22538388					30.528661200816742	28.28604589											0.1872872872872872	0.9575050299912303	0.5757796684412149	5.351942436886333	3.052232922030809
	30.578655199870003	0.7223034639499836					30.578655199870003	5.1721817599248086					30.578655199870003	17.96604302											0.1879879879879879	0.9638289336569192	0.5795824423607605	5.336206814965148	3.043258837603916
	30.62864919892326	1.135838959117649					30.62864919892326	0.82573779					30.62864919892326	8.488044534											0.1886886886886886	0.9701642802588395	0.5833920972990195	5.320442719852759	3.0342685148088813
	30.678643197976985	1.4447262047448584					30.678643197976985	4.453621452816437					30.678643197976985	13.16922489											0.1893893893893893	0.9765109469980792	0.5872085594129154	5.304650457106837	3.025262128
	30.72863719703024	1.8758302291489057					30.72863719703024	3.0887204653872753					30.72863719703024	26.15140984											0.19009009	0.9828688108563067	0.5910317547274281	5.288830333	3.016239851468506
	30.778631196083968	1.0305062473569913					30.778631196083968	16.46771824					30.778631196083968	15.699405089159999											0.1907907907907907	0.9892377485981555	0.5948616091370263	5.2729826536690165	3.0072018603752704
	30.828625195137224	0.9178399402873201					30.828625195137224	0.42802512355755407					30.828625195137224	13.712426725670001											0.1914914914914914	0.9956176367736101	0.5986980484071039	5.257107726798592	2.9981483298113405
	30.87861919419095	1.2530980294983356					30.87861919419095	5.775973827459175					30.87861919419095	25.21776622											0.1921921921921921	1.0020083517204055	0.602540998	5.241205859925691	2.989079435
	30.928613193244207	1.6313344561405125					30.928613193244207	2.6689644057459025					30.928613193244207	37.20518652											0.1928928928928928	1.0084097695664154	0.6063903839535445	5.225277361278424	2.9799953525126055
	30.978607192297467	0.7521204728578138					30.978607192297467	6.501341775270876					30.978607192297467	10.51873658											0.1935935935935935	1.0148217662320609	0.6102461311282885	5.209322539601118	2.970896257639508
	31.02860119135119	0.8961257216729543					31.02860119135119	2.334525228840693					31.02860119135119	5.115566762468359											0.1942942942942942	1.0212442174327108	0.6141081649631644	5.1933417041483265	2.961782327012302
	31.07859519040445	1.4935566817200312					31.07859519040445	3.8596773499435537					31.07859519040445	3.545065764348074											0.1949949949949949	1.027676998681092	0.6179764105998291	5.177335164678813	2.952653737287586
	31.12858918945817	1.3855495031182816					31.12858918945817	5.294134105207153					31.12858918945817	17.54712517											0.1956956956956956	1.0341199852897043	0.6218507930595344	5.161303231449586	2.943510665406098
	31.178583188511432	0.8166285157445343					31.178583188511432	1.363816287770307					31.178583188511432	32.3183322											0.1963963963963963	1.0405730523732344	0.6257312372445828	5.145246215209854	2.934353288589276
	31.22857718756469	2.150826901042273					31.22857718756469	9.416395538729333					31.22857718756469	24.910631663929998											0.197097097	1.047036074850976	0.6296176679397782	5.129164427195013	2.9251817843358476
	31.27857118661841	0.7710614821614729					31.27857118661841	3.3190406409732702					31.27857118661841	6.424215820242147											0.1977977977977978	1.0535089274492606	0.6335100098138923	5.113058179120613	2.915996330418357
	31.32856518567167	1.7746392415159282					31.32856518567167	4.259714518094474					31.32856518567167	10.44237152											0.1984984984984984	1.0599914847038752	0.6374081874211128	5.096927783176332	2.9067971048797556
	31.37855918	2.708429506490989					31.37855918	5.610566858					31.37855918	12.48322552											0.1991991991991991	1.0664836209625057	0.6413121252025192	5.080773552	2.897584286029914
	31.428553183778657	1.778207119					31.428553183778657	7.989338850714443					31.428553183778657	5.383854382657974											0.1998998998998999	1.072985210387164	0.6452217474875375	5.064595799	2.888358052442198
	31.47854718283238	0.6839328220833759					31.47854718283238	2.888602945302168					31.47854718283238	6.374499663235557											0.2006006006006005	1.0794961269566279	0.6491369784954086	5.0483948370053495	2.8791185829499866
	31.52854118188564	1.9749868175342238					31.52854118188564	1.652594628526845					31.52854118188564	17.90008656											0.2013013013013012	1.0860162444688912	0.6530577423366626	5.032170981	2.8698660566432133
	31.578535180938896	0.467426929					31.578535180938896	3.681524370729316					31.578535180938896	21.3861908											0.202002002	1.092545437	0.6569839630145836	5.015924544469552	2.860600652864887
	31.628529179992626	2.4951324904783037					31.628529179992626	7.350923370004726					31.628529179992626	12.245125604030001											0.2027027027027026	1.0990835766245088	0.6609155644266852	4.9996558430756455	2.8513225512076397
	31.67852317904588	1.1532603071682976					31.67852317904588	7.343540130280511					31.67852317904588	14.01190912											0.2034034034034033	1.105630537981931	0.6648524703661857	4.983365191905235	2.842031931510211
	31.728517178099604	1.1467398901565664					31.728517178099604	1.9888506450619337					31.728517178099604	1.787730919228942											0.2041041041041041	1.1121861937151964	0.6687946045234852	4.967052906722296	2.8327289738539845
	31.77851117715286	2.3032058958984702					31.77851117715286	7.510237795713746					31.77851117715286	22.18129857											0.2048048048048047	1.118750416755109	0.6727418904876432	4.950719303710153	2.8234138585594986
	31.82850517620612	0.9883093916333983					31.82850517620612	12.522649041869998					31.82850517620612	11.122514538299999											0.2055055055055054	1.1253230798664153	0.6766942517478636	4.934364699465311	2.8140867661829327
	31.878499175259844	2.9251929192531145					31.878499175259844	2.599554026854472					31.878499175259844	19.20307173											0.2062062062062062	1.131904055650264	0.6806516116949743	4.9179894109913596	2.804747877512633
	31.928493174313104	1.6257456901975489					31.928493174313104	4.064150783555369					31.928493174313104	32.190961922709995											0.2069069069069068	1.1384932165466748	0.6846138936229093	4.901593755692818	2.7953973735655855
	31.978487173366823	0.3459859989102913					31.978487173366823	7.313444803519934					31.978487173366823	33.23277905											0.2076076076076075	1.1450904348370214	0.6885810207302051	4.885178051368973	2.7860354355839196
	32.028481172420086	1.0805614786722781					32.028481172420086	5.811395413361973					32.028481172420086	16.18685538											0.2083083083083083	1.1516955826464965	0.692552916	4.868742616207717	2.776662245031393
	32.07847517147334	0.10820899440086977					32.07847517147334	2.1132375160970143					32.07847517147334	11.88432887											0.2090090090090089	1.158308532	0.696529503	4.852287768779405	2.767277983589879
	32.12846917052707	1.2649151039638737					32.12846917052707	8.579128088814285					32.12846917052707	2.8463571523651487											0.2097097097097096	1.1649291545575817	0.7005107037138094	4.835813828030642	2.7578828331558225
	32.178463169580326	0.1911679657583321					32.178463169580326	6.532631416342067					32.178463169580326	13.06593336											0.2104104104104104	1.1715573221510134	0.7044964416679523	4.819321113278145	2.7484769758367484
	32.22845716863405	0.8541868681253412					32.22845716863405	11.20853093					32.22845716863405	24.565734834329998											0.2111111111111111	1.1781929062521816	0.7084866394152372	4.802809944202507	2.739060593947708
	32.27845116768731	0.9549974718213369					32.27845116768731	7.658485171188504					32.27845116768731	8.667569847385066											0.2118118118118117	1.1848357782426298	0.7124812196131003	4.786280640842042	2.729633870007758
	32.328445166741034	1.2922383300815656					32.328445166741034	5.5228262808762905					32.328445166741034	26.405128271109998											0.2125125125125125	1.1914858093626397	0.7164801048340356	4.769733523586544	2.7201969867363975
	32.37843916579429	1.4288731790310651					32.37843916579429	5.583867708665805					32.37843916579429	14.756471520189999											0.2132132132132132	1.1981428707137227	0.720483218	4.7531689131711214	2.710750127
	32.42843316484755	3.9348708831624366					32.42843316484755	2.119929916861425					32.42843316484755	28.786951322889998											0.2139139139139138	1.2048068332611261	0.7244904802193622	4.736587130669941	2.701293474
	32.47842716390127	0.8793286765924238					32.47842716390127	3.1224479221604318					32.47842716390127	3.202694319638799											0.2146146146146146	1.2114775678363308	0.7285018151175258	4.7199884974900055	2.6918272110615544
	32.52842116295453	0.7987696001321271					32.52842116295453	3.276217164462713					32.52842116295453	7.4442063984258775											0.2153153153153153	1.2181549451395506	0.7325171445093092	4.7033733353649625	2.682351521544901
	32.578415162008255	2.109806393					32.578415162008255	9.768416065367616					32.578415162008255	6.912301596054684											0.2160160160160159	1.2248388357422433	0.7365363905650204	4.686741966348829	2.672866589
	32.62840916106151	0.9573269710663539					32.62840916106151	8.441963877254915					32.62840916106151	2.223556444674847											0.2167167167167167	1.2315291100896235	0.7405594753790511	4.670094712809758	2.6633725978063394
	32.678403160114776	0.836912587					32.678403160114776	4.503092494355824					32.678403160114776	13.13116325											0.2174174174174174	1.2382256385031614	0.7445863209713809	4.6534318974238005	2.653869731455571
	32.728397159168495	0.5338624339201989					32.728397159168495	6.992554383785139					32.728397159168495	14.051505874560002											0.218118118	1.244928291183109	0.7486168492890987	4.636753843168654	2.6443581743203293
	32.77839115822176	1.5202555740627302					32.77839115822176	4.916034626359018					32.77839115822176	4.545117071335806											0.2188188188188188	1.2516369382110113	0.7526509822079098	4.620060873	2.634838110764453
	32.82838515727548	1.547896735065897					32.82838515727548	5.674125433479743					32.82838515727548	14.358144721690001											0.2195195195195195	1.2583514495522183	0.7566886415336475	4.603353311432136	2.6253097253166726
	32.87837915632874	1.3787384660125481					32.87837915632874	2.285936576717416					32.87837915632874	19.63808657											0.2202202202202201	1.2650716950584149	0.760729749	4.586631481357964	2.6157732026670217
	32.92837316	1.7466978826778676					32.92837316	13.20753457					32.92837316	14.24636104											0.2209209209209209	1.2717975444701426	0.764774226	4.569895707216431	2.6062287276632556
	32.97836715443572	0.8916933584911573					32.97836715443572	13.032288352919998					32.97836715443572	5.945487996473576											0.2216216216216216	1.2785288674193176	0.7688219949945948	4.553146313399397	2.5966764853072726
	33.02836115348898	1.1581650620038655					33.02836115348898	11.312485903779999					33.02836115348898	6.762508148069989											0.2223223223223222	1.2852655334317615	0.7728729766621053	4.536383624562711	2.587116660751523
	33.078355152542706	2.1025698585889994					33.078355152542706	2.195108066835739					33.078355152542706	7.373032592886724											0.223023023	1.2920074119297338	0.7769270927707896	4.5196079656199135	2.577549439295429
	33.12834915159596	1.4398530504856377					33.12834915159596	2.2342311031864965					33.12834915159596	18.84744061											0.2237237237237237	1.2987543722344566	0.7809842647391448	4.502819661735966	2.567975006381788
	33.17834315064969	2.568312342671432					33.17834315064969	5.222176923548259					33.17834315064969	16.945304339899998											0.2244244244244244	1.3055062835686535	0.7850444139264379	4.486019038320921	2.558393547593175
	33.228337149702945	2.930522970382418					33.228337149702945	4.970573407710526					33.228337149702945	13.37024719											0.2251251251251251	1.3122630150590773	0.7891074616342275	4.469206421023609	2.5488052486483506
	33.27833115	0.5219940519466056					33.27833115	4.996940334686297					33.27833115	23.00073288											0.2258258258258258	1.3190244357390555	0.7931733291078898	4.452382136	2.539210295398657
	33.32832514780993	1.2790063524277195					33.32832514780993	2.792753462108489					33.32832514780993	31.359492797549997											0.2265265265265265	1.3257904145510235	0.7972419375381462	4.4355465085336325	2.529608873824419
	33.378319146863184	1.3216722352714019					33.378319146863184	7.385497365489087					33.378319146863184	33.92997126											0.2272272272272271	1.332560820349062	0.8013132080625864	4.4186998657757774	2.5200011700313385
	33.42831314591691	1.9023241514986768					33.42831314591691	3.767891014712702					33.42831314591691	34.59434492											0.2279279279279279	1.3393355219014493	0.8053870617672063	4.401842533992616	2.510387370246884
	33.47830714497017	2.4020749033341056					33.47830714497017	7.134852282646485					33.47830714497017	28.37530887											0.2286286286286286	1.3461143878931912	0.8094634196879251	4.384974839932189	2.500767660816687
	33.52830114402342	2.0899059555105746					33.52830114402342	5.892359438070696					33.52830114402342	15.19326938											0.2293293293293292	1.352897286928579	0.8135422028121256	4.368097110543372	2.4911422282009266
	33.57829514307715	1.1560499815762548					33.57829514307715	2.207993675078099					33.57829514307715	13.966105546069999											0.23003003	1.3596840875337313	0.8176233320801853	4.351209672969554	2.481511258970711
	33.628289142130406	0.9351938884492697					33.628289142130406	6.539647694838732					33.628289142130406	19.59467596											0.2307307307307307	1.3664746581591365	0.8217067283869997	4.334312854542314	2.4718749398044673
	33.67828314118413	1.8955510178632018					33.67828314118413	3.614597239462613					33.67828314118413	10.99102606											0.2314314314314313	1.3732688671822115	0.825792313	4.317406982775054	2.4622334574843228
	33.72827714023739	1.2699621575091677					33.72827714023739	9.707333710169216					33.72827714023739	3.959346165271645											0.2321321321321321	1.380066582909854	0.8298800054783148	4.300492385356653	2.4525869988924827
	33.77827113929065	1.3089189700443582					33.77827113929065	9.032094611715092					33.77827113929065	19.10528465											0.2328328328328328	1.386867673580982	0.8339697278390386	4.28356939	2.4429357510076057
	33.82826513834438	2.165659143731216					33.82826513834438	7.716806284299153					33.82826513834438	17.449835099090002											0.2335335335335334	1.3936720073691036	0.8380614003940364	4.266638325161272	2.433279900901183
	33.878259137397635	0.5347554196029763					33.878259137397635	9.042148911132315					33.878259137397635	33.646844782550005											0.2342342342342342	1.4004794523848618	0.8421549438338466	4.249699518582283	2.4236196357339126
	33.92825313645136	0.8775089218401816					33.92825313645136	3.5539241140257327					33.92825313645136	19.10217096											0.2349349349349349	1.4072898766785944	0.8462502788127396	4.232753298735438	2.4139551427520702
	33.97824713550462	1.161929467231872					33.97824713550462	16.21833275					33.97824713550462	7.933772638											0.2356356356356355	1.4141031482428907	0.8503473259502641	4.215799994091688	2.404286609283877
	34.02824113455834	2.024795284490146					34.02824113455834	2.201972349763455					34.02824113455834	16.27623173											0.2363363363363363	1.4209191350151553	0.8544460058327809	4.198839933259312	2.3946142227358753
	34.07823513	1.5158408103391239					34.07823513	4.679183199423106					34.07823513	13.968707080500002											0.237037037	1.4277377048801598	0.8585462390150042	4.181873445	2.384938170589287
	34.128229132664856	1.367421611647134					34.128229132664856	5.985967623422459					34.128229132664856	10.777011595409999											0.2377377377377376	1.4345587256726038	0.8626479460215353	4.164900858110229	2.375258640396396
	34.17822313171858	1.8252716697852196					34.17822313171858	7.677752747991516					34.17822313171858	4.625323507117585											0.2384384384384384	1.4413820651796911	0.8667510473484171	4.147922501639373	2.365575819776885
	34.22821713077184	0.8627260281303515					34.22821713077184	8.277695301800385					34.22821713077184	14.5985334											0.2391391391391391	1.4482075911436711	0.8708554634646569	4.130938704658851	2.3558898964142263
	34.278211129825564	1.625624548015995					34.278211129825564	4.0040742145216655					34.278211129825564	35.92536826											0.2398398398398398	1.4550351712644163	0.8749611148137832	4.113949796367986	2.346201058052033
	34.32820512887882	2.1478470073468983					34.32820512887882	4.309282456817671					34.32820512887882	9.520000275457503											0.2405405405405405	1.4618646732019844	0.8790679218153795	4.096956106065167	2.336509492490422
	34.37819912793208	0.2883920739146924					34.37819912793208	10.039046418029999					34.37819912793208	15.178223515300001											0.2412412412412412	1.4686959645791817	0.883175805	4.079957963141473	2.3268153875823616
	34.42819313	2.029369271663838					34.42819313	12.2860129					34.42819313	48.4700603											0.2419419419419419	1.4755289129841285	0.8872846843438604	4.0629556970742975	2.3171189312300484
	34.47818712603906	1.6213610991438643					34.47818712603906	6.7248125463042205					34.47818712603906	15.22937079											0.2426426426426426	1.482363385972826	0.8913944806040837	4.045949637420951	2.307420311381259
	34.528181125092786	0.8582218065134397					34.528181125092786	7.369249967401637					34.528181125092786	4.419870458063732											0.2433433433433433	1.489199251071729	0.8955051139865434	4.028940114	2.2977197160257004
	34.57817512414604	1.31252247					34.57817512414604	2.8482990049108103					34.57817512414604	10.959255301799999											0.244044044	1.496036375780302	0.8996165048142549	4.011927455946237	2.288017333191373
	34.62816912319931	1.6427004157475993					34.62816912319931	9.344194615624959					34.62816912319931	14.29043645											0.2447447447447447	1.5028746275735996	0.9037285733955537	3.9949119935815824	2.2783133509409232
	34.678163122253025	1.0317678794433502					34.678163122253025	14.681484846170001					34.678163122253025	7.848265371032036											0.2454454454454454	1.5097138739048275	0.9078412400256377	3.9778940565314067	2.268607957368002
	34.72815712130629	0.7096055792381734					34.72815712130629	9.063477949831551					34.72815712130629	22.94284209											0.2461461461461461	1.5165539822079142	0.9119544249881119	3.9608739746567694	2.2589013405936167
	34.77815112036001	0.9956145091247731					34.77815112036001	6.44061654					34.77815112036001	17.04719886											0.2468468468468468	1.5233948199000829	0.9160680485565357	3.9438520778603032	2.249193688762479
	34.82814511941327	2.521270856469837					34.82814511941327	7.157718216363633					34.82814511941327	7.389836624608144											0.2475475475475475	1.530236254384415	0.9201820309959672	3.926828696	2.2394851900393644
	34.87813911846699	1.649341324176328					34.87813911846699	4.598479898847456					34.87813911846699	25.2008742											0.2482482482482482	1.537078153052426	0.9242962925645061	3.9098041592819173	2.2297760326054674
	34.928133117520254	1.2368028404523892					34.928133117520254	6.527740250872644					34.928133117520254	10.19834462											0.2489489489489489	1.5439203832866353	0.9284107535148446	3.892778797455584	2.2200664046547502
	34.97812711657351	0.9124487947617929					34.97812711657351	13.92237446					34.97812711657351	28.1937039											0.2496496496496496	1.5507628124631332	0.9325253340958082	3.8757529406057896	2.210356494
	35.02812111562724	0.9204604361893489					35.02812111562724	4.855347534754028					35.02812111562724	23.94978237											0.2503503503503503	1.5576053079541567	0.9366399545539046	3.858726918747116	2.200646490020644
	35.07811511468049	1.1853199085864652					35.07811511468049	2.493573989134664					35.07811511468049	6.900761482157964											0.2510510510510509	1.5644477371306549	0.9407545351348677	3.841701061897327	2.1909365797561855
	35.12810911373422	1.9396825483913265					35.12810911373422	7.112229095012674					35.12810911373422	22.58124574											0.2517517517517517	1.5712899673648648	0.9448689960852062	3.8246757000709914	2.1812269518054683
	35.178103112787475	2.306071651768109					35.178103112787475	7.031933030082415					35.178103112787475	21.1476774											0.2524524524524524	1.5781318660328763	0.9489832576537455	3.8076511632730896	2.1715177943715713
	35.22809711184073	2.612392188247885					35.22809711184073	7.178080045653738					35.22809711184073	19.800633132559998											0.2531531531531531	1.5849733005172082	0.95309724	3.7906277814926064	2.161809295648457
	35.27809111089446	0.6118855362329491					35.27809111089446	4.116446202551692					35.27809111089446	19.32435071											0.2538538538538538	1.5918141382093762	0.9572108636616009	3.773605884696138	2.1521016438173186
	35.328085109947715	3.3528708711730104					35.328085109947715	8.554628903358676					35.328085109947715	20.51672192											0.2545545545545545	1.5986542465124625	0.9613240486240753	3.756585802821503	2.142395027042934
	35.37807910900144	0.8458961691189791					35.37807910900144	7.220331671					35.37807910900144	21.54845545											0.2552552552552553	1.605493492843692	0.9654367152541592	3.7395678657713214	2.1326896334700103
	35.42807311	1.0853637277018942					35.42807311	11.68843326					35.42807311	3.1499053908492507											0.2559559559559559	1.6123317446369894	0.9695487838354583	3.722552403406673	2.1229856512195644
	35.478067107107954	1.6772588602107623					35.478067107107954	6.042799167509762					35.478067107107954	28.02016837											0.2566566566566566	1.6191688693455621	0.973660175	3.705539745540639	2.1132832683852367
	35.52806110616168	0.6475510211125333					35.52806110616168	3.4461925057009553					35.52806110616168	28.51773079											0.2573573573573573	1.6260047344444635	0.9777708080456284	3.688530221931959	2.1035826730296785
	35.578055105214936	1.507372183692895					35.578055105214936	9.008134157291588					35.578055105214936	40.876296542119995											0.258058058	1.6328392074331626	0.9818806043058519	3.671524162278609	2.0938840531808873
	35.62804910426866	1.2516880246990225					35.62804910426866	1.274091660697478					35.62804910426866	25.59894653											0.2587587587587587	1.6396721558381087	0.9859894837830832	3.654521896211435	2.0841875968285755
	35.67804310332192	0.7261219687131958					35.67804310332192	9.408367265					35.67804310332192	8.312114142176515											0.2594594594594595	1.6465034472153068	0.9900973668343335	3.6375237532877422	2.0744934919205145
	35.728037102375644	2.819206158762465					35.728037102375644	8.259144744006045					35.728037102375644	23.80961601											0.2601601601601601	1.653332949152873	0.9942041738359285	3.6205300629849217	2.0648019263589017
	35.7780311	0.39633720671941336					35.7780311	10.83841743					35.7780311	8.038865266570712											0.2608608608608608	1.6601605292736188	0.9983098251850551	3.603541154694058	2.0551130879967108
	35.828025100482165	1.807190144541981					35.828025100482165	4.704344266					35.828025100482165	12.100318841810001											0.2615615615615615	1.6669860552375988	1.0024142413012957	3.5865573577135352	2.0454271646340536
	35.878019099535884	2.513069324227701					35.878019099535884	5.2963526795804015					35.878019099535884	23.793202303439998											0.2622622622622622	1.6738093947446853	1.0065173426281764	3.5695790012426816	2.035744344014542
	35.92801309858915	0.560052743					35.92801309858915	8.063855874394088					35.92801309858915	14.96080136											0.2629629629629629	1.6806304155371314	1.0106190496347092	3.552606414375357	2.0260648138216477
	35.978007097642866	1.718187307531291					35.978007097642866	17.11808369					35.978007097642866	17.611201052920002											0.2636636636636636	1.6874489854021342	1.014719282816931	3.5356399260935927	2.0163887616750595
	36.02800109669613	1.5274772305182744					36.02800109669613	8.730131584132831					36.02800109669613	17.3089954											0.2643643643643643	1.6942649721743988	1.0188179626994478	3.518679865261223	2.006716375
	36.07799509574939	2.3249430856717335					36.07799509574939	8.004112998143011					36.07799509574939	20.235382449939998											0.265065065	1.7010782437386966	1.0229150098369728	3.5017265606174677	1.9970478416588668
	36.12798909480311	1.742389902416694					36.12798909480311	0.5664609951803634					36.12798909480311	13.52617197											0.2657657657657657	1.707888668	1.027010344815867	3.4847803407706235	1.9873833486770232
	36.17798309385637	0.5359049063262882					36.17798309385637	13.54960912					36.17798309385637	15.56146769											0.2664664664664664	1.7146961130481866	1.0311038882556758	3.4678415341916375	1.977723083509753
	36.227977092910095	1.7041179911747437					36.227977092910095	5.871061421739673					36.227977092910095	27.346587611969998											0.2671671671671671	1.721500446836308	1.035195560810673	3.4509104692077814	1.968067233403331
	36.27797109196335	0.462737254					36.27797109196335	8.313762164396234					36.27797109196335	13.351195313559998											0.2678678678678678	1.7283015375074362	1.0392852831713977	3.4339874739962557	1.9584159855184535
	36.32796509101708	0.8463994470716776					36.32796509101708	2.5915169141968164					36.32796509101708	28.786222652099998											0.2685685685685686	1.7350992532350773	1.0433729760661858	3.417072876577852	1.9487695269266108
	36.377959090070334	0.7761712011801819					36.377959090070334	2.0340360663078045					36.377959090070334	22.73564006											0.2692692692692692	1.741893462258153	1.0474585602627127	3.4001670048105943	1.9391280446064696
	36.42795308912359	1.2254609151837552					36.42795308912359	7.626455491665102					36.42795308912359	23.5549739											0.2699699699699699	1.7486840328835602	1.0515419565695279	3.3832701863833514	1.9294917254402246
	36.47794708817732	0.9869491282011004					36.47794708817732	6.637071472844977					36.47794708817732	31.17024539											0.2706706706706706	1.7554708334887097	1.055623085837586	3.366382748809541	1.919860756210011
	36.52794108723057	1.117157048748813					36.52794108723057	11.78951043					36.52794108723057	22.68160997											0.2713713713713713	1.7622537325240997	1.059701868961788	3.349505019420718	1.9102353235942484
	36.57793509	2.9535159605787276					36.57793509	8.330942001244471					36.57793509	33.43666954											0.272072072	1.7690325985158424	1.0637782268825062	3.3326373253602903	1.9006156141640533
	36.62792908533756	1.8180055206648777					36.62792908533756	3.207308180582166					36.62792908533756	13.3530304											0.2727727727727728	1.775807300068228	1.067852080587125	3.315779993577133	1.891001814379599
	36.67792308439082	1.558798029770221					36.67792308439082	9.981400796					36.67792308439082	8.944742359876923											0.2734734734734734	1.7825777058662675	1.0719233511115667	3.298933350819279	1.8813941105865182
	36.72791708344454	0.6944668346560064					36.72791708344454	2.358891217					36.72791708344454	36.02032151											0.2741741741741741	1.789343684678235	1.0759919595418224	3.2820977236275586	1.8717926890122796
	36.77791108	0.7801146601100246					36.77791108	0.7392216241590608					36.77791108	23.21383387											0.2748748748748748	1.7961051053582118	1.080057827015485	3.2652734383293036	1.8621977357625874
	36.82790508155152	1.2656694133890067					36.82790508155152	1.5592659147643926					36.82790508155152	12.81867054											0.2755755755755755	1.8028618368486378	1.0841208747232747	3.2484608210319887	1.8526094368177604
	36.877899080604784	0.38506665697742426					36.877899080604784	3.2938662674860844					36.877899080604784	55.220354010639994											0.2762762762762762	1.8096137481828334	1.0881810239105678	3.231660197616938	1.8430279780291476
	36.92789307965804	1.5780944766439653					36.92789307965804	6.537157819969668					36.92789307965804	3.7915045530543376											0.276976977	1.8163607084875582	1.0922381958789236	3.214871893732992	1.833453545115506
	36.97788707871177	1.415614189236575					36.97788707871177	14.023233607649999					36.97788707871177	18.70225313											0.2776776776776776	1.8231025869855284	1.0962923119876071	3.198096234790203	1.8238863236594156
	37.027881077765024	0.5470470769396107					37.027881077765024	10.446037756459999					37.027881077765024	9.537032094824452											0.2783783783783783	1.829839252997973	1.1003432936551185	3.1813335459535135	1.814326499103665
	37.07787507681875	1.2879625411655529					37.07787507681875	6.090726497					37.07787507681875	11.84656422											0.279079079	1.8365705759471476	1.1043910623607123	3.1645841521364773	1.8047742567476799
	37.127869075872006	1.0450219075381033					37.127869075872006	11.359134070729999					37.127869075872006	10.39464127											0.2797797797797797	1.8432964253588737	1.1084355396459162	3.1478483779949435	1.7952297817439147
	37.17786307492573	1.7762036696529235					37.17786307492573	8.420960750851561					37.17786307492573	16.88299119											0.2804804804804804	1.8500166708650732	1.1124766471160663	3.1311265479207693	1.7856932590942625
	37.22785707397899	1.3505183729383983					37.22785707397899	14.366574994510001					37.22785707397899	36.70749269											0.2811811811811812	1.8567311822062802	1.1165143064418035	3.1144189860355356	1.7761648736464828
	37.277851073032245	1.2441370101983007					37.277851073032245	6.309445407261645					37.277851073032245	33.89341576											0.2818818818818819	1.8634398292341814	1.1205484393606144	3.097726016184254	1.7666448100906065
	37.32784507208597	1.396923712360579					37.32784507208597	2.6016416952556782					37.32784507208597	35.657322607009995											0.2825825825825825	1.8701424819141288	1.1245789676783322	3.081047961929105	1.7571332529553632
	37.37783907113923	0.7182752450410871					37.37783907113923	9.199718864					37.37783907113923	17.8872404											0.2832832832832832	1.8768390103276673	1.1286058132706616	3.064385147	1.7476303866045957
	37.42783307019295	1.8808100813207351					37.42783307019295	3.836019094946485					37.42783307019295	42.39986458											0.2839839839839839	1.8835292846750475	1.1326288980846921	3.0477378930040837	1.7381363952336986
	37.47782706924621	0.8182848401392717					37.47782706924621	7.728250662514923					37.47782706924621	10.74764607											0.2846846846846846	1.8902131752777402	1.1366481441404026	3.031106523987946	1.728651462866035
	37.52782106829947	1.3930629692824437					37.52782106829947	8.024107143788122					37.52782106829947	17.783818019359998											0.2853853853853854	1.8968905525809594	1.140663473532187	3.0144913618629006	1.719175773
	37.57781506735319	0.9797326766145168					37.57781506735319	5.4277590210542845					37.57781506735319	6.982810117831426											0.2860860860860861	1.9035612871561636	1.144674808	2.9978927286829684	1.709709510352355
	37.62780906640645	2.043791585174777					37.62780906640645	8.787800000579987					37.62780906640645	6.141389886186689											0.2867867867867867	1.9102252497035666	1.148682071082624	2.9813109461817846	1.7002528573608648
	37.677803065460175	0.24075798326669023					37.677803065460175	6.513054214739006					37.677803065460175	33.19636971											0.2874874874874874	1.9168823110546511	1.152685183815677	2.964746335766363	1.6908059976745373
	37.72779706451343	0.5511335569369564					37.72779706451343	4.767183157					37.72779706451343	17.55201265											0.2881881881881881	1.9235323421746604	1.1566840690366114	2.948199218510869	1.6813691144031806
	37.777791063566696	1.7506344146831931					37.777791063566696	6.951765064429276					37.777791063566696	18.20086269											0.2888888888888888	1.9301752141651085	1.160678649234475	2.9316699151503993	1.671942390463225
	37.827785062620414	0.29836222549634006					37.827785062620414	8.943965508641888					37.827785062620414	10.26666427											0.2895895895895896	1.9368107982662779	1.164668847	2.9151587460747628	1.6625260085741862
	37.87777906167368	1.519319319332326					37.87777906167368	7.1883575362179055					37.87777906167368	4.4467309654902865											0.2902902902902903	1.9434389658597082	1.1686545849359027	2.8986660313222634	1.6531201512551135
	37.92777306	1.0287750045089716					37.92777306	5.0408526731046415					37.92777306	24.50464164											0.2909909909909909	1.9500595884706997	1.1726357858407859	2.882192090573507	1.6437250008210604
	37.97776705978066	0.5140042696337567					37.97776705978066	2.600333887399648					37.97776705978066	13.376702842330001											0.2916916916916916	1.9566725377707936	1.176612372528233	2.865737243	1.6343407393795408
	38.02776105883438	0.9731674683614939					38.02776105883438	12.00260329					38.02776105883438	26.61019045											0.2923923923923923	1.9632776855802676	1.1805842679195064	2.849301807983938	1.6249675488270157
	38.07775505788764	0.081149969					38.07775505788764	6.800595303292078					38.07775505788764	29.54352437											0.293093093	1.9698749038706151	1.1845513950268034	2.8328861036600896	1.615605610845351
	38.12774906	1.7203783998614046					38.12774906	5.120240652695694					38.12774906	20.70582984											0.2937937937937938	1.9764640647670275	1.1885136769547393	2.816490448361548	1.6062551068983038
	38.17774305599463	0.9952487906577339					38.17774305599463	7.330725738263521					38.17774305599463	17.76172761											0.2944944944944945	1.9830450405508746	1.1924710369018487	2.8001151598875986	1.596916218228003
	38.22773705504788	0.48618113601807683					38.22773705504788	10.93836974					38.22773705504788	29.35619823											0.2951951951951952	1.9896177036621812	1.1964233981620696	2.7837605556427545	1.5875891258514385
	38.27773105410161	0.1612413961753962					38.27773105410161	1.5497772881880776					38.27773105410161	7.692439949990743											0.2958958958958958	1.9961819267020944	1.2003706841262276	2.767426952630609	1.5782740105569506
	38.32772505315487	2.646366285277245					38.32772505315487	5.945659391391079					38.32772505315487	53.66025303											0.2965965965965965	2.0027375824353597	1.2043128182835268	2.751114667447676	1.5689710529007268
	38.37771905220812	0.6676962553211689					38.37771905220812	8.259407445862669					38.37771905220812	10.56757654											0.2972972972972972	2.0092845437927815	1.2082497242230275	2.7348240162772632	1.5596804332032967
	38.42771305126185	1.6979250907299828					38.42771305126185	4.553292255102491					38.42771305126185	17.83532008											0.297997998	2.015822684	1.2121813256351284	2.718555314883353	1.5504023315460462
	38.477707050315104	1.0022325106155043					38.477707050315104	4.157770631065593					38.477707050315104	12.61368888											0.2986986986986987	2.022351875948399	1.2161075463130495	2.7023088786044682	1.5411369277677243
	38.52770104936883	1.0746856389947819					38.52770104936883	10.969936					38.52770104936883	17.869897008549998											0.2993993993993994	2.028871993460663	1.2200283101543041	2.686085022347557	1.531884401460948
	38.577695048422086	1.4212464284544815					38.577695048422086	13.047617856690001					38.577695048422086	17.099878166990003											0.3001001	2.0353829100301266	1.223943541162175	2.6698840605819063	1.522644931968737
	38.62768904747534	0.9707622717506582					38.62768904747534	4.963013976714423					38.62768904747534	22.20463859											0.3008008008008007	2.0418844994547833	1.2278531634471928	2.653706307333029	1.513418698381023
	38.67768304652907	1.0015553840161384					38.67768304652907	2.1723629122116597					38.67768304652907	35.1045061											0.3015015015015014	2.048376635713414	1.231757101228599	2.6375520761765796	1.5042058795311815
	38.727677045582325	0.8914741655708794					38.727677045582325	7.727997381912329					38.727677045582325	15.0242619											0.3022022022022022	2.054859192968031	1.2356552788358215	2.6214216802322925	1.495006653992578
	38.77767104463605	0.4695396275234005					38.77767104463605	2.2720647456553906					38.77767104463605	18.15660945											0.3029029029029029	2.0613320455663136	1.2395476207099345	2.605315432157897	1.4858212
	38.82766504368931	0.4725510343217994					38.82766504368931	11.52150216					38.82766504368931	18.96108146											0.3036036036036036	2.0677950680440556	1.2434340514051294	2.589233644143054	1.476649695821658
	38.87765904274303	2.0535973773146106					38.87765904274303	2.279933516194215					38.87765904274303	17.25083998											0.3043043043043042	2.0742481351275854	1.2473144955901772	2.573176627903321	1.4674923190048392
	38.92765304	2.1450754647311663					38.92765304	6.480019174134978					38.92765304	19.09385535											0.3050050050050049	2.0806911217361983	1.251188878049883	2.557144694674095	1.4583492471233503
	38.977647040849554	1.4279737892969269					38.977647040849554	6.352007454831566					38.977647040849554	19.19636498											0.3057057057057056	2.087123902984579	1.2550571236865473	2.5411381552045818	1.4492206573986328
	39.02764103990328	2.590350089983112					39.02764103990328	1.6776849127968996					39.02764103990328	32.23511855											0.3064064064064064	2.093546354185228	1.2589191575214234	2.5251573197517865	1.4401067267714287
	39.07763503895654	0.1540797644566121					39.07763503895654	5.841985774375997					39.07763503895654	31.34866697											0.3071071071071071	2.0999583508508755	1.262774904696168	2.5092024980744827	1.4310076318983291
	39.12762903801026	3.3353724649766052					39.12762903801026	10.26709873					39.12762903801026	10.48354359											0.3078078078078078	2.106359768696886	1.266624290474291	2.4932739994272173	1.421923549148366
	39.17762303706352	1.9360778682320607					39.17762303706352	6.558884783475232					39.17762303706352	9.798491711933796											0.3085085085085085	2.1127504836436803	1.2704672402426085	2.477372132554315	1.412854654599594
	39.227617036116776	1.1868896645568792					39.227617036116776	6.870203313150077					39.227617036116776	6.872287609905698											0.3092092092092091	2.1191303718191343	1.2743036795126854	2.461497205683894	1.4038011240356667
	39.27761104	1.1789285278518389					39.27761104	5.567305776039565					39.27761104	20.94471149											0.3099099099099098	2.1254993095609827	1.278133533922284	2.445649526521882	1.394763132942434
	39.32760503422376	0.38433682074939757					39.32760503422376	6.649110142656014					39.32760503422376	9.832201121048223											0.3106106106106105	2.131857173	1.2819567292367964	2.4298294022460705	1.3857408565045457
	39.37759903327749	1.7894371251271057					39.37759903327749	7.061046143600627					39.37759903327749	16.74259817											0.3113113113113113	2.138203840158452	1.2857731913506936	2.4140371395001483	1.3767344696020536
	39.42759303233074	1.094569870865274					39.42759303233074	11.14581068					39.42759303233074	23.8306279											0.312012012	2.1445391867603716	1.289582846288952	2.3982730443877593	1.3677441468070175
	39.47758703	0.49667689166670087					39.47758703	8.187066624525906					39.47758703	15.69030507											0.3127127127127127	2.1508630904260606	1.293385620208498	2.382537422466571	1.3587700623801269
	39.52758103043772	1.7913739393247952					39.52758103043772	10.79310506					39.52758103043772	19.4430574											0.3134134134134133	2.1571754285784053	1.2971814393996293	2.3668305787423556	1.3498123902673198
	39.57757502949098	0.6123155257354685					39.57757502949098	2.227102581853177					39.57757502949098	22.48779588											0.314114114	2.1634760788644734	1.3009702302874537	2.351152817663052	1.3408713040964029
	39.62756902854471	0.6121605730101795					39.62756902854471	1.6764910692581527					39.62756902854471	17.36288917											0.3148148148148147	2.1697649191578727	1.3047519194333024	2.3355044431129204	1.331946977173716
	39.67756302759796	2.6190789285942766					39.67756302759796	8.27557034					39.67756302759796	30.410567610180003											0.3155155155155155	2.1760418275611313	1.308526433536166	2.319885758406588	1.3230395824807297
	39.72755702665169	1.399728874123458					39.72755702665169	3.1512182462933103					39.72755702665169	3.1810030002084715											0.3162162162162162	2.1823066824080524	1.3122936994341061	2.3042970662832185	1.3141492926707317
	39.77755102570495	1.3077380289663296					39.77755102570495	3.6161825831264442					39.77755102570495	9.745277244565536											0.3169169169169169	2.1885593622660773	1.3160536441056816	2.2887386689006144	1.3052762800654523
	39.82754502475821	1.7713093318794313					39.82754502475821	11.93722365					39.82754502475821	10.26968244											0.3176176176176175	2.1947997459386315	1.3198061946713555	2.2732108678293796	1.2964207166517427
	39.87753902381193	1.1297848322489317					39.87753902381193	4.251712118147445					39.87753902381193	19.45959556											0.3183183183183182	2.2010277124674875	1.3235512783949168	2.257713964047053	1.2875827740782273
	39.92753302286519	0.5306976193639513					39.92753302286519	6.319751366729704					39.92753302286519	19.85267055											0.3190190190190189	2.207243141135094	1.3272888226848791	2.242248257932298	1.278762623651989
	39.97752702191891	2.859847473602374					39.97752702191891	9.106026961					39.97752702191891	12.276113393070002											0.3197197197197197	2.2134459114669256	1.3310187550958996	2.2268140492590645	1.269960436335239
	40.02752102097217	1.7890412070016146					40.02752102097217	53.402353630149996					40.02752102097217	12.987597411289999											0.3204204204204204	2.2196359032338164	1.3347410033301736	2.211411637190784	1.2611763827420095
	40.07751502002543	1.6082900355833072					40.07751502002543	6.386409057724323					40.07751502002543	31.828824745500004											0.3211211211211211	2.2258129964542834	1.3384554952388426	2.196041320274576	1.2524106331348455
	40.12750901907916	2.2040637036924853					40.12750901907916	4.188778405669989					40.12750901907916	27.78357997											0.3218218218218218	2.2319770713968654	1.3421621588233865	2.180703396435445	1.2436633574215012
	40.17750301813241	0.5419925210888704					40.17750301813241	10.875920065559999					40.17750301813241	25.263974094180004											0.3225225225225224	2.2381280085824327	1.3458609222370268	2.1653981629705217	1.2349347251516463
	40.22749701718614	1.494043360638229					40.22749701718614	6.538698195635136					40.22749701718614	20.01856648											0.3232232232232231	2.244265688786508	1.3495517137861153	2.150125916543288	1.2262249055135852
	40.27749102	1.518815475					40.27749102	4.452081551070765					40.27749102	25.83157047											0.3239239239239239	2.250389993041573	1.3532344619315184	2.1348869531778427	1.2175340673309727
	40.32748501529265	0.5869830981443388					40.32748501529265	10.95036923					40.32748501529265	17.592122852430002											0.3246246246246246	2.2565008026393816	1.3569090952900147	2.1196815682531525	1.2088623790595474
	40.37747901434638	1.630948767366938					40.37747901434638	7.666762066608425					40.37747901434638	9.855056606											0.3253253253253253	2.2625979991332517	1.3605755426356674	2.1045100564973236	1.2002100087838574
	40.427473013399634	1.137249634613665					40.427473013399634	15.03629975					40.427473013399634	43.70652075											0.326026026	2.2686814643403674	1.3642337329012155	2.0893727119818992	1.191577124214011
	40.47746701245336	0.1200091970694064					40.47746701245336	3.7123450928307533					40.47746701245336	13.36826071											0.3267267267267266	2.274751080344072	1.367883595179443	2.074269828	1.1829638926824204
	40.52746101150662	1.4665035494745737					40.52746101150662	10.495905					40.52746101150662	11.814023195699999											0.3274274274274273	2.2808067294961476	1.371525059	2.059201698	1.174370481140559
	40.57745501056034	0.9694131980399389					40.57745501056034	9.643599140628528					40.57745501056034	13.38510306											0.3281281281281281	2.286848294419096	1.375158052953565	2.0441686126253074	1.1657970561557287
	40.62744901	1.3767437162438463					40.62744901	5.3208034898677425					40.62744901	11.50605896											0.3288288288288288	2.2928756580084158	1.3787825074476208	2.029170864456301	1.1572437839078298
	40.677443008666856	1.3538524297633228					40.677443008666856	6.292701655230048					40.677443008666856	4.849491945477746											0.3295295295295295	2.2988887034348746	1.3823983519534198	2.014208743837822	1.148710830186137
	40.72743700772058	3.3254338639623873					40.72743700772058	6.313986544734045					40.72743700772058	37.41287263											0.3302302302302302	2.304887314146766	1.3860055163845373	1.9992825407827564	1.1401983603860901
	40.77743100677384	1.2081808537626222					40.77743100677384	11.08160168					40.77743100677384	21.25672269											0.3309309309309308	2.310871373872182	1.3896039308228028	1.984392544607796	1.1317065395060864
	40.82742500582757	1.2186963796176804					40.82742500582757	12.674022759660001					40.82742500582757	19.18716306											0.3316316316316315	2.3168407666212505	1.3931935255196433	1.969539043927819	1.1232355321442784
	40.87741900488082	0.9982527615882387					40.87741900488082	11.83042085					40.87741900488082	19.89869153											0.3323323323323323	2.3227953766883966	1.3967742308974407	1.9547223266503098	1.1147855024953908
	40.927413003934085	1.4648162140381649					40.927413003934085	4.349623523805073					40.927413003934085	21.818207175199998											0.333033033	2.3287350886545752	1.4003459775508804	1.9399426799697865	1.1063566143475347
	40.977407	0.1156246123460458					40.977407	8.828508521729553					40.977407	11.29136351											0.3337337337337337	2.334659787389518	1.403908696248296	1.9252003903622108	1.097949031079032
	41.02740100204107	0.5149783679421769					41.02740100204107	11.16797456					41.02740100204107	14.99269709											0.3344344344344344	2.3405693580539575	1.407462317933012	1.9104957435794496	1.0895629156552478
	41.07739500109479	1.2309148254442226					41.07739500109479	7.6246647906030125					41.07739500109479	16.60327658											0.3351351351351351	2.346463686101857	1.4110067737246796	1.8958290246437337	1.0811984306254334
	41.12738900014805	1.181509649266656					41.12738900014805	14.31954632					41.12738900014805	19.52167121											0.3358358358358357	2.352342657	1.4145419949206157	1.881200517842136	1.0728557381195762
	41.177382999201775	0.47991894422678144					41.177382999201775	12.214015045570001					41.177382999201775	19.96739877											0.3365365365365365	2.358206157643352	1.418067912997133	1.8666105067210488	1.0645349998452525
	41.22737699825503	0.9423362113165292					41.22737699825503	14.55462149					41.22737699825503	25.386810063229998											0.3372372372372372	2.364054073530973	1.4215844596108635	1.8520592740807138	1.056236377084504
	41.27737099730829	1.7562847436011682					41.27737099730829	5.360119931925087					41.27737099730829	19.58815001											0.3379379379379379	2.369886292	1.4250915666000954	1.837547101969707	1.0479600306906958
	41.327364996362014	1.4074691776209487					41.327364996362014	6.934969244					41.327364996362014	15.09564041											0.3386386386386386	2.3757026987872925	1.4285891659860785	1.823074271679502	1.039706121085415
	41.37735899541527	3.787592997252417					41.37735899541527	6.018382658862714					41.37735899541527	36.99630898											0.3393393393393393	2.381503182369051	1.4320771899743536	1.8086410637389951	1.0314748082553462
	41.42735299	1.478554771844815					41.42735299	10.180103914590001					41.42735299	29.49730008											0.3400400400400399	2.3872876299082115	1.4355555709560641	1.794247757909083	1.0232662517491826
	41.477346993522254	1.2366246727971797					41.477346993522254	10.19166483					41.477346993522254	31.200292654890003											0.3407407407407407	2.3930559292840154	1.4390242415092633	1.7798946331772245	1.0150806106745223
	41.52734099257551	0.8283179698215793					41.52734099257551	7.442071041028131					41.52734099257551	23.745937728650002											0.3414414414414414	2.3988079686887067	1.4424831344002214	1.7655819677520599	1.0069180436948009
	41.57733499162924	0.5775834132925671					41.57733499162924	12.244535915119998					41.57733499162924	17.44685041											0.3421421421421421	2.4045436366296986	1.4459321825847335	1.7513100390579832	0.9987787090261946
	41.62732899068249	0.5698535477541932					41.62732899068249	17.953644014410003					41.62732899068249	25.80332372											0.3428428428428428	2.4102628219317332	1.4493713192094155	1.737079123729796	0.9906627644345709
	41.67732298973622	2.1065888678820346					41.67732298973622	9.308339501					41.67732298973622	14.603536346559999											0.3435435435435435	2.415965413739042	1.4528004776129992	1.7228894976073217	0.9825703672324216
	41.72731698878948	0.7703325427303827					41.72731698878948	8.571103361818691					41.72731698878948	14.89295681											0.3442442442442441	2.4216513015174868	1.456219591327625	1.708741435730078	0.9745016742758179
	41.77731098784274	2.4247465090586315					41.77731098784274	9.811009510763165					41.77731098784274	16.24119164											0.3449449449449449	2.4273203750567074	1.4596285940801337	1.6946352123319257	0.9664568419613636
	41.82730498689646	0.9033739445067935					41.82730498689646	16.57614069					41.82730498689646	9.142455975											0.3456456456456456	2.432972524472256	1.4630274197933468	1.6805711008357798	0.9584360262231765
	41.87729898594972	1.6126358286553923					41.87729898594972	4.303478200435966					41.87729898594972	29.198539958330002											0.3463463463463463	2.4386076402077284	1.4664160025873492	1.666549373848282	0.9504393825298513
	41.92729298500344	1.297701821640947					41.92729298500344	6.214831835180314					41.92729298500344	33.07141325											0.347047047	2.4442256130368847	1.4697942767807626	1.6525703031545351	0.9424670658814549
	41.977286984056704	0.6211986439070404					41.977286984056704	10.55791009					41.977286984056704	39.797407409129995											0.3477477477477477	2.449826334065769	1.4731621768920267	1.6386341597128278	0.9345192308065186
	42.02728098311042	0.5473816123919266					42.02728098311042	5.446931588139434					42.02728098311042	15.01897852											0.3484484484484484	2.4554096947348243	1.4765196376406613	1.6247412136493804	0.926596031
	42.077274982163686	1.3135702738182693					42.077274982163686	5.604546974783504					42.077274982163686	23.78621318											0.3491491491491491	2.4609755868209806	1.4798665939485312	1.6108917342531182	0.918697621
	42.12726898121694	1.253601223008321					42.12726898121694	8.251709374673503					42.12726898121694	12.71980342											0.3498498498498498	2.466523902439775	1.4832029809411156	1.5970859899704424	0.9108241531719377
	42.17726298027067	0.9557625510009723					42.17726298027067	5.055590200774205					42.17726298027067	25.5097688											0.3505505505505505	2.472054534047428	1.4865287339487574	1.5833242484000303	0.9029757801408311
	42.227256979323926	0.9997376283227727					42.227256979323926	18.47649433					42.227256979323926	21.110402587019998											0.3512512512512512	2.4775673744429296	1.489843788507917	1.5696067762876498	0.8951526541483166
	42.27725097837765	1.6828715474973812					42.27725097837765	14.32190629					42.27725097837765	3.2155310487687325											0.3519519519519519	2.483062316770123	1.4931480803624286	1.5559338395209883	0.8873549268311423
	42.32724497743091	1.500163738163548					42.32724497743091	10.99438543					42.32724497743091	39.011706550629995											0.3526526526526526	2.488539254519768	1.4964415454647413	1.5423057031244936	0.8795827493337499
	42.377238976484165	2.285636754921419					42.377238976484165	5.499483464564663					42.377238976484165	29.91206234											0.3533533533533532	2.493998081531611	1.4997241199771552	1.528722631	0.8718362723053481
	42.42723297553789	2.2257476003783907					42.42723297553789	0.9702596539702929					42.42723297553789	27.33045279											0.354054054	2.4994386919964473	1.5029957402730714	1.5151848871928406	0.8641156458969861
	42.47722697459115	0.9041611580011516					42.47722697459115	2.762694084					42.47722697459115	13.49770609											0.3547547547547547	2.504860980458156	1.506256342938212	1.5016927333442587	0.8564210197586479
	42.52722097364487	1.089974903031254					42.52722097364487	3.198549752580232					42.52722097364487	10.62355702											0.3554554554554554	2.5102648418157636	1.5095058647718615	1.4882464312288155	0.8487525430363524
	42.57721497269813	1.3842233510464257					42.57721497269813	6.364370855609944					42.57721497269813	21.18006661											0.3561561561561561	2.5156501713254644	1.5127442427880788	1.4748462414780743	0.841110364
	42.62720897175139	1.659102437284581					42.62720897175139	10.79075808					42.62720897175139	23.18291277											0.3568568568568568	2.5210168646026596	1.5159714142169312	1.4614924238297868	0.8334946318867926
	42.67720297080511	0.8686240182978333					42.67720297080511	12.539651855159999					42.67720297080511	14.098109849440002											0.3575575575575574	2.5263648176239824	1.5191873165056997	1.4481852371228794	0.825905493
	42.72719696985837	1.639623595490999					42.72719696985837	10.41831114					42.72719696985837	10.1487921											0.3582582582582582	2.5316939267293113	1.5223918873201026	1.4349249392924144	0.818343095
	42.777190968912095	0.7726905828769108					42.777190968912095	4.174952507905406					42.777190968912095	5.146409235											0.3589589589589589	2.537004088623777	1.5255850645454923	1.4217117873646052	0.8108075851350324
	42.82718496796535	1.0940524831884921					42.82718496796535	6.752062613840828					42.82718496796535	4.3639901694460645											0.3596596596596596	2.5422952003797623	1.5287667862880656	1.4085460374518288	0.8032991083902088
	42.87717896701908	1.2777974023514662					42.87717896701908	11.78413566					42.87717896701908	11.155173928449999											0.3603603603603603	2.547567159438906	1.531936990876064	1.3954279447476698	0.7958178107308899
	42.927172966072334	2.2582217925634995					42.927172966072334	9.660508138600742					42.927172966072334	5.0853609726204105											0.361061061	2.5528198636140904	1.5350956168609686	1.3823577635219497	0.7883638371681134
	42.97716697	0.24991216710836567					42.97716697	10.82633638					42.97716697	14.709719025370001											0.3617617617617616	2.558053211091411	1.5382426030186889	1.3693357471158314	0.780937332
	43.02716096417932	1.1156970788297969					43.02716096417932	8.405175496405944					43.02716096417932	2.022690123328548											0.3624624624624624	2.563267100432161	1.5413778883507487	1.3563621479368797	0.7735384397254286
	43.07715496323258	1.2834779217884487					43.07715496323258	6.081664181					43.07715496323258	6.507738647725459											0.3631631631631631	2.5684614305747915	1.5445014120854765	1.3434372174541906	0.7661673032082776
	43.12714896	3.4499297027257163					43.12714896	1.2865133391923003					43.12714896	24.782829751660003											0.3638638638638638	2.573636100836871	1.5476131136791693	1.3305612061935033	0.7588240655076178
	43.17714296133956	1.0716160435076134					43.17714296133956	3.760331200898688					43.17714296133956	38.74786314											0.3645645645645645	2.578791010917041	1.550712933	1.317734363732355	0.7515088689584564
	43.22713696039282	2.03768905					43.22713696039282	7.368777374971541					43.22713696039282	20.95721587											0.3652652652652652	2.583926060896957	1.5538008094155817	1.3049569386952276	0.7442218553522733
	43.27713095944655	1.2943109432450288					43.27713095944655	11.70824035					43.27713095944655	5.3559524841754005											0.365965966	2.5890411512432245	1.556876683621326	1.2922291787487432	0.7369631659342739
	43.32712496	1.9709360284034567					43.32712496	9.073284120778757					43.32712496	46.29872086											0.3666666666666666	2.5941361828093292	1.5599404958144132	1.2795513305968609	0.7297329414006571
	43.37711895755353	0.6639507284083479					43.37711895755353	10.895528213770001					43.37711895755353	49.69621780348999											0.3673673673673673	2.599211056837558	1.5629921866085408	1.2669236399760881	0.7225313218958767
	43.427112956606784	1.0444009882689245					43.427112956606784	8.481556133790901					43.427112956606784	33.82294941											0.368068068	2.6042656749609203	1.566031696852359	1.2543463516507225	0.7153584470099337
	43.47710695566004	1.1457558331958972					43.47710695566004	5.039122669891484					43.47710695566004	21.76108886											0.3687687687687687	2.609299939205043	1.5690589676306155	1.2418197094081094	0.708214456
	43.52710095471377	2.221710025998105					43.52710095471377	1.9747063295544693					43.52710095471377	15.28661947											0.3694694694694694	2.6143137519900717	1.5720739402652932	1.2293439560539139	0.7010994866660677
	43.57709495376702	0.7827140320488283					43.57709495376702	5.067547916855081					43.57709495376702	17.06342226											0.3701701701701702	2.6193070161325727	1.575076556316757	1.2169193334074084	0.6940136775915708
	43.62708895282075	1.2389734768933396					43.62708895282075	10.759258126039999					43.62708895282075	10.49477708											0.3708708708708708	2.6242796348474053	1.5780667575848777	1.2045460822968046	0.6869571658974145
	43.677082951874006	0.8757606255126064					43.677082951874006	7.528064955869424					43.677082951874006	11.94679474											0.3715715715715715	2.629231511749607	1.5810444861101658	1.1922244425545578	0.679930088
	43.72707695092773	1.9176899786342376					43.72707695092773	11.59316334					43.72707695092773	17.58156834											0.3722722722722722	2.6341625508562494	1.5840096841748892	1.179954653012741	0.6729325811890109
	43.77707094998099	2.124291110647201					43.77707094998099	14.99510758					43.77707094998099	25.890543885329997											0.3729729729729729	2.6390726565883105	1.5869622943041992	1.167736951498407	0.6659647800152578
	43.827064949034245	0.7077491370553992					43.827064949034245	5.487872901182914					43.827064949034245	6.141530855780227											0.3736736736736736	2.643961733772525	1.5899022592672412	1.1555715748289785	0.6590268198975598
	43.87705894808797	2.257044742854411					43.87705894808797	10.03723918					43.87705894808797	13.96346235											0.3743743743743744	2.6488296876432202	1.5928295220782593	1.143458758807655	0.6521188353153682
	43.92705294714124	1.178461171447732					43.92705294714124	5.3044084393644795					43.92705294714124	16.47569578											0.375075075	2.6536764238441686	1.5957440259977096	1.1313987382188537	0.6452409601671208
	43.97704694619495	0.990607016					43.97704694619495	14.03110256					43.97704694619495	6.245471888779644											0.3757757757757757	2.658501848430393	1.5986457145333515	1.1193917468236418	0.6383933277676351
	44.02704094524822	1.005863099006579					44.02704094524822	3.214282372236588					44.02704094524822	18.46484302											0.3764764764764764	2.6633058678700223	1.601534531441353	1.1074380173552174	0.6315760708455297
	44.077034944301474	2.5412275284293777					44.077034944301474	2.098967769003138					44.077034944301474	13.95554811											0.3771771771771771	2.6680883890460683	1.604410420727367	1.0955377815143972	0.6247893215406521
	44.12702894	1.6805688943604797					44.12702894	5.649685143071308					44.12702894	20.75852893											0.3778778778778778	2.672849319258251	1.6072733266476291	1.083691269965123	0.6180332114015175
	44.177022942408456	1.4363423345622472					44.177022942408456	6.523487343408041					44.177022942408456	26.67458081											0.3785785785785786	2.6775885662247956	1.6101231937100329	1.071898712329985	0.6113078713827536
	44.22701694146218	0.3236134434194286					44.22701694146218	7.734510911525092					44.22701694146218	15.89935999											0.3792792792792793	2.6823060380842136	1.612959966675207	1.0601603371857888	0.6046134318425725
	44.27701094051544	2.644874440280678					44.27701094051544	10.2533204					44.27701094051544	25.041658558039998											0.3799799799799799	2.6870016433970823	1.6157835905575786	1.0484763720591035	0.5979500225402338
	44.327004939568695	0.6401359451595502					44.327004939568695	11.849076836370001					44.327004939568695	1.0833946677128905											0.3806806806806806	2.6916752911478303	1.6185940106264531	1.0368470434218622	0.5913177726335336
	44.37699893862242	1.5826051381908224					44.37699893862242	21.10013144					44.37699893862242	13.632528539969998											0.3813813813813813	2.6963268907464824	1.6213911724070633	1.0252725766869746	0.5847168106763032
	44.42699293767568	1.6680300893021176					44.42699293767568	13.78008418					44.42699293767568	62.31019224											0.382082082	2.7009563520304325	1.6241750216816295	1.0137531962039539	0.5781472646159144
	44.47698694	1.1617686064788901					44.47698694	7.850450838141025					44.47698694	11.15780817											0.3827827827827827	2.7055635852661863	1.6269455044904113	1.0022891252545665	0.571609262
	44.52698093578266	1.783718549587996					44.52698093578266	5.075337586593629					44.52698093578266	0.9958270582759454											0.3834834834834835	2.710148501151094	1.629702567132753	0.9908805860485094	0.5651029289279842
	44.57697493483639	2.3730252951420616					44.57697493483639	3.762915189588977					44.57697493483639	29.072556700699998											0.3841841841841841	2.7147110108150865	1.6324461561681216	0.9795277997190979	0.5586283921406321
	44.62696893388964	2.4216462237878837					44.62696893388964	14.17197846					44.62696893388964	27.45746569											0.3848848848848848	2.719251025822399	1.6351762184171443	0.968230986	0.5521857769255967
	44.67696293	1.0667214555955704					44.67696293	18.93687093					44.67696293	17.23962635											0.3855855855855855	2.7237684581732857	1.6378927009626438	0.9569903648158774	0.5457752081609936
	44.72695693199663	0.8194453333244844					44.72695693199663	6.747092615272229					44.72695693199663	35.49449218											0.3862862862862862	2.728263220305721	1.6405955511506582	0.9458061530883326	0.5393968101037763
	44.77695093104988	0.6367033960301949					44.77695093104988	10.08923786					44.77695093104988	30.38722291											0.3869869869869869	2.732735225097099	1.6432847165914615	0.9346785679214876	0.533050706
	44.82694493010361	1.4042921710378253					44.82694493010361	5.156939603					44.82694493010361	23.88413497											0.3876876876876877	2.7371843858659255	1.6459601451605825	0.9236078250028898	0.5267370200190666
	44.876938929156864	2.0036509832868474					44.876938929156864	7.781887085780252					44.876938929156864	8.239067443736573											0.3883883883883883	2.741610616	1.6486217849998146	0.9125941389183038	0.5204558733780643
	44.92693292821013	0.9158172413844449					44.92693292821013	7.262233530168896					44.92693292821013	22.74601941											0.389089089	2.7460138308255484	1.651269585	0.9016377231475472	0.5142073882126637
	44.97692692726385	0.5788762219254899					44.97692692726385	18.87103586					44.97692692726385	23.37743797											0.3897897897897897	2.750393943873977	1.653903492393129	0.8907387900603667	0.5079916856381319
	45.02692092631711	0.9769929131274309					45.02692092631711	10.54785712					45.02692092631711	7.127735775148323											0.3904904904904904	2.754750870618429	1.6565234575711352	0.8798975509123115	0.5018088861343025
	45.07691492537083	0.16696480104989478					45.07691492537083	5.198849179715869					45.07691492537083	14.94114518											0.3911911911911911	2.759084527	1.6591294292690861	0.8691142158406385	0.49565910954324505
	45.12690892442409	1.683167610357106					45.12690892442409	7.969041436502282					45.12690892442409	26.012488048180003											0.3918918918918919	2.7633948278427756	1.6617213569750686	0.8583889938602457	0.4895424750669432
	45.17690292347735	3.652535183142058					45.17690292347735	13.9982984					45.17690292347735	30.63635155											0.3925925925925926	2.7676816907756354	1.6642991904493822	0.8477220928596149	0.48345910126497993
	45.22689692253108	2.475309144711816					45.22689692253108	18.06345309					45.22689692253108	47.44746647											0.3932932932932932	2.7719450323136923	1.6668628797255178	0.8371137195967863	0.4774091060522448
	45.27689092158433	1.9304845711369534					45.27689092158433	7.828363056461049					45.27689092158433	31.53544374											0.3939939939939939	2.7761847698200044	1.669412375111129	0.8265640796953448	0.4713926066966422
	45.32688492063806	3.722166061584158					45.32688492063806	14.52903013					45.32688492063806	35.98021584											0.3946946946946946	2.7804008211151463	1.671947627	0.8160733776404406	0.46540971981682294
	45.37687891969132	1.3287978273681793					45.37687891969132	7.910509554751077					45.37687891969132	36.52167707											0.3953953953953953	2.7845931044787995	1.6744685868179514	0.8056418167748238	0.45946056137992314
	45.42687291874504	1.5910281133799866					45.42687291874504	2.709186644205053					45.42687291874504	13.931909177440001											0.3960960960960961	2.7887615386513493	1.6769752051339015	0.7952695992949006	0.45354524669931473
	45.47686692	0.5891808031111748					45.47686692	10.83174181					45.47686692	20.365492304260002											0.3967967967967968	2.7929060428354515	1.6794674335507043	0.7849569262468195	0.44766389043237287
	45.526860916851554	1.0886061294017126					45.526860916851554	7.009264518609767					45.526860916851554	33.645673001910005											0.3974974974974974	2.7970265366975995	1.6819452237611467	0.7747039975225685	0.4418166065782513
	45.57685491590528	1.2091529132573824					45.57685491590528	9.803868624044032					45.57685491590528	34.20627971											0.3981981981981981	2.801122940369683	1.684408527737874	0.7645110118561029	0.43600350847567265
	45.626848914958536	1.4690828850680044					45.626848914958536	5.797773653600488					45.626848914958536	16.64656289											0.3988988988988988	2.8051951744505366	1.6868572977343208	0.7543781668194937	0.43022470880073277
	45.67684291401226	0.9918564964352564					45.67684291401226	14.95239531					45.67684291401226	15.9090647											0.3995995995995995	2.8092431600074748	1.6892914862856323	0.7443056588190957	0.42448031956471555
	45.72683691306552	3.9950375136421323					45.72683691306552	18.49827265					45.72683691306552	15.56637953											0.4003003003003003	2.8132668185778242	1.6917110462095926	0.7342936830917467	0.41877045211192465
	45.776830912118776	1.490707907003328					45.776830912118776	17.77837687					45.776830912118776	20.75133955											0.401001001	2.817266072170447	1.6941159306075295	0.7243424337009767	0.4130952171175217
	45.82682491	1.176227852466006					45.82682491	11.17829694					45.82682491	29.457912900279997											0.4017017017017017	2.8212408432672524	1.6965060928652347	0.7144521035332471	0.40745472458538223
	45.87681891022576	2.981198268963383					45.87681891022576	2.244533475800305					45.87681891022576	23.97365785											0.4024024024024024	2.8251910548246912	1.6988814866538562	0.7046228842942185	0.40184908384596557
	45.92681290927949	1.0736054154864911					45.92681290927949	2.737850194369664					45.92681290927949	19.51987361											0.403103103	2.8291166302752595	1.701242065930803	0.6948549665050225	0.39627840355419136
	45.97680690833274	0.9337639573948595					45.97680690833274	10.50889031					45.97680690833274	26.69366866											0.4038038038038037	2.833017493528978	1.7035877849406356	0.6851485394985802	0.39074279168733644
	46.02680090738647	0.7341281358544153					46.02680090738647	13.570833144180002					46.02680090738647	27.414744187260002											0.4045045045045045	2.8368935689748707	1.7059185982159544	0.6755037914159282	0.3852423555429427
	46.07679490643972	2.464509996829569					46.07679490643972	1.506353653028681					46.07679490643972	19.31710447											0.4052052052052052	2.8407447814824165	1.7082344605782778	0.6659209092025734	0.3797772017367366
	46.12678890549299	1.2078929437263015					46.12678890549299	6.9276362902047435					46.12678890549299	18.98138399											0.4059059059059059	2.8445710564030273	1.7105353271389203	0.6564000786048634	0.37434743620055944
	46.17678290454671	0.9944243623382911					46.17678290454671	14.64775196					46.17678290454671	23.930675086319997											0.4066066066066066	2.848372319571477	1.712821153299864	0.6469414841663954	0.36895316418031987
	46.22677690359997	2.2331856971734947					46.22677690359997	6.529732446489755					46.22677690359997	37.22378546											0.4073073073073072	2.8521484973073545	1.715091894754619	0.6375453092244318	0.36359449023394863
	46.276770902653695	0.7809432179750343					46.276770902653695	15.072537701540002					46.276770902653695	23.77233522											0.4080080080080079	2.8558995164164704	1.7173475074890845	0.6282117359063483	0.3582715182293734
	46.32676490170695	0.7089259932141462					46.32676490170695	7.943266781415892					46.32676490170695	44.411728851599996											0.4087087087087087	2.859625304192298	1.7195879477824045	0.6189409451261043	0.3529843513425071
	46.37675890076021	1.1168602252340785					46.37675890076021	6.021240134					46.37675890076021	28.37783605											0.4094094094094094	2.8633257884173706	1.7218131722078087	0.6097331165807433	0.34773309205524955
	46.426752899813934	2.0411911587382385					46.426752899813934	12.12415705					46.426752899813934	26.50319742											0.4101101101101101	2.8670008973646826	1.724023137633461	0.6005884287468922	0.34251784215349373
	46.47674689886719	1.4323762346235331					46.47674689886719	6.267625859					46.47674689886719	14.55159981											0.4108108108108108	2.8706505597990817	1.7262178012232903	0.591507059	0.3373387027251613
	46.52674089792092	2.727811879579601					46.52674089792092	7.0844396854751945					46.52674089792092	28.66325485											0.4115115115115115	2.8742747049786477	1.7283971204378257	0.5824891829974962	0.3321957741582387
	46.57673489697417	2.222702392247581					46.57673489697417	10.33344255					46.57673489697417	31.18630071											0.4122122122122121	2.877873262656066	1.7305610530350148	0.5735349759021708	0.32708915613883144
	46.62672889602743	1.7033620999713401					46.62672889602743	8.476057598					46.62672889602743	10.75937887											0.4129129129129129	2.8814461630799912	1.7327095570710518	0.5646446111519928	0.32201894764923056
	46.67672289508116	1.0348288234417276					46.67672289508116	7.936276385756444					46.67672289508116	29.81086617											0.4136136136136136	2.884993336996395	1.734842591	0.555818261	0.31698524696600205
	46.72671689413441	1.3600593241970824					46.72671689413441	4.480508116437965					46.72671689413441	8.148775443592598											0.4143143143143143	2.8885147156499023	1.7369601131805057	0.5470560967390358	0.31198815165807015
	46.77671089318814	1.6567909422300409					46.77671089318814	2.1850457248038606					46.77671089318814	28.113130434179997											0.415015015	2.892010230785139	1.7390620828647965	0.5383582879968972	0.30702775858483544
	46.82670489	0.8153632649642366					46.82670489	2.689793006680951					46.82670489	14.89791689											0.4157157157157157	2.8954798146480436	1.7411484592112796	0.5297250034345857	0.30210416389429195
	46.87669889129512	0.950018872					46.87669889129512	3.5572017649167504					46.87669889129512	62.6347514											0.4164164164164163	2.8989233999871877	1.743219202	0.5211564103922677	0.29721746302116686
	46.92669289034838	1.2049471525223858					46.92669289034838	2.891533635346833					46.92669289034838	22.664705081810002											0.4171171171171171	2.902340920055074	1.7452742704317552	0.5126526749561808	0.29236775068506693
	46.97668688940164	2.140624321382047					46.97668688940164	17.66702219					46.97668688940164	25.355354079890002											0.4178178178178178	2.9057323086094278	1.7473136253345691	0.5042139619554254	0.2875551208886488
	47.02668088845536	0.5927646531990735					47.02668088845536	21.418353129430002					47.02668088845536	18.55259344											0.4185185185185185	2.909097499914492	1.7493372269587708	0.49584043495875796	0.2827796669157896
	47.076674887508624	1.200559629414145					47.076674887508624	4.255965434593076					47.076674887508624	30.10183613											0.4192192192192192	2.9124364287422932	1.7513450360806067	0.48753225627142804	0.27804148132978446
	47.12666888656234	0.8475532271337239					47.12666888656234	5.515651055718364					47.12666888656234	23.79894658											0.4199199199199199	2.9157490303739007	1.7533370137824285	0.47928958693202756	0.2733406559715491
	47.176662885615606	0.44229523750477245					47.176662885615606	4.478760812713346					47.176662885615606	16.02090952											0.4206206206206205	2.9190352406006967	1.7553131214534547	0.4711125867093734	0.26867728195784074
	47.22665688466886	1.5490760682481797					47.22665688466886	15.85651739					47.22665688466886	31.21372465											0.4213213213213213	2.922294995725605	1.7572733207905147	0.4630014140994045	0.26405144967949057
	47.27665088372259	0.494672502					47.27665088372259	3.332898669087274					47.27665088372259	32.96996344											0.422022022	2.925528232564334	1.7592175737987863	0.4549562263221221	0.25946324879965676
	47.326644882775845	0.37647212230283666					47.326644882775845	10.56829762					47.326644882775845	27.22838012											0.4227227227227227	2.9287348884466033	1.7611458427925424	0.4469771793185269	0.2549127682520794
	47.37663888182957	0.750381743					47.37663888182957	10.33356276					47.37663888182957	33.56685181											0.4234234234234234	2.9319149012173504	1.7630580903958752	0.43906442774760723	0.25040009623936194
	47.42663288088283	0.6565564134298777					47.42663288088283	8.059057136648516					47.42663288088283	50.72804933											0.4241241241241241	2.935068209237942	1.7649542795434197	0.4312181249833366	0.2459253202312588
	47.47662687993608	0.8241985672452045					47.47662687993608	12.992106592439999					47.47662687993608	24.622065529040004											0.4248248248248248	2.938194751387368	1.7668343734810779	0.4234384231117007	0.24148852696298032
	47.52662087898981	0.761254656					47.52662087898981	8.237012246167657					47.52662087898981	39.72060892											0.4255255255255254	2.9412944670634187	1.7686983357667225	0.41572547292775536	0.23708980243351427
	47.57661487804307	1.556337471					47.57661487804307	5.070331249262794					47.57661487804307	13.598668851460001											0.4262262262262262	2.9443672961838754	1.7705461302709138	0.40807942393269225	0.23272923190395353
	47.62660887709679	1.188309511517214					47.62660887709679	12.76788237					47.62660887709679	12.368626185410001											0.4269269269269269	2.9474131791876568	1.7723777211775893	0.4005004243309536	0.2284068998958493
	47.67660287615005	1.152655833969803					47.67660287615005	17.323369175030003					47.67660287615005	19.41188842											0.4276276276276276	2.9504320570359894	1.774193072984768	0.3929886210273513	0.2241228901895691
	47.726596875203775	0.8750313898427234					47.726596875203775	11.855746466420001					47.726596875203775	22.44431383											0.4283283283283283	2.953423871213535	1.7759921505052285	0.3855441596242245	0.21987728582267468
	47.77659087425703	1.1199838994505003					47.77659087425703	4.717553354974815					47.77659087425703	12.44287384											0.429029029	2.9563885637295444	1.7777749188672007	0.37816718441860975	0.21567016908830977
	47.82658487331029	0.6149017259132995					47.82658487331029	3.4471143860303313					47.82658487331029	23.52233711											0.4297297297297296	2.9593260771189622	1.779541343515035	0.37085783839945513	0.21150162153360963
	47.876578872364014	0.47793629899717754					47.876578872364014	17.79407131					47.876578872364014	14.802553911439999											0.4304304304304304	2.962236354443559	1.7812913902098735	0.36361626324483703	0.2073717239581147
	47.92657287141727	1.6379498825993741					47.92657287141727	9.727986789					47.92657287141727	25.142931219010002											0.4311311311311311	2.9651193392930177	1.783025025030317	0.35644259931922395	0.2032805564122097
	47.97656687	0.36069721750437117					47.97656687	15.209195347649999					47.97656687	8.675815607199079											0.4318318318318318	2.9679749757860425	1.7847422143730791	0.349336986	0.19922819819556917
	48.02656086952425	0.4889083543140407					48.02656086952425	16.19536023					48.02656086952425	10.18325186											0.4325325325325325	2.970803208571424	1.7864429249536362	0.3422995600285226	0.1952147278556216
	48.07655486857752	0.7925426052562607					48.07655486857752	8.139086452552467					48.07655486857752	42.6925586											0.4332332332332332	2.973603982829134	1.7881271238068754	0.33533045879994783	0.19124022318602413
	48.12654886763124	1.453917633769822					48.12654886763124	11.71718136					48.12654886763124	19.25538721											0.4339339339339338	2.976377244271372	1.7897947782877384	0.3284298170680946	0.18730476122515974
	48.17654287	1.1809311515179108					48.17654287	6.019844715205795					48.17654287	16.88495217											0.4346346346346346	2.979122939143625	1.7914458560718414	0.3215977685890671	0.18340841825463808
	48.22653686573822	1.4441950349025796					48.22653686573822	9.904505106899753					48.22653686573822	24.91528156											0.4353353353353353	2.981841014225699	1.7930803251561125	0.3148344457894208	0.17955126979782246
	48.27653086479148	0.5482928538278764					48.27653086479148	9.819644116146076					48.27653086479148	6.786029972745776											0.436036036	2.9845314168327657	1.7946981538594093	0.30813997976359037	0.17573339061836254
	48.32652486384474	2.145450828					48.32652486384474	13.8329658					48.32652486384474	46.18457111											0.4367367367367367	2.9871940948163727	1.7962993108231287	0.3015145002713507	0.1719548547187465
	48.37651886289847	0.7586443948191814					48.37651886289847	7.964932503					48.37651886289847	6.417038030198019											0.4374374374374374	2.989828996565462	1.7978837650118231	0.2949581357352981	0.16821573533886447
	48.42651286195172	1.341602979281326					48.42651286195172	3.0860986432193904					48.42651286195172	24.89295115											0.438138138	2.9924360710073596	1.7994514857137924	0.2884710132383687	0.1645161049545932
	48.47650686100545	0.4376653170386154					48.47650686100545	2.543375882427111					48.47650686100545	28.37701095											0.4388388388388388	2.9950152676087805	1.8010024425416904	0.2820532585213642	0.16085603527638584
	48.526500860058704	1.3408480632472939					48.526500860058704	9.241117054					48.526500860058704	41.1385013											0.4395395395395395	2.997566536376791	1.8025366054330982	0.27570499598052783	0.1572355972478878
	48.57649485911243	1.5432158073205173					48.57649485911243	20.1609828					48.57649485911243	6.821095302											0.4402402402402402	3.000089827859794	1.804053944651125	0.26942634866512133	0.15365486104455645
	48.626488858165686	0.6738102154828135					48.626488858165686	8.445314436148115					48.626488858165686	20.98780236											0.4409409409409409	3.0025850931484723	1.8055544307849696	0.2632174382750475	0.15011389607230463
	48.67648285721894	1.5672837727262747					48.67648285721894	7.667313712596197					48.67648285721894	15.248223261129999											0.4416416416416416	3.0050522838767515	1.8070380347504995	0.2570783851584866	0.14661277096615263
	48.72647685627267	1.8118056868196852					48.72647685627267	12.70729066					48.72647685627267	6.832432717978936											0.4423423423423424	3.007491352	1.808504727790814	0.25100930830956525	0.1431515535888989
	48.776470855325925	0.6854890593338465					48.776470855325925	6.691183653157672					48.776470855325925	25.66239298											0.443043043	3.009902250909601	1.8099544814767914	0.2450103253660545	0.13973031102980712
	48.82646485437965	0.6067932717896648					48.82646485437965	17.45231247					48.82646485437965	55.14654676											0.4437437437437437	3.0122849332065766	1.811387267707654	0.23908155260707975	0.13634910960330032
	48.87645885343291	1.1226958637512687					48.87645885343291	6.596332889681552					48.87645885343291	21.78042665											0.4444444444444444	3.0146393529297923	1.8128030587115052	0.233223105	0.13300801484768018
	48.926452852486165	1.0630456073403152					48.926452852486165	2.259354313569146					48.926452852486165	17.41970784											0.4451451451451451	3.0169654644432007	1.8142018270458717	0.22743509595255423	0.12970709152385546
	48.97644685153989	0.7115315955862609					48.97644685153989	10.897946579880001					48.97644685153989	34.996766259610006											0.4458458458458458	3.0192632226594562	1.8155835455982277	0.2217176378019073	0.1264464036140859
	49.026440850593154	2.1794463766222543					49.026440850593154	13.91222309					49.026440850593154	36.26868519											0.4465465465465466	3.0215325830407873	1.8169481875865305	0.21607084132122636	0.12322601432074186
	49.07643484964687	0.9112241111427268					49.07643484964687	5.457615800756416					49.07643484964687	30.898320433659997											0.4472472472472472	3.0237735015998695	1.8182957265597346	0.2104948159631625	0.12004598606508252
	49.12642884870014	2.046618441644585					49.12642884870014	6.542451812365495					49.12642884870014	23.51803138											0.4479479479479479	3.0259859349006546	1.8196261363982975	0.2049896698085951	0.11690638048604012
	49.17642284775339	0.4674713798779591					49.17642284775339	9.218488040542153					49.17642284775339	27.6059967											0.4486486486486486	3.0281698400592436	1.8209393913147036	0.1995555095645445	0.11380725843903024
	49.22641684680712	1.5126907859511012					49.22641684680712	9.757093236485623					49.22641684680712	20.15316353											0.4493493493493493	3.0303251747446964	1.822235465853947	0.19419244056210197	0.11074867999477081
	49.276410845860376	0.8058425026874834					49.276410845860376	1.5838483127862502					49.276410845860376	10.81744138											0.45005005	3.032451897179855	1.823514334894033	0.18890056675438585	0.10773070443811654
	49.32640484	0.7595224552139744					49.32640484	1.7483530657102722					49.32640484	33.32039399											0.4507507507507508	3.034549966142165	1.8247759736464657	0.18367999071452737	0.10475339026691043
	49.37639884396736	2.104172675713386					49.37639884396736	8.529631233551024					49.37639884396736	22.43188515											0.4514514514514514	3.0366193409644553	1.8260203576567202	0.17853081363368692	0.10181679519085216
	49.42639284302109	0.9621140499347498					49.42639284302109	10.00637963					49.42639284302109	7.255338322803193											0.4521521521521521	3.038659981535749	1.8272474628047293	0.17345313531908385	0.098920976
	49.47638684207434	0.4279429630962964					49.47638684207434	7.142614178093736					49.47638684207434	20.46697628											0.4528528528528528	3.040671848302021	1.8284572653053413	0.16844705419206957	0.096065989
	49.52638084	1.8934531898500562					49.52638084	9.006142382760808					49.52638084	39.59669885											0.4535535535535535	3.042654902266977	1.8296497417087845	0.1635126672862176	0.09325189
	49.57637484018132	1.668535631582952					49.57637484018132	2.490528733413497					49.57637484018132	17.65581984											0.4542542542542542	3.0446091049928015	1.8308248689011217	0.15865007024544106	0.090478732
	49.62636883923458	1.1568567834902077					49.62636883923458	9.136586856997088					49.62636883923458	15.9466647											0.4549549549549549	3.0465344186009085	1.8319826241046973	0.153859357	0.087746571
	49.67636283828831	2.713543122361556					49.67636283828831	19.75874521					49.67636283828831	8.720115332928108											0.4556556556556557	3.0484308057726808	1.8331229848785815	0.14914062137537568	0.085055458
	49.72635683734156	2.086376748559458					49.72635683734156	13.881128883909998					49.72635683734156	13.81314913											0.4563563563563563	3.0502982297501715	1.834245929118998	0.1444939538690696	0.082405446
	49.77635083639482	1.2329410546317254					49.77635083639482	11.89250124					49.77635083639482	9.847696756462504											0.457057057	3.052136654336845	1.8353514350597653	0.1399194448702281	0.079796586
	49.82634483544855	0.999352791					49.82634483544855	11.59435139					49.82634483544855	24.13592668											0.4577577577577577	3.0539460438982564	1.8364394812727023	0.13541718304720218	0.077228929
	49.87633883	2.036893580843791					49.87633883	8.232195433131455					49.87633883	13.135071153940002											0.4584584584584584	3.055726363362758	1.8375100466680594	0.13098725566796393	0.074702525
	49.92633283355553	1.1255118095398262					49.92633283355553	5.636700352					49.92633283355553	3.662692634											0.4591591591591591	3.0574775782221617	1.8385631104949167	0.12662974859841647	0.072217422
	49.976326832608784	1.2741089909280334					49.976326832608784	5.558679540282714					49.976326832608784	16.33921749											0.4598598598598599	3.059199654532432	1.8395986523415913	0.12234474630073144	0.069773669
	50.02632083166205	2.222204064214917					50.02632083166205	47.65757392					50.02632083166205	9.126905060630063											0.4605605605605605	3.0608925589143148	1.8406166521360283	0.11813233183170999	0.067371314
	50.076314830715766	1.9143199473711772					50.076314830715766	2.546698587					50.076314830715766	15.27163729											0.4612612612612612	3.062556258554013	1.8416170901461968	0.11399258684117099	0.065010401
	50.12630882976903	1.412422040357563					50.12630882976903	2.8279111285378735					50.12630882976903	12.48541178											0.4619619619619619	3.064190721203798	1.8425999469804657	0.10992559157037379	0.062690979
	50.17630282882275	1.5255480579600018					50.17630282882275	3.618757566657348					50.17630282882275	14.81105075											0.4626626626626626	3.065795915182653	1.8435652035879813	0.10593142485045759	0.06041309
	50.22629682787601	0.3570978188158923					50.22629682787601	4.101759823439736					50.22629682787601	34.58220577											0.4633633633633633	3.0673718093768807	1.844512841259043	0.10201016410091593	0.058176781
	50.27629082692973	2.3281410792358224					50.27629082692973	5.395007756322488					50.27629082692973	41.58388163											0.4640640640640641	3.0689183732406997	1.8454428416254551	0.098161885	0.055982093
	50.32628483	1.247784230684451					50.32628483	7.668380663240736					50.32628483	12.43967619											0.4647647647647647	3.070435576796847	1.8463551866608907	0.094386663	0.053829069348973795
	50.37627882503625	2.101526360884731					50.37627882503625	7.641004475035976					50.37627882503625	18.9168831											0.4654654654654654	3.0719233906371524	1.8472498586812363	0.090684571	0.051717752
	50.42627282408998	1.2758843052471252					50.42627282408998	8.041671253451197					50.42627282408998	22.24467864											0.4661661661661661	3.073381785923111	1.8481268403449378	0.08705568	0.049648181904115386
	50.476266823143234	0.9389814551408695					50.476266823143234	5.3734661503352035					50.476266823143234	6.015611413432049											0.4668668668668668	3.0748107343864435	1.8489861146533397	0.083500061	0.047620399
	50.52626082219696	0.8860160505048745					50.52626082219696	7.038869687226478					50.52626082219696	21.59693023											0.4675675675675675	3.0762102083296408	1.849827664951007	0.080017782	0.045634442
	50.57625482125022	1.2211428486619236					50.57625482125022	4.661791592577247					50.57625482125022	6.418683645170575											0.4682682682682683	3.0775801806265055	1.8506514749260512	0.076608912	0.043690351026631914
	50.62624882030347	2.149499468026837					50.62624882030347	5.292534954496622					50.62624882030347	23.14257201											0.468968969	3.078920624722667	1.8514575286104467	0.073273516	0.041788162
	50.67624282	2.2658939511425062					50.67624282	4.930142709370067					50.67624282	5.6634101923957605											0.4696696696696696	3.080231514636117	1.8522458103803465	0.07001166	0.039927913
	50.726236818410456	1.1522608749685788					50.726236818410456	4.266399410865072					50.726236818410456	24.95211275											0.4703703703703703	3.0815128249576857	1.853016305	0.066823405	0.038109639473351026
	50.77623081746418	1.4160328152558617					50.77623081746418	7.528791538127139					50.77623081746418	12.766855247039999											0.471071071	3.0827645308515588	1.853768997403914	0.063708814	0.036333377
	50.82622481651744	1.1845738796381446					50.82622481651744	10.68774081					50.82622481651744	11.546136243469999											0.4717717717717717	3.0839866080557417	1.8545038731334345	0.060667948259503154	0.034599159
	50.87621881557117	0.7931473854138242					50.87621881557117	16.21128826					50.87621881557117	28.082450988580003											0.4724724724724725	3.0851790328825457	1.8552209179007335	0.057700865388550585	0.032907021
	50.92621281462442	2.204090430790663					50.92621281462442	3.0752270702169944					50.92621281462442	19.50046276											0.4731731731731732	3.0863417822190327	1.8559201178072333	0.054807623	0.031256994
	50.97620681367768	1.2544406127929955					50.97620681367768	3.194710432177277					50.97620681367768	12.579046664160002											0.4738738738738738	3.087474833527462	1.8566014593002385	0.051988278	0.029649110805066898
	51.02620081	1.1319971063883785					51.02620081	11.66750382					51.02620081	14.69590446											0.4745745745745745	3.0885781648457513	1.8572649291732186	0.049242884644252395	0.028083402514021583
	51.07619481178466	0.9954045795243125					51.07619481178466	5.595921434182672					51.07619481178466	9.801185767552276											0.4752752752752752	3.0896517547878646	1.8579105145660362	0.046571495843820684	0.026559899423251102
	51.12618881083839	0.5175282540594677					51.12618881083839	12.70114348					51.12618881083839	8.113461364133897											0.4759759759759759	3.090695582544267	1.8585382029652253	0.043974164	0.025078631063029336
	51.17618280989164	1.220298448					51.17618280989164	8.686397184664507					51.17618280989164	18.49405562											0.4766766766766767	3.0917096278822926	1.8591479822042107	0.041450938	0.023639626144988435
	51.226176808944906	2.210248298997548					51.226176808944906	8.609882199642017					51.226176808944906	5.917813984944069											0.4773773773773774	3.092693871146563	1.8597398404635566	0.039001869	0.022242913
	51.27617080799863	1.536274750418491					51.27617080799863	8.235304102304816					51.27617080799863	24.855648577320004											0.478078078	3.093648293259346	1.8603137662711926	0.036627002425633506	0.020888517385448706
	51.32616480705189	0.689148971					51.32616480705189	10.12894937					51.32616480705189	6.824814649491635											0.4787787787787787	3.0945728757209485	1.8608697485026304	0.034326385461827286	0.019576466869076322
	51.376158806105614	1.6976971747670888					51.376158806105614	3.401462468900785					51.376158806105614	43.7871458											0.4794794794794794	3.095467600610061	1.8614077763811927	0.032100062	0.018306786
	51.42615280515887	0.6761352832544694					51.42615280515887	3.040853638390597					51.42615280515887	11.51333958											0.4801801801801801	3.0963324505841032	1.8619278394782086	0.029948076	0.017079501
	51.47614680421213	1.3297598485080442					51.47614680421213	9.572952275845985					51.47614680421213	20.3312976											0.4808808808808809	3.0971674088795664	1.8624299277132217	0.027870469147439816	0.015894633488201398
	51.526140803265854	2.235976088076951					51.526140803265854	2.481149414812456					51.526140803265854	22.18103218											0.4815815815815816	3.097972459312334	1.862914031354182	0.025867280941668215	0.014752207712367196
	51.57613480231911	0.6611375581017326					51.57613480231911	7.473251302818831					51.57613480231911	16.68686685											0.4822822822822823	3.0987475862780047	1.8633801410176458	0.023938551	0.013652245537226387
	51.62612880137284	0.7619307849623445					51.62612880137284	12.24553699					51.62612880137284	33.11699913											0.4829829829829829	3.0994927747521817	1.8638282476689418	0.022084316	0.012594768283500493
	51.67612280042609	1.217742529892464					51.67612280042609	4.252553519200777					51.67612280042609	14.08764209											0.4836836836836836	3.1002080102907734	1.8642583426223562	0.020304611609249356	0.011579796448419102
	51.72611679947982	2.2220852929643646					51.72611679947982	7.590606604468467					51.72611679947982	20.50878274											0.4843843843843843	3.1008932790302697	1.8646704175412974	0.018599473	0.010607349705323774
	51.77611079853308	1.611452192698479					51.77611079853308	3.3473156339884595					51.77611079853308	16.929375601830003											0.4850850850850851	3.1015485676880123	1.865064464438462	0.016968933920006927	0.009677447
	51.82610479758633	2.715525536576052					51.82610479758633	8.434806264742372					51.82610479758633	14.7013526											0.4857857857857858	3.102173864	1.8654404756759793	0.015413024787122226	0.008790106
	51.87609879664006	1.4241906854019097					51.87609879664006	3.837731005692587					51.87609879664006	40.18840345											0.4864864864864865	3.1027691545333678	1.865798443965578	0.013931776155458372	0.007945344
	51.926092795693314	0.5665356963805129					51.926092795693314	8.376963507050037					51.926092795693314	25.242251250309998											0.4871871871871871	3.103334429062177	1.8661383623686996	0.012525216736265835	0.007143178
	51.97608679474704	1.0744965522293852					51.97608679474704	6.155439866910085					51.97608679474704	36.28812494											0.4878878878878878	3.1038696761920774	1.866460224296664	0.011193373793082693	0.006383623
	52.02608079	0.1369179717184339					52.02608079	7.101192124773052					52.02608079	15.053009045309999											0.4885885885885885	3.1043748855482978	1.8667640235107734	0.009936273	0.005666694
	52.07607479285356	2.003368461846542					52.07607479285356	8.258988952					52.07607479285356	11.42889203											0.4892892892892893	3.1048500473382945	1.8670497541224471	0.008753939	0.004992404
	52.12606879190728	1.2063314426573135					52.12606879190728	6.973192437794414					52.12606879190728	8.710422959402788											0.48998999	3.1052951523519416	1.8673174105933303	0.007646395	0.004360768
	52.17606279096054	1.7238785859630865					52.17606279096054	6.073037386021131					52.17606279096054	25.217631755640003											0.4906906906906907	3.105710192	1.8675669877353926	0.006613661	0.003771796
	52.22605679001426	1.4963131159538656					52.22605679001426	14.10117448					52.22605679001426	17.00815239											0.4913913913913913	3.106095158122807	1.8677984807110537	0.005655759	0.003225501
	52.276050789067526	2.3335460932696215					52.276050789067526	11.81052863					52.276050789067526	16.18914556											0.492092092	3.1064500433734024	1.868011885033248	0.004772706	0.002721892
	52.32604478812078	1.5338815084443655					52.32604478812078	7.280948594633166					52.32604478812078	23.19742762											0.4927927927927927	3.1067748408346985	1.8682071965655296	0.00396452	0.002260981
	52.37603878717451	1.2498031934104121					52.37603878717451	1.557521039642429					52.37603878717451	19.69924021											0.4934934934934935	3.107069544211102	1.868384411522152	0.003231217	0.001842775
	52.426032786227765	0.19808899079976947					52.426032786227765	1.3577483234262273					52.426032786227765	18.18979932											0.4941941941941942	3.1073341477903322	1.868543526468126	0.00257281	0.001467283
	52.47602678528149	1.2603267384649555					52.47602678528149	5.498820341849595					52.47602678528149	21.05402602											0.4948948948948949	3.1075686464435464	1.8686845383193098	0.001989312	0.001134512
	52.52602078433475	2.162229010287866					52.52602078433475	4.121366214744361					52.52602078433475	17.01337763											0.4955955955955956	3.107773036	1.8688074443424507	0.001480736	0.000844469
	52.57601478338847	1.098490377					52.57601478338847	0.6643157133399569					52.57601478338847	26.22816033											0.4962962962962962	3.107947311374251	1.8689122421552404	0.001047089	0.000597159
	52.62600878244173	1.1704446083785625					52.62600878244173	6.680308305426976					52.62600878244173	33.82065975											0.4969969969969969	3.108091470312024	1.8689989297263703	0.000688382	0.000392587
	52.67600278149499	0.759983014					52.67600278149499	8.269908678155623					52.67600278149499	20.18541022											0.4976976976976976	3.1082055096444927	1.8690675053755632	0.000404621	0.000230757
	52.72599678054871	2.5684245146702205					52.72599678054871	5.7033527302399225					52.72599678054871	10.657352203759999											0.4983983983983984	3.1082894271612114	1.869117967773608	0.000195811	0.000111672
	52.77599077960197	0.8722477410941621					52.77599077960197	8.706244413387724					52.77599077960197	1.1635039531056004											0.4990990990990991	3.1083432212355975	1.8691503159423843	6.195605278178507e-05	3.533377016843633e-05
	52.825984778655695	0.450797725					52.825984778655695	7.1386862065381305					52.825984778655695	7.456751662743607											0.4997997997997998	3.108366890824952	1.8691645492548818	3.059565928066528e-06	1.74488196816283e-06
	52.87597877770895	1.5368159900692167					52.87597877770895	10.18808879					52.87597877770895	17.91168959											0.5005005005005004	3.108360435470484	1.8691606674352168	1.0905504751613503e-05	1.9122273812901607e-05
	52.92597277676221	1.347197172555988					52.92597277676221	1.0272115268125919					52.92597277676221	14.953778108939998											0.5012012012012012	3.108323855297318	1.8691386705586293	6.281546095714825e-05	0.000110144
	52.975966775815934	1.7093338168330297					52.975966775815934	7.966024769557347					52.975966775815934	8.300088751051328											0.5019019019019019	3.108257151014496	1.869098559051489	0.000157474	0.000276123
	53.02596077486919	2.3744486766820705					53.02596077486919	7.921429336844885					53.02596077486919	5.36703972											0.5026026026026026	3.1081603239149516	1.869040333691281	0.000294879	0.000517055
	53.07595477392292	1.0817851571905714					53.07595477392292	5.066410781095397					53.07595477392292	11.37023819											0.5033033033033033	3.1080333758755003	1.8689639956065982	0.000475027	0.000832937
	53.12594877297617	3.111344937564171					53.12594877297617	1.0167332929865012					53.12594877297617	15.4979317											0.504004004	3.107876309356795	1.8688695462771099	0.000697916	0.001223762
	53.17594277202944	0.5956440759024312					53.17594277202944	2.1425182970877854					53.17594277202944	31.095537980590002											0.5047047047047046	3.107689127403276	1.8687569875335426	0.000963541	0.001689522
	53.22593677108316	0.994642786					53.22593677108316	8.171190311081437					53.22593677108316	17.801134813890002											0.5054054054054054	3.1074718336431184	1.8686263215576377	0.001271897	0.002230209
	53.27593077013642	1.6267909422019213					53.27593077013642	8.369638621330997					53.27593077013642	26.952182262659996											0.5061061061061061	3.1072244322881555	1.8684775508821099	0.001622978	0.002845812
	53.32592476919014	2.7970628468882928					53.32592476919014	8.189946718864057					53.32592476919014	19.75087852											0.5068068068068068	3.1069469281338074	1.8683106783906074	0.002016776	0.00353632
	53.37591877	2.249518699128727					53.37591877	7.013656258861368					53.37591877	22.19238202											0.5075075075075075	3.106639326558972	1.868125707317638	0.002453286	0.004301717
	53.42591276729712	1.652065123374426					53.42591276729712	8.020849014586632					53.42591276729712	17.74015364											0.5082082082082082	3.1063016335259364	1.8679226412485257	0.002932497	0.005141991
	53.475906766350384	0.6496073906655494					53.475906766350384	3.261127000154125					53.475906766350384	18.056962400590002											0.5089089089089089	3.1059338555802474	1.8677014841193251	0.003454401	0.006057124
	53.52590076540364	2.111788738307734					53.52590076540364	5.479587568397354					53.52590076540364	32.356605871940005											0.5096096096096095	3.105535999850602	1.8674622402167564	0.004018987	0.0070471
	53.57589476445737	0.4326453665703615					53.57589476445737	1.0178849895672284					53.57589476445737	22.3966336											0.5103103103103103	3.1051080740486876	1.867204914178119	0.004626246	0.008111897
	53.62588876351062	2.0362118600100443					53.62588876351062	9.290113322783364					53.62588876351062	33.19997495											0.511011011	3.104650086469057	1.8669295109912003	0.005276164	0.009251497
	53.67588276256435	0.49394095263090027					53.67588276256435	9.396913554					53.67588276256435	17.25608261											0.5117117117117117	3.1041620459889447	1.8666360359941796	0.005968729	0.010465876850074728
	53.725876761617606	1.6765181502933457					53.725876761617606	7.052376872460527					53.725876761617606	14.42305618											0.5124124124124124	3.103643962068109	1.866324494875522	0.006703928	0.011755013
	53.77587076067086	1.0171739931782469					53.77587076067086	14.180771579329999					53.77587076067086	20.81652275											0.5131131131131131	3.1030958447486348	1.8659948936738686	0.007481747	0.013118880516215061
	53.82586475972459	1.3630301134428964					53.82586475972459	3.0022313882456495					53.82586475972459	18.04929658											0.5138138138138137	3.1025177046547676	1.865647238777933	0.00830217	0.014557453020714728
	53.875858758777845	2.0045197452370402					53.875858758777845	8.572105751632657					53.875858758777845	20.325875297150002											0.5145145145145145	3.101909552992677	1.865281536926358	0.009165182	0.016070702610103255
	53.92585275783157	2.3312393887765466					53.92585275783157	6.030100288804695					53.92585275783157	5.374588050965943											0.5152152152152152	3.1012714015502456	1.8648977952075891	0.010070766	0.0176586
	53.97584675688483	0.847237228					53.97584675688483	6.509999596447866					53.97584675688483	0.99121706											0.5159159159159159	3.1006032626968585	1.8644960210597517	0.011018904213236442	0.019321114270521744
	54.02584075593809	0.5064084063158202					54.02584075593809	3.689209647361335					54.02584075593809	6.606199439276119											0.5166166166166166	3.0999051493831415	1.8640762222704834	0.012009578351874967	0.021058213338366685
	54.07583475499181	3.1632203987582854					54.07583475499181	5.171146479698731					54.07583475499181	3.625219557893041											0.5173173173173173	3.099177075140721	1.8636384069768093	0.013042769	0.022869863485950888
	54.125828754045074	1.9603467330707167					54.125828754045074	9.353847767407208					54.125828754045074	9.985996300264206											0.518018018	3.0984190540819676	1.8631825836649627	0.014118456887057039	0.02475603
	54.17582275309879	0.7390407346378204					54.17582275309879	2.028979701055062					54.17582275309879	18.950621202049998											0.5187187187187187	3.0976311008997057	1.862708761	0.01523662	0.026716675
	54.225816752152056	1.360285750335339					54.225816752152056	7.792183030400509					54.225816752152056	15.37338466											0.5194194194194194	3.096813230866944	1.862216948676779	0.016397238	0.028751762
	54.275810751205775	2.931301099457182					54.275810751205775	6.152559526822693					54.275810751205775	22.0352549											0.5201201201201201	3.0959654598365716	1.8617071557174807	0.017600287583969698	0.030861251
	54.32580475025904	1.0391848104368124					54.32580475025904	9.981716524151667					54.32580475025904	14.381196042100001											0.5208208208208208	3.0950878042410537	1.861179392173724	0.018845745425879305	0.033045100841259424
	54.375798749312295	2.0594647147313228					54.375798749312295	13.52507566					54.375798749312295	17.5818735											0.5215215215215215	3.094180281092114	1.8606336682752245	0.020133587522866536	0.03530327
	54.42579274836602	0.7674164386838138					54.42579274836602	2.848129157106016					54.42579274836602	38.55612798											0.5222222222222223	3.0932429079803954	1.860069994599823	0.021463788912507727	0.037635713
	54.47578674741928	1.7628977471039389					54.47578674741928	5.683906291918161					54.47578674741928	15.121890708279999											0.5229229229229229	3.0922757030751344	1.8594883820732853	0.022836323811322258	0.040042386551212165
	54.52578075	2.630578026694066					54.52578075	5.235670862816514					54.52578075	23.38689526											0.5236236236236236	3.091278685123801	1.8588888419690908	0.024251165615274253	0.042523243
	54.57577474552626	1.1002151221839551					54.57577474552626	0.9217543507295601					54.57577474552626	20.17308709											0.5243243243243243	3.090251873451737	1.8582713859082085	0.025708286900286103	0.045078235
	54.62576874457952	0.45063231845336515					54.62576874457952	7.702244049885837					54.62576874457952	45.25068037											0.525025025	3.0891952879617706	1.8576360258588747	0.027207659422771834	0.047707312
	54.67576274363324	2.311024338897778					54.67576274363324	5.082014044547454					54.67576274363324	29.92444587											0.5257257257257257	3.088108949133851	1.8569827741363631	0.028749254120183233	0.050410423
	54.72575674	0.4515980110738359					54.72575674	7.922406228890829					54.72575674	11.40210347											0.5264264264264265	3.086992878024632	1.8563116434027445	0.030333041111574335	0.053187517
	54.77575074174023	0.7587612198831376					54.77575074174023	7.5079639919839805					54.77575074174023	13.12191523											0.5271271271271271	3.0858470962670816	1.8556226466666383	0.03195899	0.056038539
	54.82574474079348	0.6850113083565218					54.82574474079348	2.544367962454325					54.82574474079348	13.523714428569999											0.5278278278278278	3.0846716260700457	1.8549157972829675	0.033627068	0.058963433919608725
	54.87573873984674	1.183656382734258					54.87573873984674	3.121429014312951					54.87573873984674	15.00761618											0.5285285285285285	3.083466490217829	1.8541911089526895	0.035337245	0.061962145338484015
	54.925732738900464	2.3458670264935915					54.925732738900464	8.907137429					54.925732738900464	20.112996124800002											0.5292292292292292	3.0822317120697478	1.853448595722543	0.037089485786944563	0.065034615
	54.97572673795372	2.6194774635125757					54.97572673795372	16.35863433					54.97572673795372	41.11800646											0.5299299299299299	3.0809673155596773	1.8526882719847628	0.038883757	0.068180783
	55.02572073700745	1.4056511792654094					55.02572073700745	13.52454994					55.02572073700745	10.06738266											0.5306306306306307	3.0796733251955972	1.8519101524768125	0.040720025	0.071400589
	55.075714736060704	1.2448485826733342					55.075714736060704	2.692747528218631					55.075714736060704	40.74626482											0.5313313313313313	3.078349766059103	1.8511142522810933	0.042598252694504075	0.074693971
	55.12570873511443	1.4358706167295148					55.12570873511443	7.744836821851639					55.12570873511443	14.26095142											0.532032032	3.076996663804923	1.8503005868246458	0.044518404	0.078060863
	55.175702734167686	2.9697816794658367					55.175702734167686	8.875215262517441					55.175702734167686	13.497530043320001											0.5327327327327327	3.0756140446604388	1.8494691718788672	0.046480443	0.081501202
	55.22569673322095	1.4083729084376568					55.22569673322095	12.514404482729999					55.22569673322095	41.764689315960005											0.5334334334334334	3.074201935425138	1.8486200235591856	0.048484329	0.085014921
	55.27569073227467	3.030387431022027					55.27569073227467	8.464463108302139					55.27569073227467	15.160607179120001											0.5341341341341341	3.0727603634701413	1.8477531583247644	0.050530026	0.088601951
	55.32568473132793	1.0070226971587202					55.32568473132793	14.7626617					55.32568473132793	40.85451482											0.5348348348348348	3.0712893567376343	1.846868592978174	0.052617493	0.092262222
	55.37567873038165	2.739421142025118					55.37567873038165	6.558175559					55.37567873038165	16.69093794											0.5355355355355356	3.069788943740352	1.8459663446650665	0.054746689	0.095995665
	55.42567272943492	0.9092124817434653					55.42567272943492	7.18882427					55.42567272943492	5.821452684											0.5362362362362362	3.068259153561007	1.8450464308738515	0.056917574	0.099802206
	55.47566672848817	0.292236097					55.47566672848817	3.626127144290665					55.47566672848817	22.32548998											0.5369369369369369	3.066700015851735	1.8441088694353418	0.059130105	0.10368177225303725
	55.52566073	1.3071560399916653					55.52566073	0.6137688252373821					55.52566073	30.99728473											0.5376376376376376	3.065111560833523	1.8431536785224247	0.06138424	0.10763428780778675
	55.575654726595154	1.039040906137717					55.575654726595154	3.319195168102952					55.575654726595154	13.96842739											0.5383383383383383	3.0634938192956214	1.8421808766497019	0.063679934	0.11165967632607962
	55.62564872564888	1.5627351113424777					55.62564872564888	3.632951744851409					55.62564872564888	9.338451957											0.539039039	3.0618468225949353	1.841190482673125	0.066017143	0.11575785978324511
	55.675642724702136	1.362712264591017					55.675642724702136	10.61579626					55.675642724702136	36.56509165											0.5397397397397398	3.0601706026554365	1.8401825157896428	0.068395823	0.11992875874361925
	55.72563672375586	1.7913516705683905					55.72563672375586	6.557328524572123					55.72563672375586	12.43179163											0.5404404404404404	3.058465191967528	1.839156995536816	0.070815926	0.12417229236208102
	55.77563072280912	1.3517082003608167					55.77563072280912	9.419770731971512					55.77563072280912	23.57202458											0.5411411411411411	3.0567306235874265	1.8381139417924484	0.073277406	0.12848837838562435
	55.825624721862376	0.3903021445993838					55.825624721862376	8.253944528630015					55.825624721862376	27.007612455420002											0.5418418418418418	3.0549669311365166	1.8370533747741968	0.075780215	0.13287693315494845
	55.87561872	1.8085809230902465					55.87561872	3.409421888325694					55.87561872	26.9616413											0.5425425425425425	3.0531741488006894	1.8359753150391807	0.078324305	0.13733787160608016
	55.92561271996936	1.2679759538632405					55.92561271996936	5.238836223787952					55.92561271996936	13.591834007360001											0.5432432432432432	3.0513523113297043	1.8348797834835835	0.080909627	0.1418711072720233
	55.97560671902309	1.4213567879364992					55.97560671902309	5.103148193090973					55.97560671902309	17.96833548											0.543943944	3.049501454036487	1.833766801342248	0.083536129	0.1464765522844359
	56.02560071807634	2.2533444378780505					56.02560071807634	4.812771214713338					56.02560071807634	43.703543303690005											0.5446446446446446	3.0476216127964673	1.83263639	0.086203762	0.1511541173753298
	56.07559472	1.2080967857575535					56.07559472	1.8704720402737212					56.07559472	10.90604116											0.5453453453453453	3.045712824046874	1.831488571932543	0.088912474	0.15590371187880617
	56.12558871618332	0.11721942202286695					56.12558871618332	4.396375383					56.12558871618332	16.86011341											0.546046046	3.043775124786018	1.8303233688234124	0.091662212	0.16072524373280853
	56.17558271523658	0.6703562950347667					56.17558271523658	10.65409753					56.17558271523658	12.56039533											0.5467467467467467	3.041808552572603	1.8291408034461663	0.094452922	0.16561861948090822
	56.22557671429031	1.419998281650954					56.22557671429031	4.789752248154796					56.22557671429031	28.14555396											0.5474474474474474	3.039813145524973	1.827940898722637	0.097284552	0.17058374427411588
	56.27557071334356	1.9034762405626469					56.27557071334356	10.02043586					56.27557071334356	20.42501491											0.5481481481481482	3.037788942320384	1.8267236779107463	0.10015704484221065	0.17562052187272226
	56.325564712396826	1.777154102					56.325564712396826	7.484820766310328					56.325564712396826	42.05943194											0.5488488488488489	3.0357359821942467	1.8254891646040525	0.10307034625711742	0.18072885464816038
	56.37555871145055	1.410703348191481					56.37555871145055	8.194574002581872					56.37555871145055	12.677509963650001											0.5495495495495495	3.033654304939378	1.8242373827313028	0.1060243993898488	0.185908644
	56.42555271050381	2.000845638101631					56.42555271050381	7.637351189012505					56.42555271050381	31.932984777620003											0.5502502502502502	3.031543950905224	1.8229683565559625	0.10901914698157926	0.19115978828236146
	56.475546709557534	2.3129738564704945					56.475546709557534	6.869239310525678					56.475546709557534	19.93579102											0.5509509509509509	3.029404960997065	1.821682110675739	0.11205453098469616	0.19648218695687636
	56.52554070861079	2.5273412561898905					56.52554070861079	1.4221188983768729					56.52554070861079	1.9508555630352427											0.5516516516516516	3.027237376675248	1.8203786700221203	0.11513049256392512	0.20187573644364154
	56.57553470766452	0.6458416785734461					56.57553470766452	9.721155212170393					56.57553470766452	21.52694961											0.5523523523523524	3.025041239954357	1.8190580598598778	0.11824697209747176	0.2073403321987318
	56.62552870671777	0.46386228594924794					56.62552870671777	7.480807250353647					56.62552870671777	5.3358877											0.5530530530530531	3.022816593402427	1.8177203057865843	0.12140390917817591	0.2128758683011203
	56.67552270577103	0.969137885					56.67552270577103	5.273685012416931					56.67552270577103	19.82857274											0.5537537537537537	3.020563480140092	1.8163654337321156	0.12460124261468253	0.21848223745473333
	56.72551670482476	1.3967075466596512					56.72551670482476	3.1889855793797492					56.72551670482476	11.5862967											0.5544544544544544	3.018281943839757	1.8149934699581454	0.1278389104326304	0.22415933099053312
	56.77551070387801	2.668900862528595					56.77551070387801	7.430750447170336					56.77551070387801	30.992429											0.5551551551551551	3.0159720287247667	1.813604441	0.13111684987584962	0.22990703886861863
	56.82550470293174	0.8201935441570452					56.82550470293174	8.969820670767653					56.82550470293174	18.24797009											0.5558558558558558	3.0136337795685275	1.8121983739543432	0.13443499740757972	0.2357252496803611
	56.8754987	1.6189859275548688					56.8754987	4.038509871072297					56.8754987	29.7875568											0.5565565565565566	3.011267242	1.810775295902248	0.1377932887117024	0.24161385065056543
	56.92549270103825	0.6905027867448238					56.92549270103825	7.9866904213368475					56.92549270103825	9.589244185											0.5572572572572573	3.0088724609710686	1.809335234485078	0.1411916586939856	0.24757272763965213
	56.97548670009198	1.538337210542076					56.97548670009198	7.833613811643301					56.97548670009198	3.9475076801194913											0.5579579579579579	3.0064494838191576	1.8078782176157457	0.14463004148334668	0.2536017651458715
	57.025480699145234	1.174685454918915					57.025480699145234	11.39701396					57.025480699145234	12.63542405											0.5586586586586586	3.0039983572028204	1.8064042735358115	0.14810837043313083	0.2597008463075458
	57.07547469819896	0.9886417553821836					57.07547469819896	8.593349288192185					57.07547469819896	18.83668208											0.5593593593593593	3.0015191286325873	1.8049134308149422	0.15162657812239988	0.2658698529053289
	57.12546869725222	0.9332540487963573					57.12546869725222	7.920372147389504					57.12546869725222	9.433410355											0.56006006	2.999011846163695	1.8034057183503502	0.15518459635724025	0.27210866536449974
	57.17546269630548	1.1859056849244245					57.17546269630548	1.173668549625283					57.17546269630548	16.87596226											0.5607607607607608	2.996476558395153	1.8018811653662388	0.15878235617208586	0.27841716275728245
	57.2254567	1.0758413909340323					57.2254567	6.113224785509591					57.2254567	9.381892326142335											0.5614614614614615	2.9939133144687955	1.800339801413231	0.16241978783105332	0.28479522280518627
	57.27545069441246	0.7456111137567404					57.27545069441246	5.3359304216606365					57.27545069441246	12.217296905469999											0.5621621621621621	2.9913221640683436	1.798781656367803	0.16609682082929367	0.29124272188137745
	57.32544469346618	0.8895488129589305					57.32544469346618	9.575247613					57.32544469346618	11.34541965											0.5628628628628628	2.988703157418425	1.7972067604316964	0.16981338389436165	0.2977595350130787
	57.375438692519445	1.787814508006592					57.375438692519445	3.329550045749369					57.375438692519445	18.9070802											0.5635635635635635	2.9860563452836177	1.7956151441313415	0.173569405	0.3043455358839874
	57.42543269157317	1.1347018185950912					57.42543269157317	7.343209589820516					57.42543269157317	11.520544372329999											0.5642642642642642	2.983381778967447	1.7940068383172583	0.17736481130550638	0.3110005968367231
	57.47542669062643	0.029692269					57.47542669062643	6.067739178661807					57.47542669062643	6.5165599											0.564964965	2.9806795103114103	1.7923818741634654	0.1811995292812065	0.3177245888753075
	57.52542068967968	1.4298639341544321					57.52542068967968	6.823681746094335					57.52542068967968	27.50773307											0.5656656656656657	2.9779495916939607	1.7907402831668724	0.18507348458581718	0.32451738166765837
	57.57541468873341	0.7935496606595129					57.57541468873341	4.318038118019856					57.57541468873341	13.88620174											0.5663663663663664	2.9751920760294923	1.7890820971466643	0.18898660212991927	0.331378844
	57.62540868778667	0.4706619251752698					57.62540868778667	4.031062870235803					57.62540868778667	28.269677591569998											0.567067067	2.972407016767317	1.7874073482436965	0.19293880606500655	0.3383088415200143
	57.67540268684039	1.4324584074636475					57.67540268684039	12.65631869					57.67540268684039	9.754152358202871											0.5677677677677677	2.969594467890631	1.785716068919861	0.19693001978495653	0.3453072412582201
	57.72539668589365	1.997720097981375					57.72539668589365	11.78468136					57.72539668589365	22.81634168											0.5684684684684684	2.966754483915461	1.7840082919574611	0.20096016592751348	0.3523739071117726
	57.775390684946906	0.6031652793953761					57.775390684946906	1.4877916404785665					57.775390684946906	3.640373232639697											0.5691691691691692	2.9638871198896206	1.7822840504585777	0.20502916637578827	0.35950870210649494
	57.82538468400063	1.5367862109669392					57.82538468400063	4.824836634692681					57.82538468400063	5.807880557206144											0.5698698698698699	2.9609924313916234	1.7805433778444284	0.20913694225977622	0.3667114879476573
	57.87537868305389	1.8594434333408285					57.87537868305389	12.87143431					57.87537868305389	10.6899432											0.5705705705705706	2.9580704745296247	1.7787863078547106	0.21328341395787961	0.3739821250226491
	57.925372682107614	1.9066854371973292					57.925372682107614	1.742093565227511					57.925372682107614	7.676574459827721											0.5712712712712712	2.9551213059403234	1.7770128745469593	0.217468501	0.38132047240369216
	57.97536668116087	0.882883957					57.97536668116087	11.74799729					57.97536668116087	29.12275735											0.5719719719719719	2.9521449827878694	1.7752231122958835	0.2216921225613756	0.38872638785057184
	58.02536068021413	0.8395580151905503					58.02536068021413	10.520607718800001					58.02536068021413	7.442144938820351											0.5726726726726726	2.9491415627627506	1.7734170557926943	0.22595419647959022	0.39619972781338925
	58.07535467926785	1.1973981451655404					58.07535467926785	5.491961573817001					58.07535467926785	33.29618167											0.5733733733733734	2.946111104080679	1.7715947400444367	0.23025464	0.4037403474353464
	58.12534867832111	0.4942671847590267					58.12534867832111	12.484744417109999					58.12534867832111	11.42782521											0.5740740740740741	2.9430536654814587	1.769756200373314	0.23459337048866977	0.4113481005555568
	58.17534267737484	1.6784998230059682					58.17534267737484	3.6940948788956445					58.17534267737484	16.78606246											0.5747747747747748	2.9399693062278542	1.7679014724159998	0.23897030312521295	0.41902283971187343
	58.22533667642809	1.1697307481331822					58.22533667642809	6.918675151510813					58.22533667642809	29.61897977											0.5754754754754754	2.9368580861044324	1.7660305921229462	0.2433853533116532	0.4267644161437504
	58.27533067548182	1.5036642461511731					58.27533067548182	6.031779277242908					58.27533067548182	16.64485362											0.5761761761761761	2.933720065	1.764143595757685	0.2478384354704546	0.43457267979512754
	58.32532467453508	0.6149678774473993					58.32532467453508	7.796969884650308					58.32532467453508	45.44759857											0.5768768768768768	2.9305553049884794	1.7622405198961342	0.2523294632869003	0.4424474793173349
	58.37531867358834	0.12367401490810949					58.37531867358834	3.1583451743491637					58.37531867358834	18.90365976											0.5775775775775776	2.9273638661636365	1.7603214014258795	0.25685834971076754	0.4503886620720264
	58.42531267264206	1.6429665035005825					58.42531267264206	7.254559867310111					58.42531267264206	24.120596785020002											0.5782782782782783	2.924145811	1.7583862775454637	0.26142500695801635	0.458396074
	58.47530667169532	1.0340319043452888					58.47530667169532	3.3259758889629394					58.47530667169532	30.599989613500004											0.578978979	2.920901201279558	1.7564351857636655	0.26602934651248783	0.46646956029489833
	58.52530067074904	0.9355358814532064					58.52530067074904	4.826435773					58.52530067074904	27.099954732660002											0.5796796796796797	2.9176301004870635	1.7544681638987687	0.27067127912762373	0.47460896406477265
	58.575294669802304	0.14262189376117176					58.575294669802304	11.21414251					58.575294669802304	6.361578808814213											0.5803803803803803	2.9143325718287065	1.7524852500778336	0.27535071482819135	0.4828141276765606
	58.62528866885556	1.390177203651636					58.62528866885556	5.623740828					58.62528866885556	15.05407492											0.581081081	2.9110086792209513	1.7504864827359596	0.28006756291203366	0.4910848920884278
	58.675282667909286	1.0955590948834473					58.675282667909286	3.928717595457111					58.675282667909286	9.156116841734635											0.5817817817817817	2.907658487091273	1.7484719006155327	0.28482173195182187	0.4994210969869859
	58.72527666696254	0.8744515650562665					58.72527666696254	6.613133894916583					58.72527666696254	18.14635788											0.5824824824824825	2.904282060376921	1.7464415427654805	0.2896131297968309	0.5078225807904069
	58.77527066601627	1.2577645978366152					58.77527066601627	1.2293336635563663					58.77527066601627	18.82524027											0.5831831831831832	2.9008794645236406	1.7443954485405149	0.2944416635747237	0.5162891806515503
	58.825264665069525	1.349876464366462					58.825264665069525	13.122393					58.825264665069525	56.769268058689995											0.5838838838838839	2.8974507654844293	1.7423336576003665	0.29930723969335316	0.5248207324611244
	58.87525866412278	1.4294439843860351					58.87525866412278	11.40863157					58.87525866412278	9.832380074											0.5845845845845845	2.893996029718239	1.7402562099090182	0.3042097638425739	0.5334170708508621
	58.92525266317651	1.191896125188291					58.92525266317651	2.559121880531204					58.92525266317651	0.9575945511023325											0.5852852852852852	2.890515324188699	1.7381631457339315	0.3091491409960744	0.5420780291967335
	58.975246662229765	0.6384737060012493					58.975246662229765	8.567844520625792					58.975246662229765	28.11564824											0.585985986	2.8870087163628138	1.7360545056452636	0.31412527541321295	0.5508034396221656
	59.02524066128349	2.817667417431877					59.02524066128349	12.39811015					59.02524066128349	11.9938546											0.5866866866866867	2.8834762742096505	1.7339303305150773	0.3191380706408793	0.5595931330013058
	59.07523466033675	1.6620999915554027					59.07523466033675	5.4279108298546355					59.07523466033675	21.086370413690002											0.5873873873873874	2.8799180661990356	1.7317906615165588	0.3241874295153589	0.5684469389622926
	59.12522865939047	1.7709006948055717					59.12522865939047	4.016399487803445					59.12522865939047	28.36832964											0.5880880880880881	2.876334161300212	1.7296355401232135	0.32927325416422143	0.577364686
	59.17522265844373	0.5980195101803234					59.17522265844373	9.384387365342652					59.17522265844373	29.25108865											0.5887887887887887	2.8727246289805115	1.7274650081080627	0.33439544600821325	0.5863462009321792
	59.22521665749699	1.1321917259022771					59.22521665749699	8.184681697689658					59.22521665749699	21.37901805											0.5894894894894894	2.869089539204004	1.725279107542829	0.3395539057631727	0.5953913099971747
	59.27521065655071	0.9579610264279377					59.27521065655071	3.099317789170803					59.27521065655071	19.60848157											0.5901901901901901	2.8654289624301463	1.723077880797133	0.3447485334419497	0.6044998377629301
	59.325204655603976	1.0661656476914703					59.325204655603976	7.339106239973653					59.325204655603976	22.93611658											0.5908908908908909	2.8617429696124117	1.7208613705376603	0.34997922835634837	0.6136716076775768
	59.375198654657694	0.6542060105350911					59.375198654657694	1.9601621008419605					59.375198654657694	13.45911443											0.5915915915915916	2.8580316321969153	1.7186296197273405	0.3552458891190746	0.6229064419634102
	59.42519265371096	1.017291151382443					59.42519265371096	5.244527455632295					59.42519265371096	10.132848207059999											0.5922922922922923	2.854295022121033	1.7163826716245136	0.36054841364570334	0.6322041616203403
	59.475186652764215	0.5310514321444398					59.475186652764215	0.5359713607682377					59.475186652764215	30.142202040550004											0.592992993	2.850533211811996	1.7141205697820885	0.36588669915665983	0.6415645864293662
	59.52518065181794	1.123833644255093					59.52518065181794	4.263805950538899					59.52518065181794	26.473802085320003											0.5936936936936936	2.8467462741855076	1.7118433580467018	0.3712606421792042	0.6509875349560561
	59.57517465	2.140265828761423					59.57517465	6.208397580605309					59.57517465	13.91300947											0.5943943943943943	2.8429342826443103	1.7095510805578713	0.37667013854944786	0.6604728245540814
	59.62516864992492	0.6346509036084734					59.62516864992492	13.89805204					59.62516864992492	22.205059773229998											0.5950950950950951	2.839097311076768	1.7072437817471289	0.38211508341436357	0.670020271
	59.67516264897818	1.5850586384852616					59.67516264897818	9.942652961594144					59.67516264897818	11.17887806											0.5957957957957958	2.835235434	1.7049215063371739	0.3875953712338199	0.6796296903405381
	59.72515664803144	2.201797150675766					59.72515664803144	12.720901195960002					59.72515664803144	14.1794007											0.5964964964964965	2.8313487258356322	1.7025842993409936	0.3931108957826295	0.689300895
	59.77515064708516	0.3273915053109843					59.77515064708516	15.71662161					59.77515064708516	5.239340089477402											0.5971971971971972	2.8274372623539543	1.7002322060610022	0.39866155015260735	0.6990336985150609
	59.82514464613842	0.784684604					59.82514464613842	8.452316662692143					59.82514464613842	29.79125838											0.5978978978978978	2.8235011192268527	1.6978652720881537	0.40424722675463903	0.7088279116071757
	59.87513864519215	0.5430150423464819					59.87513864519215	5.832175618800694					59.87513864519215	7.116929239318489											0.5985985985985985	2.819540372749138	1.695483543301059	0.40986781732077376	0.7186833446424912
	59.92513264	2.2355935844497092					59.92513264	9.423323464093293					59.92513264	9.659614565											0.5992992992992993	2.815555099692518	1.6930870658651018	0.41552321290631566	0.7285998065917655
	59.97512664329913	0.7058290244264195					59.97512664329913	3.3358775874320927					59.97512664329913	11.710630814369999											0.6	2.811545377304097	1.6906758862315427	0.4212133038919381	0.7385771052428253
	60.025120642352384	0.38372102119369694					60.025120642352384	50.669402671099995					60.025120642352384	21.99400319
	60.07511464140564	0.8679147858584015					60.07511464140564	2.747725657916832					60.07511464140564	4.3218993295692085
	60.125108640459366	0.9844620714777614					60.125108640459366	4.647593568					60.125108640459366	13.88866862
	60.17510263951262	2.236859643720701					60.17510263951262	2.709085590162956					60.17510263951262	18.41457317
	60.22509663856635	0.7229772963287922					60.22509663856635	3.1189623643874342					60.22509663856635	40.777346997790005
	60.275090637619606	1.2896245637291348					60.275090637619606	8.146602637					60.275090637619606	10.382920533030001
	60.32508463667287	1.3878376963679933					60.32508463667287	5.373787515065708					60.32508463667287	20.72556672
	60.37507863572659	2.656019118059819					60.37507863572659	7.595227172200345					60.37507863572659	11.87067377
	60.42507263477985	0.7876948352750794					60.42507263477985	5.987855680951812					60.42507263477985	17.84586611
	60.47506663383357	1.0067931418771867					60.47506663383357	5.7375046922431086					60.47506663383357	32.3169324
	60.525060632886834	1.1141492176583192					60.525060632886834	7.0741973129515845					60.525060632886834	34.7410902
	60.57505463194055	1.8709137406178558					60.57505463194055	4.086508805150093					60.57505463194055	13.08292479
	60.62504863099382	2.908308934466608					60.62504863099382	6.471362797219065					60.62504863099382	19.437656899980002
	60.67504263004707	1.7136388737973354					60.67504263004707	2.2814154031662053					60.67504263004707	10.454135414149999
	60.72503663	1.315235026059789					60.72503663	3.983389497145303					60.72503663	26.254771809730002
	60.775030628154056	1.574501402655455					60.775030628154056	15.293951428989999					60.775030628154056	17.14840634
	60.82502462720778	0.9089102357853072					60.82502462720778	6.958805424632553					60.82502462720778	9.514522457
	60.87501862626104	1.9950397168735376					60.87501862626104	13.17331205					60.87501862626104	28.52591579
	60.925012625314295	2.493569002747592					60.925012625314295	4.134096042178136					60.925012625314295	25.53263836
	60.97500662436802	2.4857519843435067					60.97500662436802	8.873602269653817					60.97500662436802	10.43471365
	61.02500062342128	1.0207090762062059					61.02500062342128	4.307601796327378					61.02500062342128	11.0432107
	61.07499462	1.3534140794516096					61.07499462	8.147618259853084					61.07499462	20.29925065
	61.12498862152826	0.541412499					61.12498862152826	8.269348790941216					61.12498862152826	25.619109081140003
	61.17498262058152	1.8573492945389243					61.17498262058152	3.7865369295752878					61.17498262058152	24.0652671
	61.22497661963524	2.4074293188764067					61.22497661963524	5.419522817573343					61.22497661963524	19.49375882
	61.27497062	1.1696964895179327					61.27497062	10.855270373809999					61.27497062	23.65701644
	61.32496461774223	2.127911217958556					61.32496461774223	10.38386522					61.32496461774223	16.338856150330002
	61.37495861679548	0.6231697484279259					61.37495861679548	2.694701846					61.37495861679548	38.03978448
	61.42495261584921	2.031712973803228					61.42495261584921	4.167602789498619					61.42495261584921	21.9751963
	61.47494661490247	2.1912785051836225					61.47494661490247	4.486999238330269					61.47494661490247	21.703605861179998
	61.52494061395573	2.849707025388912					61.52494061395573	8.304485772055383					61.52494061395573	23.55813828
	61.574934613009454	2.211543572036594					61.574934613009454	5.7940113237383235					61.574934613009454	3.9131134407648642
	61.62492861206271	0.42303278220472323					61.62492861206271	9.581426361					61.62492861206271	19.658037192880002
	61.67492261111644	1.2402933057303047					61.67492261111644	8.801545848502494					61.67492261111644	17.36376257
	61.72491661016969	2.2215548224594066					61.72491661016969	1.699022260767962					61.72491661016969	10.11910229
	61.77491060922295	0.5014262881264108					61.77491060922295	7.007791427004151					61.77491060922295	25.40979857
	61.82490460827668	3.2316586207820914					61.82490460827668	6.477728571153477					61.82490460827668	14.29786366
	61.87489860732993	0.9396166521314088					61.87489860732993	2.489261696930825					61.87489860732993	27.95123987
	61.92489260638366	1.373974222923517					61.92489260638366	9.737328609					61.92489260638366	19.18447642
	61.97488660543692	1.695679809					61.97488660543692	5.244053102307793					61.97488660543692	51.51432626
	62.02488060449017	1.3126589636514876					62.02488060449017	8.948260389					62.02488060449017	4.598190840124726
	62.0748746	2.362108164031032					62.0748746	3.1324435533856674					62.0748746	10.275713292839999
	62.124868602597154	0.7191857176340782					62.124868602597154	3.0670742517961216					62.124868602597154	27.47136155
	62.17486260165088	2.630017509					62.17486260165088	9.642942984092022					62.17486260165088	22.475628381990003
	62.224856600704136	1.2168055394229715					62.224856600704136	4.695041681520172					62.224856600704136	5.7145293942877435
	62.27485059975786	2.3073996424550867					62.27485059975786	7.533490724471781					62.27485059975786	30.459907058369996
	62.32484459881112	1.004609935656865					62.32484459881112	2.1584055381559666					62.32484459881112	4.052028644368869
	62.37483859786438	2.2740449053507943					62.37483859786438	5.882395431927602					62.37483859786438	10.4543984
	62.4248326	0.22669016282116305					62.4248326	3.178784823530829					62.4248326	24.06598999
	62.474826595971365	2.097267412127684					62.474826595971365	7.474629269017247					62.474826595971365	35.37887677
	62.52482059502508	0.9580151884411189					62.52482059502508	9.828023485577152					62.52482059502508	30.933137963079997
	62.57481459407835	2.402479703664994					62.57481459407835	7.7471565858490425					62.57481459407835	27.203340702720002
	62.62480859	0.5071794652298207					62.62480859	10.78901047					62.62480859	17.86446412
	62.67480259218533	0.4651651259099126					62.67480259218533	5.436015398614626					62.67480259218533	11.73588858
	62.72479659123859	2.15546763					62.72479659123859	4.565420812593398					62.72479659123859	6.347303118323917
	62.77479059029231	1.2611250792313589					62.77479059029231	10.6429663					62.77479059029231	2.985602288236432
	62.82478458934557	0.5342485920043694					62.82478458934557	4.999205907657454					62.82478458934557	5.134437424279357
	62.874778588398826	1.3411575361341164					62.874778588398826	7.4062881819667234					62.874778588398826	9.199225681059273
	62.92477258745255	1.5832387763040803					62.92477258745255	5.129020158746488					62.92477258745255	19.56613353
	62.97476658650581	2.799578878					62.97476658650581	4.719214562439592					62.97476658650581	27.34685656
	63.024760585559534	2.4404925071997856					63.024760585559534	5.224145274709111					63.024760585559534	27.21897695
	63.07475458461279	2.047822975091362					63.07475458461279	7.125944154225559					63.07475458461279	20.55092756
	63.12474858366652	2.5770865258841478					63.12474858366652	2.291037329					63.12474858366652	25.995509
	63.17474258271977	1.5271841179854624					63.17474258271977	6.998484463739227					63.17474258271977	20.45310623
	63.22473658177303	1.2250928711756108					63.22473658177303	6.349888249201677					63.22473658177303	19.40601056
	63.27473058082676	1.9358678445643103					63.27473058082676	0.5714876768220223					63.27473058082676	32.53986554
	63.32472457988001	0.927402658					63.32472457988001	5.7849886330906575					63.32472457988001	25.82201749
	63.37471857893374	1.8300997441335707					63.37471857893374	1.8811361247334983					63.37471857893374	10.93942566
	63.42471258	0.8928874900120893					63.42471258	2.336127675146349					63.42471258	4.427119173742642
	63.47470657704026	1.013530181					63.47470657704026	0.6385575775160716					63.47470657704026	32.96442136
	63.52470057609398	1.229721642548436					63.52470057609398	8.774029164940758					63.52470057609398	36.30003941
	63.57469457514724	1.076203486					63.57469457514724	5.608049504762271					63.57469457514724	14.28995429
	63.62468857420096	2.673024649386801					63.62468857420096	1.8974592013722111					63.62468857420096	50.81483741
	63.67468257325422	0.1901105409921468					63.67468257325422	11.30831502					63.67468257325422	13.421670034049999
	63.72467657230748	1.926080239672419					63.72467657230748	5.071835691226658					63.72467657230748	14.40941593
	63.774670571361206	2.104638261230102					63.774670571361206	4.198052343811778					63.774670571361206	17.34756417
	63.82466457041446	1.0145265191120456					63.82466457041446	4.582736459018236					63.82466457041446	33.21078464
	63.87465856946819	1.0355946650393513					63.87465856946819	4.922703529915286					63.87465856946819	11.1317064
	63.924652568521445	2.060088463373833					63.924652568521445	7.200678843277485					63.924652568521445	5.4311118097456035
	63.97464656757517	1.5330862258276297					63.97464656757517	1.2506094240236227					63.97464656757517	4.700482189842067
	64.02464056662843	0.7558012467237348					64.02464056662843	4.799763374764041					64.02464056662843	3.9544254475466882
	64.07463456568169	3.145834225767768					64.07463456568169	6.07894537					64.07463456568169	13.13384089
	64.12462856473542	2.380228189590968					64.12462856473542	3.1169698119064413					64.12462856473542	18.8704216
	64.17462256378867	1.1075545438461685					64.17462256378867	1.301810658511338					64.17462256378867	15.85608545
	64.22461656	1.7648920840580242					64.22461656	4.351104481720029					64.22461656	6.920508379798869
	64.27461056189566	1.8158160804664112					64.27461056189566	3.116735621					64.27461056189566	29.71448047
	64.32460456094891	1.100563467333082					64.32460456094891	2.4219464032532243					64.32460456094891	19.3829859
	64.37459856000264	1.7667873665961626					64.37459856000264	7.9527555342319465					64.37459856000264	12.61191769
	64.42459256	1.4504607172124728					64.42459256	4.861696818223762					64.42459256	14.472569402250002
	64.47458655810962	1.5063434651796066					64.47458655810962	11.07828047					64.47458655810962	17.79557881
	64.52458055716288	2.1030134713284627					64.52458055716288	5.325679076020988					64.52458055716288	37.36960798
	64.57457455621613	0.7372503232296804					64.57457455621613	6.048114103028863					64.57457455621613	12.96897403
	64.62456855526986	2.1187165065639895					64.62456855526986	3.4095594685562634					64.62456855526986	49.65753529
	64.67456255432312	1.8431498525972168					64.67456255432312	12.66918042					64.67456255432312	30.9577394
	64.72455655337684	1.4719619184549204					64.72455655337684	12.53610801					64.72455655337684	24.32291445
	64.77455055	0.612884684					64.77455055	7.376040962886468					64.77455055	10.36740638
	64.82454455148383	1.4126142703661804					64.82454455148383	1.9607597445149207					64.82454455148383	12.40281008
	64.87453855053708	1.9989526240479931					64.87453855053708	3.585560441116031					64.87453855053708	17.26509273
	64.92453254959034	1.5688866543089701					64.92453254959034	7.846760925335838					64.92453254959034	20.26606121
	64.97452654864406	2.689263451					64.97452654864406	10.95652804					64.97452654864406	27.05911491
	65.02452054769732	0.9614109734456885					65.02452054769732	9.686948176					65.02452054769732	14.87124869
	65.07451454675105	0.6516578113259549					65.07451454675105	8.423235624					65.07451454675105	34.8530645
	65.12450855	1.910218781					65.12450855	10.5422516					65.12450855	15.11693387
	65.17450254485756	1.5752789057399417					65.17450254485756	2.809110326299872					65.17450254485756	14.11155476
	65.22449654391129	0.8595980655041047					65.22449654391129	6.825320741890011					65.22449654391129	29.704394413529997
	65.27449054296454	1.7345270665924821					65.27449054296454	1.6507787889380425					65.27449054296454	16.14151862
	65.32448454201827	1.7785212452731998					65.32448454201827	11.468148699150001					65.32448454201827	14.26865516
	65.37447854107153	2.0497513979176882					65.37447854107153	9.912566095					65.37447854107153	17.02629797
	65.42447254012478	0.3640346346906197					65.42447254012478	6.1838852534748225					65.42447254012478	22.67700086
	65.47446653917851	1.8146278399557556					65.47446653917851	5.543448719388819					65.47446653917851	14.234275744180001
	65.52446053823176	1.2772885754518248					65.52446053823176	6.289366533171414					65.52446053823176	20.695754597689998
	65.57445453728549	1.8078675518975849					65.57445453728549	7.680919395921337					65.57445453728549	17.519764926700002
	65.62444853633875	2.220190632					65.62444853633875	4.770251989744812					65.62444853633875	20.43978768
	65.67444253539247	1.2098350520683996					65.67444253539247	13.078225635389998					65.67444253539247	43.908773882679995
	65.72443653444573	0.7420858479824317					65.72443653444573	4.506907525151262					65.72443653444573	30.33758693
	65.77443053349899	0.066877434					65.77443053349899	5.389825772591681					65.77443053349899	24.945279540399998
	65.82442453255271	0.9458710701687115					65.82442453255271	2.261024296379522					65.82442453255271	3.5128979997028966
	65.87441853160597	0.9784028450627396					65.87441853160597	6.757078785291533					65.87441853160597	11.17216516
	65.92441253	1.4779693516543624					65.92441253	2.727511219010658					65.92441253	3.5500722952913155
	65.97440652971295	1.5137365976155353					65.97440652971295	4.3235596201836115					65.97440652971295	0.9251394473194173
	66.02440052876622	2.780906572009296					66.02440052876622	9.399803149467953					66.02440052876622	26.19380302
	66.07439452781993	1.182647260486191					66.07439452781993	6.849926911245244					66.07439452781993	37.82592736
	66.12438853	0.21140411365128958					66.12438853	8.166067047126946					66.12438853	6.522848459881371
	66.17438252592692	0.5394573882205248					66.17438252592692	3.5821447828350244					66.17438252592692	8.282174845581274
	66.22437652498019	0.7021800438641749					66.22437652498019	7.528826778565005					66.22437652498019	5.716144265138974
	66.27437052403391	1.3890915616745663					66.27437052403391	8.91324006					66.27437052403391	21.65807592
	66.32436452308717	1.7605108301075818					66.32436452308717	2.9586315439127295					66.32436452308717	26.954943072829998
	66.37435852214043	0.5115728504720706					66.37435852214043	5.653928869149705					66.37435852214043	14.062566388110001
	66.42435252119415	1.709945471143138					66.42435252119415	6.881517033					66.42435252119415	26.00621727
	66.47434652024741	1.875870311901408					66.47434652024741	12.23340466					66.47434652024741	17.1123072
	66.52434051930113	0.8493020351060456					66.52434051930113	4.639885971711661					66.52434051930113	33.84071952
	66.57433451835439	1.0807858472143577					66.57433451835439	8.485411829					66.57433451835439	27.994505074520003
	66.62432851740765	0.6105026152003752					66.62432851740765	7.087237969834067					66.62432851740765	19.76447303
	66.67432251646137	1.1765842054290396					66.67432251646137	4.491063196394468					66.67432251646137	16.82190661
	66.72431651551463	0.25347251782115865					66.72431651551463	2.616048114					66.72431651551463	17.61396332
	66.77431051456836	2.5004107635268356					66.77431051456836	7.556309515142242					66.77431051456836	33.11040271
	66.82430451362161	1.1127860168574328					66.82430451362161	11.8067327					66.82430451362161	6.945630580720644
	66.87429851267487	2.3271128022516328					66.87429851267487	4.385809672447113					66.87429851267487	22.55569146
	66.92429251	1.0824094417806664					66.92429251	11.82061007					66.92429251	16.39546278
	66.97428651078185	1.0255248886557637					66.97428651078185	3.094614457033781					66.97428651078185	16.771730378650002
	67.02428050983558	2.4494299757606277					67.02428050983558	8.119435089242192					67.02428050983558	40.48762937
	67.07427450888883	2.1131281398431287					67.07427450888883	3.8784615338368944					67.07427450888883	28.34274533
	67.12426850794256	1.3993288886788584					67.12426850794256	8.145506371568045					67.12426850794256	12.47981848
	67.17426250699582	2.0390340755598375					67.17426250699582	5.645716261325228					67.17426250699582	11.80464339
	67.22425650604907	1.5747160409113414					67.22425650604907	3.1476622235581564					67.22425650604907	5.258999215898485
	67.27425051	1.9387766752247506					67.27425051	4.133253907454707					67.27425051	20.48850062
	67.32424450415606	1.219500075179493					67.32424450415606	7.5763553218210875					67.32424450415606	4.683594213081793
	67.37423850320978	3.364465697171011					67.37423850320978	7.083996163026798					67.37423850320978	3.8245807193970562
	67.42423250226304	0.4382473400860317					67.42423250226304	6.616050998					67.42423250226304	26.024381647469998
	67.4742265	0.50558639					67.4742265	2.5683266843594157					67.4742265	14.076499276529999
	67.52422050037002	1.8671171990047057					67.52422050037002	3.3789516169455185					67.52422050037002	15.33698373
	67.57421449942328	0.669846236					67.57421449942328	6.077927490834156					67.57421449942328	11.79641809
	67.6242085	0.9281955225673637					67.6242085	3.895620424950263					67.6242085	35.71926724
	67.67420249753026	1.260806646608226					67.67420249753026	5.389943463871206					67.67420249753026	11.14980363
	67.72419649658352	2.326819823114089					67.72419649658352	4.177221830551462					67.72419649658352	2.4850798159067695
	67.77419049563724	1.6405464064034416					67.77419049563724	2.988173397427687					67.77419049563724	27.36459084
	67.82418449	3.114365710125648					67.82418449	5.374727307902242					67.82418449	13.456513946249999
	67.87417849374422	2.1034601305350504					67.87417849374422	4.454955349542713					67.87417849374422	12.944455991809999
	67.92417249279748	1.0881288501533328					67.92417249279748	3.994353863904062					67.92417249279748	19.38534069
	67.97416649185121	0.7449838571972032					67.97416649185121	9.297684655203279					67.97416649185121	46.33880661
	68.02416049090446	1.1007183554872144					68.02416049090446	2.947884563165963					68.02416049090446	29.445818988990002
	68.07415448995773	1.6565069878979848					68.07415448995773	5.927592066272665					68.07415448995773	1.621456849350101
	68.12414848901145	0.5227431526746071					68.12414848901145	3.668249958038388					68.12414848901145	25.271076027670002
	68.17414248806472	0.8527919487760544					68.17414248806472	1.045909698258171					68.17414248806472	18.29308652
	68.22413648711843	1.082488979907701					68.22413648711843	5.8311729362225435					68.22413648711843	27.758674707869996
	68.27413049	0.8399736976109268					68.27413049	6.185675245521448					68.27413049	16.71487097
	68.32412448522496	0.5768085759161413					68.32412448522496	6.5762994733478095					68.32412448522496	43.621480449390006
	68.37411848427868	0.9051512280773781					68.37411848427868	4.255389211056196					68.37411848427868	31.127201
	68.42411248333194	1.258208662					68.42411248333194	4.6629306923109555					68.42411248333194	15.44426564
	68.47410648238566	1.7669430449341264					68.47410648238566	10.74238283					68.47410648238566	17.8696615
	68.52410048143892	0.5582221801505866					68.52410048143892	6.666473737198753					68.52410048143892	9.462034307377737
	68.57409448049218	0.6563066176547555					68.57409448049218	2.0191454249314593					68.57409448049218	32.39546575
	68.62408848	1.192152939382633					68.62408848	3.0520731506772765					68.62408848	10.10340196
	68.67408247859916	1.0595018907319809					68.67408247859916	1.7884749971187837					68.67408247859916	3.3255048054571144
	68.72407647765289	1.5632117543791584					68.72407647765289	1.773695234081327					68.72407647765289	16.23201987
	68.77407047670614	0.7701873040521957					68.77407047670614	4.787820656					68.77407047670614	18.7273167
	68.82406447575987	1.424710752427654					68.82406447575987	7.052042269					68.82406447575987	24.677085504990004
	68.87405847481313	1.6180248013342236					68.87405847481313	11.4226982					68.87405847481313	18.013622146430002
	68.92405247386638	1.438773165886961					68.92405247386638	2.1435783281711704					68.92405247386638	19.96263259
	68.97404647292011	1.5041309401260297					68.97404647292011	5.710040309997106					68.97404647292011	12.392084851489999
	69.02404047197336	2.0006300989513703					69.02404047197336	4.078008618					69.02404047197336	18.81851849
	69.07403447102709	0.8150123404032662					69.07403447102709	8.901452346					69.07403447102709	23.99732233
	69.12402847008035	1.8365404234442677					69.12402847008035	0.9999871779013696					69.12402847008035	29.72535982
	69.17402247	0.9435394699826157					69.17402247	8.154338605679794					69.17402247	20.23446501
	69.22401646818733	0.5283575001123321					69.22401646818733	6.574986835589162					69.22401646818733	11.51402183
	69.27401046724059	1.0310412824144546					69.27401046724059	4.019398531997294					69.27401046724059	26.627856044610002
	69.32400446629431	0.9159818673157161					69.32400446629431	7.210723755043836					69.32400446629431	23.643283441999998
	69.37399846534757	1.8989527898775218					69.37399846534757	3.8394317058586136					69.37399846534757	20.16780006
	69.42399246440083	1.300842730690363					69.42399246440083	8.652410598165734					69.42399246440083	7.987121105283192
	69.47398646345455	1.871664834778128					69.47398646345455	3.0788937808189725					69.47398646345455	28.290366664830003
	69.52398046250781	0.7517378105265183					69.52398046250781	3.0447026527616297					69.52398046250781	4.567477166840137
	69.57397446156153	1.0139406466589829					69.57397446156153	8.960122946984704					69.57397446156153	7.507989639891564
	69.62396846061479	1.607231065236563					69.62396846061479	8.394360881648387					69.62396846061479	21.082088
	69.67396245966852	1.318833458520473					69.67396245966852	5.716424833477163					69.67396245966852	9.836015915729504
	69.72395645872177	0.6526136507339738					69.72395645872177	6.217104925574652					69.72395645872177	21.08072023
	69.77395045777503	1.2414138271722015					69.77395045777503	13.85957181					69.77395045777503	5.8670310749900185
	69.82394445682876	1.2020086196817499					69.82394445682876	8.109956683588349					69.82394445682876	21.26028329
	69.87393845588201	0.5105939194955451					69.87393845588201	3.961247779946766					69.87393845588201	15.95389855
	69.92393245493574	2.305007462114949					69.92393245493574	8.742954582441861					69.92393245493574	3.2300313098320443
	69.97392645	1.1413172718224773					69.97392645	5.809762046442157					69.97392645	2.9044516807867704
	70.02392045304227	1.516935970904206					70.02392045304227	52.86465635					70.02392045304227	8.889031663017505
	70.07391445209598	2.209423194977716					70.07391445209598	2.8086595657699664					70.07391445209598	13.52135159
	70.12390845114925	1.452458131358384					70.12390845114925	8.317435086542176					70.12390845114925	18.48808607
	70.17390245020296	2.0160996572884446					70.17390245020296	0.8555096373393494					70.17390245020296	8.912813966181204
	70.22389644925623	1.6753844221855876					70.22389644925623	6.928020074985141					70.22389644925623	27.08572942
	70.27389044830949	1.6510688132946745					70.27389044830949	2.8255256434411367					70.27389044830949	31.216119573049998
	70.32388444736321	0.3139534688773071					70.32388444736321	14.544883170570001					70.32388444736321	14.472023248500001
	70.37387844641647	2.139584631141925					70.37387844641647	13.941217104249999					70.37387844641647	24.06513014
	70.42387245	1.3442356580616055					70.42387245	9.269954973362385					70.42387245	10.80406132
	70.47386644452345	1.0600176565221737					70.47386644452345	12.955196328020001					70.47386644452345	35.66639965
	70.52386044357718	1.4819154358158568					70.52386044357718	3.7969107810400278					70.52386044357718	12.89820115
	70.57385444263043	1.7264848749614592					70.57385444263043	6.370583383					70.57385444263043	6.810792922755755
	70.62384844168369	2.73806136					70.62384844168369	5.817657834584571					70.62384844168369	17.93044692
	70.67384244073742	0.6851227104436225					70.67384244073742	6.136047787726248					70.67384244073742	13.43038174
	70.72383643979067	1.2203110325450472					70.72383643979067	6.545196632538505					70.72383643979067	21.93316666
	70.77383044	1.467926812403037					70.77383044	12.251163937709999					70.77383044	31.51211452
	70.82382443789766	1.940654545898542					70.82382443789766	5.298499296883363					70.82382443789766	14.52914404
	70.87381843695091	1.2302786773029313					70.87381843695091	8.570237756600049					70.87381843695091	21.13458644
	70.92381243600464	1.747572654771389					70.92381243600464	1.460442065597207					70.92381243600464	36.7831613
	70.97380644	2.0373154776102105					70.97380644	8.258252442416314					70.97380644	7.432368095318403
	71.02380043411162	1.5943175723442855					71.02380043411162	5.466324110699065					71.02380043411162	43.58126753
	71.07379443316488	0.691721022					71.07379443316488	6.54814305					71.07379443316488	12.30966784
	71.12378843	1.6492164683741128					71.12378843	8.881228453173241					71.12378843	26.51822786
	71.17378243127186	3.5516697748654615					71.17378243127186	11.5194285					71.17378243127186	8.054012507310373
	71.22377643032512	2.257265757325221					71.22377643032512	3.034064530460624					71.22377643032512	22.58658867
	71.27377042937884	0.6491808589400763					71.27377042937884	4.6200495782865145					71.27377042937884	35.46674262
	71.32376443	2.2700259686513484					71.32376443	6.164513009723335					71.32376443	10.03666005
	71.37375842748582	1.942387355060481					71.37375842748582	5.623225691541902					71.37375842748582	26.27155771
	71.42375242653908	2.528452988					71.42375242653908	5.369019630672416					71.42375242653908	19.617347845439998
	71.47374642559234	2.2919388573714263					71.47374642559234	2.953793379897491					71.47374642559234	39.910384036269996
	71.52374042464606	3.337946112927423					71.52374042464606	4.294533111602103					71.52374042464606	15.56967821
	71.57373442369932	2.66759786					71.57373442369932	4.924269496					71.57373442369932	16.51144385
	71.62372842275305	1.2135705688635006					71.62372842275305	7.27292801					71.62372842275305	23.49340855
	71.67372242	0.4901059457018878					71.67372242	3.4272224306336527					71.67372242	9.679602427597013
	71.72371642085956	1.957503067976908					71.72371642085956	1.5392259492010365					71.72371642085956	14.77247945
	71.77371041991329	2.2114584655255887					71.77371041991329	4.521222230651764					71.77371041991329	19.90056097
	71.82370441896654	3.058300641371189					71.82370441896654	12.13051479					71.82370441896654	5.187461156822444
	71.87369841802027	1.911916528297102					71.87369841802027	3.4011364624493856					71.87369841802027	12.215799260599999
	71.92369241707353	2.045322311959984					71.92369241707353	7.044833272648251					71.92369241707353	9.974566171102115
	71.97368641612725	3.610840375526665					71.97368641612725	8.458851010372722					71.97368641612725	42.64972271
	72.02368041518051	3.1011531537376613					72.02368041518051	9.005439419980581					72.02368041518051	14.840776567099999
	72.07367441423378	3.686501363893527					72.07367441423378	6.156235539574948					72.07367441423378	16.468525827340002
	72.12366841328749	1.3067944262856823					72.12366841328749	6.740705685395075					72.12366841328749	30.39610293
	72.17366241234076	2.252711935129857					72.17366241234076	7.782355895					72.17366241234076	18.5445961
	72.22365641139447	1.3244912412768384					72.22365641139447	3.682628255012924					72.22365641139447	30.58523513
	72.27365041044774	2.133122931337013					72.27365041044774	9.414587584526426					72.27365041044774	12.377201333399999
	72.32364441	1.6635291471912679					72.32364441	7.457069279					72.32364441	16.078721
	72.37363840855473	1.7515654595087782					72.37363840855473	7.974908242519666					72.37363840855473	17.246784502329998
	72.42363240760798	0.864216318					72.42363240760798	7.025713479477267					72.42363240760798	41.79186278
	72.47362640666171	1.9318183988838733					72.47362640666171	2.266448138					72.47362640666171	38.17947568
	72.52362040571496	1.0625360788745193					72.52362040571496	12.758084401849999					72.52362040571496	17.73077685
	72.57361440476822	2.233928651165099					72.57361440476822	14.032596671550001					72.57361440476822	11.56766686
	72.62360840382195	0.7517074483993125					72.62360840382195	10.18960674					72.62360840382195	18.24614619
	72.6736024	0.6379850081906788					72.6736024	2.4575225218331394					72.6736024	22.68496031
	72.72359640192893	0.6046939028654832					72.72359640192893	8.859599630397975					72.72359640192893	18.97868183
	72.77359040098219	1.0493468486509845					72.77359040098219	9.886612347651427					72.77359040098219	8.612518008665852
	72.82358440003591	0.6283837752687562					72.82358440003591	5.875486456516881					72.82358440003591	19.372928717140002
	72.87357839908917	0.7524398198874924					72.87357839908917	13.87657737					72.87357839908917	5.455743385039615
	72.92357239814243	1.8962461542140772					72.92357239814243	1.7942654894811711					72.92357239814243	15.46335431
	72.97356639719615	2.0980395267946617					72.97356639719615	1.6649179903598283					72.97356639719615	20.11374828
	73.02356039624941	1.3310250611434093					73.02356039624941	7.582133629962637					73.02356039624941	42.067403773289996
	73.07355439530313	2.092221168381689					73.07355439530313	10.08034861					73.07355439530313	28.41092249
	73.12354839435639	3.047088190634033					73.12354839435639	4.158114975429015					73.12354839435639	14.72771064
	73.17354239340965	1.6400977935804448					73.17354239340965	7.8756866507532965					73.17354239340965	24.25828497
	73.22353639246337	1.621614999277268					73.22353639246337	5.738841289219663					73.22353639246337	21.88050467
	73.27353039151663	0.8824514546063136					73.27353039151663	4.564649094					73.27353039151663	30.28567437
	73.32352439057036	1.4147531757595821					73.32352439057036	4.8234862200886255					73.32352439057036	20.80976224
	73.37351838962361	1.306964148					73.37351838962361	4.455124471					73.37351838962361	14.94648406
	73.42351238867687	2.098852611160455					73.42351238867687	1.8652502379536893					73.42351238867687	11.678627470770001
	73.47350639	0.8115633502170192					73.47350639	8.222086720729926					73.47350639	32.523549484469996
	73.52350038678385	0.9253631241616799					73.52350038678385	11.97347982					73.52350038678385	16.61272338
	73.57349438583758	1.7540244551754676					73.57349438583758	4.809470313135356					73.57349438583758	6.824938469662409
	73.62348838489083	1.7766499262412485					73.62348838489083	5.369906092					73.62348838489083	35.69806252
	73.67348238394456	1.002388331399361					73.67348238394456	8.087098050238783					73.67348238394456	21.71493069
	73.72347638299782	2.8040653096954373					73.72347638299782	6.565931777567509					73.72347638299782	2.4374550380945093
	73.77347038205107	1.7533696101899616					73.77347038205107	1.6972814750066865					73.77347038205107	7.231639558914704
	73.82346438	1.2207849291875554					73.82346438	4.313739858941143					73.82346438	27.174640141050002
	73.87345838015806	0.2668128444041654					73.87345838015806	6.625230516956442					73.87345838015806	11.94265039
	73.92345237921178	2.1091585580663263					73.92345237921178	6.393149259580931					73.92345237921178	6.866329280344044
	73.97344637826504	2.0019573488460574					73.97344637826504	4.411118281129385					73.97344637826504	3.418203291568791
	74.02344037731831	1.4971256117880705					74.02344037731831	6.140162062625905					74.02344037731831	10.96840608
	74.07343437637202	1.8462219873768946					74.07343437637202	7.520191134973468					74.07343437637202	5.760727298527774
	74.12342837542529	1.6451437015493686					74.12342837542529	4.144803824718858					74.12342837542529	36.30455527
	74.17342237	2.2614194331913113					74.17342237	6.316161477851974					74.17342237	26.046112353479998
	74.22341637353227	1.9078553922184536					74.22341637353227	7.745856514457373					74.22341637353227	17.92199994
	74.27341037258553	0.878019032					74.27341037258553	7.438983706239483					74.27341037258553	19.63661765
	74.32340437163926	1.2610135835422551					74.32340437163926	2.212805346310115					74.32340437163926	14.208067102660001
	74.37339837069251	1.248294328370692					74.37339837069251	10.48138653					74.37339837069251	13.99497648
	74.42339236974624	1.6474295731697548					74.42339236974624	8.235015549241693					74.42339236974624	17.14829682
	74.47338637	0.6468792329569056					74.47338637	5.767440114					74.47338637	19.62173242
	74.52338036785322	1.2632862690098632					74.52338036785322	8.894588119654077					74.52338036785322	20.51830722
	74.57337436690648	1.217941745004691					74.57337436690648	13.34227109					74.57337436690648	11.26256812
	74.62336836595973	1.801869910051641					74.62336836595973	5.120112281					74.62336836595973	28.7165108
	74.67336236501346	0.9133540971797375					74.67336236501346	12.50332357					74.67336236501346	11.524192201009999
	74.72335636406672	2.8297781011979604					74.72335636406672	8.049652800049385					74.72335636406672	38.37330884
	74.77335036312044	0.2679945603708846					74.77335036312044	6.106300304869948					74.77335036312044	23.39977729
	74.82334436	1.5268311952624465					74.82334436	8.062929531735865					74.82334436	14.077185169269999
	74.87333836122696	1.7910002295461043					74.87333836122696	9.239414004672655					74.87333836122696	12.285365883870002
	74.92333236028068	0.3780454454449335					74.92333236028068	3.262088973587028					74.92333236028068	45.65796162
	74.97332635933394	2.043629083691383					74.97332635933394	11.15889651					74.97332635933394	21.63388064
	75.02332035838766	1.0298693464564812					75.02332035838766	1.7253448199448775					75.02332035838766	17.362501657670002
	75.07331435744092	1.1324717105829119					75.07331435744092	4.659511823055166					75.07331435744092	27.88991253
	75.12330835649418	1.3679472774522168					75.12330835649418	4.870514691629157					75.12330835649418	30.78876537
	75.17330236	0.5674717869874865					75.17330236	4.581629428					75.17330236	17.45083736
	75.22329635460116	0.4670785874416109					75.22329635460116	1.503125259004399					75.22329635460116	20.04287756
	75.27329035365489	1.6759521318041755					75.27329035365489	6.648688023906473					75.27329035365489	22.44224791
	75.32328435270814	0.5868372340566747					75.32328435270814	5.570077683300529					75.32328435270814	37.61460163
	75.37327835176187	0.6609503257631598					75.37327835176187	6.330096169272558					75.37327835176187	13.27548024
	75.42327235081513	0.6055692840138233					75.42327235081513	3.078475601330053					75.42327235081513	6.128614166855827
	75.47326634986838	1.436406554536898					75.47326634986838	9.477825542					75.47326634986838	12.15777753
	75.52326034892211	3.002830198770899					75.52326034892211	4.6271190412306575					75.52326034892211	17.809374161199997
	75.57325434797536	1.6817575857205278					75.57325434797536	6.8125007555157175					75.57325434797536	12.24520107
	75.62324834702909	1.687643426599172					75.62324834702909	6.745525620391247					75.62324834702909	24.72297668
	75.67324234608235	0.9531172350880156					75.67324234608235	14.60456661					75.67324234608235	31.610266955540002
	75.72323635	1.0346953098545608					75.72323635	4.438645089763069					75.72323635	17.66282204
	75.77323034418933	0.9199294357593287					75.77323034418933	2.7847305715434008					75.77323034418933	16.8787547
	75.82322434324259	1.3540203938253803					75.82322434324259	4.990931622008078					75.82322434324259	29.88063949
	75.87321834229631	0.6456290788930596					75.87321834229631	3.5729531507810104					75.87321834229631	9.830384309641255
	75.92321234134957	1.1464193661941324					75.92321234134957	4.938231396652956					75.92321234134957	9.279311249
	75.97320634	1.8918062512241576					75.97320634	1.7914752214154455					75.97320634	5.557926676382395
	76.02320033945655	0.7320474690752077					76.02320033945655	13.83105536					76.02320033945655	12.48207778
	76.07319433850981	0.41094953483262137					76.07319433850981	6.801725599466755					76.07319433850981	28.04161732
	76.12318833756353	1.159465157860481					76.12318833756353	12.261359951920001					76.12318833756353	21.1582905
	76.17318233661679	0.36855060475591744					76.17318233661679	11.043182795429999					76.17318233661679	4.957259471853152
	76.22317633567052	0.7972756611043169					76.22317633567052	7.387321076398485					76.22317633567052	17.61011443
	76.27317033472377	0.7155956892398946					76.27317033472377	14.136960932620001					76.27317033472377	6.070399658006353
	76.32316433377704	0.7523031979917633					76.32316433377704	5.658798595865817					76.32316433377704	13.27539694
	76.37315833283077	0.9111580715510437					76.37315833283077	10.01004982					76.37315833283077	21.90023571
	76.42315233188403	1.1524261203096005					76.42315233188403	12.241503440759999					76.42315233188403	9.319335196466596
	76.47314633093775	0.7955231607474846					76.47314633093775	10.29494368					76.47314633093775	18.874767
	76.52314032999101	1.392209787019046					76.52314032999101	5.952222359					76.52314032999101	21.58392926
	76.57313432904427	2.0119051267087587					76.57313432904427	4.763942301139582					76.57313432904427	13.9335156
	76.62312832809799	1.0488597414471612					76.62312832809799	7.554817952					76.62312832809799	16.04253049
	76.67312232715125	0.6666520532557911					76.67312232715125	7.5820218371393695					76.67312232715125	25.867760310039998
	76.72311632620497	1.5174185093129609					76.72311632620497	8.592755774235238					76.72311632620497	16.523412319469998
	76.77311032525823	1.6699876925696857					76.77311032525823	4.941109396414968					76.77311032525823	32.03747488
	76.82310432431196	1.5688086942051613					76.82310432431196	11.70441124					76.82310432431196	12.91700367
	76.87309832336521	2.1085226027211146					76.87309832336521	5.226358273182509					76.87309832336521	56.22022186
	76.92309232241847	0.9289495997234706					76.92309232241847	9.987580122					76.92309232241847	17.42532487
	76.97308632	0.9863128272071812					76.97308632	1.7588302962474693					76.97308632	14.44219241
	77.02308032052545	1.7097053614087445					77.02308032052545	5.739595404497108					77.02308032052545	41.70151366
	77.07307431957918	2.483995553777968					77.07307431957918	8.265759489856633					77.07307431957918	19.12817956
	77.12306831863243	1.7634524190944953					77.12306831863243	6.343966189067498					77.12306831863243	12.34558868
	77.17306231768569	1.6976643121675525					77.17306231768569	4.6711018748637825					77.17306231768569	12.8523255
	77.22305631673942	2.3589109138753077					77.22305631673942	4.077439399141559					77.22305631673942	11.47954912
	77.27305031579267	1.9221384711541087					77.27305031579267	6.94931356					77.27305031579267	31.793409035710003
	77.32304431	1.1460763129176705					77.32304431	6.550911132218526					77.32304431	8.109543260800393
	77.37303831389966	3.5777358141471325					77.37303831389966	4.452848908063363					77.37303831389966	13.269675207750002
	77.42303231295291	1.8496858552968611					77.42303231295291	11.53468574					77.42303231295291	17.21828367
	77.47302631200664	0.6740937628332415					77.47302631200664	7.976374077364017					77.47302631200664	29.85654462
	77.52302031	1.4125610468596383					77.52302031	0.19539922731798548					77.52302031	38.603725249979995
	77.57301431011362	1.0173053153218956					77.57301431011362	6.837567878305938					77.57301431011362	14.22175818
	77.62300830916688	0.7964526026712708					77.62300830916688	10.79425964					77.62300830916688	28.8054303
	77.67300231	0.8168914292303217					77.67300231	5.804199052609774					77.67300231	22.816110198580002
	77.72299630727386	1.3122936305477924					77.72299630727386	1.089005761290344					77.72299630727386	14.64967807
	77.77299030632712	2.1773936896028245					77.77299030632712	3.5490311495671123					77.77299030632712	26.661469293790002
	77.82298430538084	2.5222584783413935					77.82298430538084	4.742129825949476					77.82298430538084	27.17327686
	77.8729783	0.5658829111989807					77.8729783	10.645666237890001					77.8729783	25.405443717940003
	77.92297230348782	0.9043267182153434					77.92297230348782	4.336786692985753					77.92297230348782	22.41623247
	77.97296630254108	0.528863728					77.97296630254108	12.600776203589998					77.97296630254108	20.57349981
	78.02296030159434	0.9602232289203435					78.02296030159434	2.4987086330665345					78.02296030159434	15.26982455
	78.07295430064806	1.7237651783899965					78.07295430064806	7.895445040213484					78.07295430064806	21.22621982
	78.12294829970132	0.30248292434263213					78.12294829970132	8.157598181889846					78.12294829970132	18.13529898
	78.17294229875505	0.3997692501050309					78.17294229875505	1.6965488539903655					78.17294229875505	15.58713218
	78.2229363	1.6050390515497073					78.2229363	6.787263608546579					78.2229363	22.37537361
	78.27293029686157	0.6802802424312501					78.27293029686157	8.264470143649143					78.27293029686157	15.419224651079999
	78.32292429591529	0.9948243036422798					78.32292429591529	10.207433250749999					78.32292429591529	27.918505495789997
	78.37291829496856	0.9493481139468368					78.37291829496856	8.930900021217896					78.37291829496856	37.28438968
	78.42291229402227	0.1410704990050334					78.42291229402227	0.7800868447790682					78.42291229402227	3.2177709346425436
	78.47290629307554	2.076539268834156					78.47290629307554	13.7904856					78.47290629307554	25.48495757
	78.52290029212925	1.3285868975807167					78.52290029212925	3.872658994714354					78.52290029212925	9.580201558
	78.57289429118252	1.2906730936742465					78.57289429118252	2.414478815410769					78.57289429118252	36.96502046
	78.62288829023578	0.9715998113701182					78.62288829023578	5.278505944857416					78.62288829023578	3.081456714406307
	78.67288229	1.95183816					78.67288229	5.005987221					78.67288229	16.52854835
	78.72287628834276	1.6707759431668303					78.72287628834276	2.7538091400666196					78.72287628834276	4.77631349
	78.77287028739649	1.4497474185613561					78.77287028739649	3.45847686					78.77287028739649	19.07785422
	78.82286428644974	0.19641001109422523					78.82286428644974	3.0572779276008997					78.82286428644974	16.91631312
	78.87285829	0.046257181					78.87285829	9.482032587					78.87285829	8.741549176755756
	78.92285228455673	1.0777306185704567					78.92285228455673	7.711721423354451					78.92285228455673	24.449407
	78.97284628360998	2.579391602963505					78.97284628360998	10.00741989					78.97284628360998	17.45060831
	79.02284028266371	1.0202369267929967					79.02284028266371	4.720045378818214					79.02284028266371	26.48659005
	79.07283428171696	1.0480336291545642					79.07283428171696	7.29079336					79.07283428171696	19.2971394
	79.12282828077022	1.4514989170540593					79.12282828077022	11.933574727889999					79.12282828077022	17.19923975
	79.17282227982395	1.3478454852801267					79.17282227982395	4.1562176569209255					79.17282227982395	41.86891425
	79.22281628	0.7034086245330246					79.22281628	2.513994799					79.22281628	39.50936817
	79.27281027793093	0.2923885777669804					79.27281027793093	2.149634829583121					79.27281027793093	19.50727462
	79.32280427698419	0.22781844634575643					79.32280427698419	5.593432665					79.32280427698419	23.07067178
	79.37279827603791	2.1854746468885264					79.37279827603791	6.169799351935057					79.37279827603791	26.862298302240003
	79.42279227509117	1.294035876438477					79.42279227509117	7.126539282					79.42279227509117	7.321344366294437
	79.47278627414443	1.7844180371335265					79.47278627414443	3.2325764346415884					79.47278627414443	21.92656226
	79.52278027319815	0.9446664479235457					79.52278027319815	8.825775552223933					79.52278027319815	9.721679315
	79.57277427225141	1.3657557547407295					79.57277427225141	8.221168304379749					79.57277427225141	16.82265111
	79.62276827130513	1.5924719425875182					79.62276827130513	4.638702729050923					79.62276827130513	17.8608402
	79.67276227035839	2.3677116304617205					79.67276227035839	4.791105225921729					79.67276227035839	14.861616089890001
	79.72275626941165	0.9254782547344348					79.72275626941165	0.8130899684159666					79.72275626941165	24.40772301
	79.77275026846537	0.5560018055621644					79.77275026846537	9.763705435					79.77275026846537	6.957344262575544
	79.82274426751863	1.1380639693982715					79.82274426751863	2.8282856026852197					79.82274426751863	19.507978110470003
	79.87273826657236	1.1543651343039292					79.87273826657236	8.365849746586138					79.87273826657236	26.39108377
	79.92273226562561	1.586602434466815					79.92273226562561	9.274237177					79.92273226562561	9.052486862475575
	79.97272626467887	0.40342848856397495					79.97272626467887	9.277374487067352					79.97272626467887	24.44223779
	80.02272026	2.143037685					80.02272026	56.771507092620006					80.02272026	18.39243016
	80.07271426278585	1.0121150261284197					80.07271426278585	3.659317969649149					80.07271426278585	32.17264566
	80.12270826183958	0.4119809218995933					80.12270826183958	8.671749055					80.12270826183958	28.51336677
	80.17270226089283	0.10215431423556548					80.17270226089283	7.429798335493149					80.17270226089283	19.93105845
	80.22269625994656	1.2316576322261377					80.22269625994656	2.973897649919465					80.22269625994656	19.3024442
	80.27269025899982	1.7406891508980027					80.27269025899982	3.3695575730478735					80.27269025899982	22.6016318
	80.32268425805309	0.6714785004588082					80.32268425805309	11.14412508					80.32268425805309	23.402051931659997
	80.37267826	0.5230847454973684					80.37267826	11.71593641					80.37267826	30.983993956710002
	80.42267225616007	1.8520039086327391					80.42267225616007	5.623962711709919					80.42267225616007	14.60385148
	80.47266625521378	1.3350109449330023					80.47266625521378	8.096942760235201					80.47266625521378	19.44841813
	80.52266025426705	1.3024789534182923					80.52266025426705	1.4344784673271864					80.52266025426705	31.82536117
	80.57265425332031	1.3867007741030948					80.57265425332031	10.33055436					80.57265425332031	19.59998363
	80.62264825237403	2.1953139058035767					80.62264825237403	7.932318358412117					80.62264825237403	12.794903150049999
	80.67264225142729	1.189167081721158					80.67264225142729	6.114343658552795					80.67264225142729	13.9768737
	80.72263625048102	1.063080291505507					80.72263625048102	7.378520307038935					80.72263625048102	13.7488075
	80.77263024953427	1.2521760142697995					80.77263024953427	6.251263646174642					80.77263024953427	18.894263410449998
	80.82262425	3.306900673052862					80.82262425	5.938065409960172					80.82262425	8.535145646119997
	80.87261824764126	0.7708625576370081					80.87261824764126	13.242938868720001					80.87261824764126	10.674352826889999
	80.92261224669451	2.1054901385828657					80.92261224669451	6.831400642785132					80.92261224669451	31.270509760289997
	80.97260624574824	1.0741137620657082					80.97260624574824	5.592056310952301					80.97260624574824	2.513647965972769
	81.02260024	1.921841597683909					81.02260024	9.113838064534376					81.02260024	40.91993095
	81.07259424385522	2.680716373709319					81.07259424385522	2.0650284897856768					81.07259424385522	25.16527057
	81.12258824290848	1.4750781204351724					81.12258824290848	6.755547382089505					81.12258824290848	16.35624919
	81.17258224196173	3.8655905103361015					81.17258224196173	9.175033021197201					81.17258224196173	8.384596669944635
	81.22257624101546	0.4576093563717871					81.22257624101546	3.8448512770051395					81.22257624101546	23.47072274
	81.27257024006872	1.8430471990084303					81.27257024006872	4.651488487					81.27257024006872	14.68488601
	81.32256423912244	1.0331855382588995					81.32256423912244	3.3023165207482905					81.32256423912244	23.524250147190003
	81.37255824	1.2931464132444448					81.37255824	6.381415159159349					81.37255824	25.8790026
	81.42255223722896	1.3246431426418113					81.42255223722896	8.787318316638947					81.42255223722896	15.5429455
	81.47254623628268	2.6508815314935528					81.47254623628268	2.682957059141681					81.47254623628268	47.580048902129995
	81.52254023533594	2.4620002472398768					81.52254023533594	5.291788454849774					81.52254023533594	5.790499326254479
	81.57253423438966	1.6163779366452713					81.57253423438966	2.855422977784912					81.57253423438966	11.16228761
	81.62252823344292	0.800489221					81.62252823344292	3.8912296873269336					81.62252823344292	17.54479068
	81.67252223249665	0.5806146201779846					81.67252223249665	2.784461007					81.67252223249665	12.08695829
	81.72251623	1.549048051365387					81.72251623	3.761516921304049					81.72251623	29.389105566599998
	81.77251023060316	1.959655110087644					81.77251023060316	5.052190293663991					81.77251023060316	9.560758899
	81.82250422965689	1.9441737665364371					81.82250422965689	6.398929110108429					81.82250422965689	12.318680942439999
	81.87249822871014	2.115307240359256					81.87249822871014	8.396962568719424					81.87249822871014	5.3621930076791235
	81.92249222776387	0.7713524061343391					81.92249222776387	7.523947523626619					81.92249222776387	12.83772149
	81.97248622681713	3.379804559479418					81.97248622681713	10.76892033					81.97248622681713	45.512302493419995
	82.02248022587038	2.6964751301270566					82.02248022587038	9.274624967768665					82.02248022587038	7.102848867
	82.07247422492411	4.735196249659229					82.07247422492411	10.5640935					82.07247422492411	18.89596548
	82.12246822397736	2.3513852265329285					82.12246822397736	7.838623851625504					82.12246822397736	23.71122297
	82.17246222303109	1.1266148663594662					82.17246222303109	7.069895355062136					82.17246222303109	20.572266103849998
	82.22245622208435	1.5316969494014925					82.22245622208435	3.926593446040406					82.22245622208435	28.3789395
	82.27245022113762	1.354338089447067					82.27245022113762	8.033137235549066					82.27245022113762	13.30281393
	82.32244422019133	3.087713974381834					82.32244422019133	10.13334746					82.32244422019133	29.02732259
	82.37243822	1.792673932388428					82.37243822	4.9293464048093805					82.37243822	26.88515427
	82.42243221829831	1.2117249281321036					82.42243221829831	1.991481471					82.42243221829831	35.73686936
	82.47242621735158	1.451399493601566					82.47242621735158	5.251489338709638					82.47242621735158	20.352742089579998
	82.52242022	0.9776043493943924					82.52242022	7.930446341494713					82.52242022	5.2822004376072345
	82.57241421545856	1.4961463209029204					82.57241421545856	10.79191632					82.57241421545856	16.90117234
	82.62240821451182	0.2170985172022843					82.62240821451182	1.1342780130660046					82.62240821451182	16.340970004269998
	82.67240221356555	1.064626055318454					82.67240221356555	2.6819716768436264					82.67240221356555	26.03937831
	82.72239621	0.3415505245477491					82.72239621	9.234120835					82.72239621	21.386492306010002
	82.77239021167253	1.0118299668786235					82.77239021167253	10.887214908719999					82.77239021167253	10.08914347
	82.82238421072579	0.8251321055266158					82.82238421072579	15.9341734					82.82238421072579	25.050010518660002
	82.87237820977904	0.5394746738961141					82.87237820977904	14.55928578					82.87237820977904	16.56053726
	82.92237220883277	2.1207939115333465					82.92237220883277	0.5592749304637148					82.92237220883277	12.58009566
	82.97236620788603	1.3595970626194445					82.97236620788603	2.122429184796175					82.97236620788603	17.726980246260002
	83.02236020693975	1.4413718857493711					83.02236020693975	7.840899977235617					83.02236020693975	34.0911636
	83.07235420599301	1.6354594898549788					83.07235420599301	7.1860313738688575					83.07235420599301	20.75615645
	83.12234820504626	2.8863845193953184					83.12234820504626	4.700571530213289					83.12234820504626	19.76141297
	83.17234220409999	0.6584159415385832					83.17234220409999	3.296862012730308					83.17234220409999	18.3649231
	83.22233620315325	0.9696308945855712					83.22233620315325	7.418330022729281					83.22233620315325	2.7998091952753392
	83.27233020220697	1.005267184600087					83.27233020220697	5.081012819654234					83.27233020220697	36.77824979
	83.32232420126023	0.12932806327011948					83.32232420126023	4.409147244102324					83.32232420126023	17.87963108
	83.37231820031396	1.1482575239957806					83.37231820031396	2.460616930700793					83.37231820031396	15.460937440019999
	83.42231219936721	3.103753973586833					83.42231219936721	3.3888752044098287					83.42231219936721	18.90521202
	83.47230619842047	1.583941669635964					83.47230619842047	10.67913734					83.47230619842047	22.499588038429998
	83.5223002	1.0323942387934009					83.5223002	5.499654878344145					83.5223002	14.57915574
	83.57229419652745	1.5154684693563003					83.57229419652745	5.193649110970388					83.57229419652745	10.200523693900001
	83.62228819558118	1.0737162362224775					83.62228819558118	4.7195573793316195					83.62228819558118	13.660469422819999
	83.67228219463443	1.0076822598863948					83.67228219463443	2.622541136					83.67228219463443	7.403167377312624
	83.72227619368769	1.084582097					83.72227619368769	6.822353028443627					83.72227619368769	9.997204642
	83.77227019274142	0.8349365789601677					83.77227019274142	3.693807695848847					83.77227019274142	22.42881741
	83.82226419179467	2.977541882317296					83.82226419179467	4.126494073					83.82226419179467	7.138411407464069
	83.87225819	1.5294646547602446					83.87225819	12.047414075079999					83.87225819	13.102161317619998
	83.92225218990166	0.9730274762020638					83.92225218990166	4.084571726					83.92225218990166	5.2198440833913855
	83.97224618895491	1.859835495832929					83.97224618895491	8.091990578					83.97224618895491	7.237776989731196
	84.02224018800864	1.6494066409091448					84.02224018800864	4.214053837177208					84.02224018800864	24.7365088
	84.07223419	0.5350582746147544					84.07223419	5.2033617400736185					84.07223419	6.543447571807038
	84.12222818611562	1.7827000310745087					84.12222818611562	2.9128731114814927					84.12222818611562	32.29065986
	84.17222218516888	1.2523599347343588					84.17222218516888	2.9638080896204406					84.17222218516888	20.675280286659998
	84.22221618	0.740122614					84.22221618	3.2800156260799933					84.22221618	38.6609175
	84.27221018327586	1.788074169560626					84.27221018327586	7.445320288286202					84.27221018327586	30.62146514
	84.32220418232913	2.054552648586835					84.32220418232913	3.6609254668835214					84.32220418232913	4.894690446507278
	84.37219818138284	0.7126246935785205					84.37219818138284	8.23951274					84.37219818138284	6.338011240116337
	84.42219218043611	1.2569067819687476					84.42219218043611	6.855142174358896					84.42219218043611	26.814307609689997
	84.47218617948982	0.4573269478937159					84.47218617948982	1.5158922596715383					84.47218617948982	12.73498501
	84.52218018	1.442944743957064					84.52218018	12.577276826939999					84.52218018	18.56058884
	84.57217417759635	0.7192267465731613					84.57217417759635	11.92333078					84.57217417759635	10.54424301
	84.62216817665008	0.19140776790666553					84.62216817665008	10.40853089					84.62216817665008	14.42010924
	84.67216217570333	0.7763061136891282					84.67216217570333	8.746309899					84.67216217570333	18.70043624
	84.72215617475706	3.398753701336816					84.72215617475706	7.893203589284775					84.72215617475706	18.7058067
	84.77215017381032	0.044913136					84.77215017381032	7.355048080149945					84.77215017381032	19.214096467079997
	84.82214417286357	1.5897906640098403					84.82214417286357	10.40901989					84.82214417286357	22.94405919
	84.87213817	2.1253663177782407					84.87213817	13.6218047					84.87213817	23.3450345
	84.92213217097056	0.6638824191685259					84.92213217097056	8.596300230070058					84.92213217097056	44.65496096
	84.97212617002428	1.9905605111477502					84.97212617002428	5.408468452					84.97212617002428	13.226032307750001
	85.02212016907754	1.1423900466155705					85.02212016907754	3.056055620650637						9.203017822545137
	85.07211416813126	1.2508859662168152					85.07211416813126	1.2615843282500803						21.981422578660002
	85.12210816718452	0.9960332829520258					85.12210816718452	0.713254145						19.76595164
	85.17210216623778	1.791064911884108					85.17210216623778	2.2222130207579505						14.0568443
	85.22209617	0.45349022748939044					85.22209617	7.325577348302951						14.34187464
	85.27209016434476	1.4027616254589383					85.27209016434476	2.5171615227589506						16.70421072
	85.32208416339849	0.6870508583939801					85.32208416339849	9.756332799575093						19.18029065
	85.37207816245174	1.675730967223432					85.37207816245174	1.084971252						25.484236432379998
	85.42207216	0.6581618835661115					85.42207216	4.060332962519115						25.64825107
	85.47206616055873	0.7146446581049233					85.47206616055873	10.49935781						26.46359021
	85.52206015961198	2.7367447541982983					85.52206015961198	4.745649000317279						12.490714463279998
	85.57205415866571	1.8063456804314915					85.57205415866571	1.4330932906487448						9.645507747344116
	85.62204815771896	0.6772078579412757					85.62204815771896	10.21905484						27.170924876540003
	85.67204215677269	1.8582129981354742					85.67204215677269	11.357224541199999						22.32531846
	85.72203615582595	1.3044522931861413					85.72203615582595	8.639274204119287						7.795282663774874
	85.77203015	0.8649846799893242					85.77203015	3.1004550178203107						25.682212836879998
	85.82202415393293	1.1461260168417087					85.82202415393293	3.2425628544401985						25.83435319
	85.87201815298619	0.6904083949275909					85.87201815298619	6.988838679019515						37.93425194
	85.92201215203991	0.7486243353676809					85.92201215203991	4.280750428756929						10.63896149
	85.97200615109317	1.5785585261050783					85.97200615109317	1.8292941637431026						9.014258705878524
	86.02200015014643	0.7121735772811109					86.02200015014643	6.735685276733787						3.516579696944048
	86.07199414920015	0.2781772179410216					86.07199414920015	7.005468506353818						35.26708885
	86.12198814825341	0.6361777204063352					86.12198814825341	2.5752488711006727						19.03903407
	86.17198214730713	1.1406714502081357					86.17198214730713	8.591413469031002						13.476588261640002
	86.22197614636039	0.42161305874402094					86.22197614636039	7.531764745428178						8.655639465260725
	86.27197014541365	1.162602765744171					86.27197014541365	10.06214161						30.11635621
	86.32196414446737	1.6028399436007117					86.32196414446737	1.1702873921330383						13.025488676799998
	86.37195814352063	1.117080051164533					86.37195814352063	14.7975549						20.520217306739998
	86.42195214257436	0.7552961168412632					86.42195214257436	6.342797016						15.13257182
	86.47194614162763	0.9505108802959644					86.47194614162763	8.737764842038215						24.05546202
	86.52194014068134	2.016383009638534					86.52194014068134	3.5598345947363006						13.260991409290002
	86.57193413973461	2.4689705960729547					86.57193413973461	2.1725417106438765						10.67719816
	86.62192813878787	0.7913896716323577					86.62192813878787	3.649686231982768						13.753084528539999
	86.67192213784159	1.4898493993225728					86.67192213784159	10.43313736						23.56254036
	86.72191613689485	2.883415798209412					86.72191613689485	10.4039672						3.971364908138063
	86.77191013594857	1.0867352230773821					86.77191013594857	4.147521083332837						29.03274567
	86.82190413500183	2.3562198098195855					86.82190413500183	14.036922335269999						13.05392144
	86.87189813405509	0.33777054481747076					86.87189813405509	2.106398793						51.39892563
	86.92189213310881	1.3903336743966606					86.92189213310881	4.081644750267783						9.099828280202532
	86.97188613216207	0.44902903156591817					86.97188613216207	6.5539934402559705						15.55631259
	87.02188013	1.0231654421856833					87.02188013	1.8108605046928408						37.32593761
	87.07187413026905	1.444563579055164					87.07187413026905	5.126789840655015						15.58995559
	87.12186812932231	1.1564425435203356					87.12186812932231	10.15420423						9.279501185
	87.17186212837603	0.9158482942906389					87.17186212837603	7.218531307137229						22.85485241
	87.22185612742929	0.6387697024175129					87.22185612742929	3.1102208632715618						10.37852527
	87.27185012648302	1.0418995271037998					87.27185012648302	8.402092014044547						17.751023468859998
	87.32184412553627	0.500238786					87.32184412553627	4.273669860901421						13.728718393090002
	87.37183812	2.6914357605867107					87.37183812	4.062558356						17.48103657
	87.42183212364326	0.9868072878950072					87.42183212364326	6.048541159420708						7.881808797079674
	87.47182612269651	0.7370537437182215					87.47182612269651	10.75553259						21.965739206880002
	87.52182012175024	0.9518398426321361					87.52182012175024	5.779011664831871						24.10986598
	87.57181412	1.26568936					87.57181412	4.5002004282391725						15.84925447
	87.62180811985722	0.8666466688970417					87.62180811985722	9.950991124791392						16.79408908
	87.67180211891048	0.6889701348576173					87.67180211891048	4.457949745						22.53635016
	87.72179611796373	0.8765777839559986					87.72179611796373	3.555250089748626						21.961501153860002
	87.77179011701746	1.6114425680610467					87.77179011701746	5.753684791362367						9.122850958354672
	87.82178411607072	1.5615897555149283					87.82178411607072	7.834309411265915						49.521314864169995
	87.87177811512444	0.182079356					87.87177811512444	15.23721913						46.58709875
	87.92177211	1.6203783935455285					87.92177211	6.100922637261278						17.76457343
	87.97176611323096	0.5004243663416136					87.97176611323096	13.37530115						13.31604458
	88.02176011228468	1.033152304860743					88.02176011228468	2.134014636736313						12.05451495
	88.07175411133794	1.3256001295918207					88.07175411133794	1.9460506045528825						12.16565689
	88.12174811039166	0.29338034599358287					88.12174811039166	4.7324422653965605						21.75903913
	88.17174210944492	0.6177474268559439					88.17174210944492	5.128977431242225						39.18430494
	88.22173610849865	1.0477060595023728					88.22173610849865	3.3552242502230882						14.589832467119999
	88.27173011	2.313435287264389					88.27173011	6.969053788793719						2.1535855531399597
	88.32172410660516	0.3381576575605121					88.32172410660516	9.979289133744196						6.326208003459318
	88.37171810565889	1.6152495995785459					88.37171810565889	11.356334939349999						16.0613815
	88.42171210471214	0.47263662198689455					88.42171210471214	8.667322378						10.0314495
	88.47170610376587	0.6318883979901488					88.47170610376587	11.887447013820001						32.193815412279996
	88.52170010281912	0.6910963492168568					88.52170010281912	5.297669675						24.460602624449997
	88.5716941	0.9357974042109838					88.5716941	5.983897119687449						38.32868097
	88.62168810092611	0.867472513					88.62168810092611	6.260130599979959						11.626762578460001
	88.67168209997938	1.1494496087064612					88.67168209997938	6.8798931923421245						27.542443443099998
	88.72167609903309	1.5918949201165913					88.72167609903309	5.024403861196477						0.7808069939576171
	88.77167009808636	2.332891176007269					88.77167009808636	5.334145009392069						15.314543433019999
	88.82166409713962	1.5315516087613235					88.82166409713962	4.309252288						7.688690906082457
	88.87165809619334	0.8092740409504001					88.87165809619334	4.698518732347337						12.39488996
	88.9216521	1.0562328705703485					88.9216521	3.4016743129529545						28.903213135410002
	88.97164609430033	2.7821781641498142					88.97164609430033	9.439178752938393						17.37585569
	89.02164009335358	1.808732314232173					89.02164009335358	3.023444042721753						20.37546744
	89.07163409240731	0.8517036628820219					89.07163409240731	3.734563771714338						27.142447316170003
	89.12162809146056	1.0164032531475922					89.12162809146056	11.45824535						13.59753485
	89.17162209051382	1.129983718036865					89.17162209051382	4.993122597226978						25.755808696219997
	89.22161608956755	1.2903319681506054					89.22161608956755	2.3386733950667518						46.89165493
	89.27161009	0.7560584119284401					89.27161009	1.432409472						14.102806754200001
	89.32160408767453	0.2793145798649915					89.32160408767453	4.329801863837596						20.91378959
	89.37159808672779	1.1678253940091465					89.37159808672779	9.483279614						24.005240063960002
	89.42159208578104	1.1200387722600391					89.42159208578104	7.0958487456689525						9.418197068333031
	89.47158608483477	0.8429327984381362					89.47158608483477	7.312825621160069						26.03074197
	89.52158008388803	0.8515604282942272					89.52158008388803	10.73716342						12.942791658079999
	89.57157408294175	1.361529487					89.57157408294175	4.189731888652551						27.8893744
	89.62156808199501	0.4999449799938883					89.62156808199501	7.3095980222894195						18.98544897
	89.67156208104826	1.9716860063952408					89.67156208104826	2.4312708264995293						19.217483263880002
	89.72155608010199	0.8210608389272586					89.72155608010199	5.010533718						13.68772574
	89.77155007915525	0.600193176					89.77155007915525	5.343501767003125						17.961285310599997
	89.82154407820897	1.160154974717939					89.82154407820897	4.373936539985841						27.991440095740003
	89.87153807726223	0.3117140292123493					89.87153807726223	5.462522445						32.36972367
	89.92153207631596	0.4340904798573515					89.92153207631596	3.8774442012412367						26.73398027
	89.97152607536921	0.3602017968221253					89.97152607536921	6.822270939702553						32.20469251
		1.5555241785083398						64.65293841						23.96547636
		0.3745196147202434						3.721947121802885						35.83755812
		1.0588910960062574						3.4776999260875088						22.8003921
		0.5842321141647375						9.428268975						22.49753471
		0.7027674209939231						1.1321912170110044						8.874218504730917
		1.5206013963233824						3.1861020471131347						11.49165139
		0.6356919719977846						5.617996216						33.532151586210006
		0.555289807						7.561933181783746						17.71323351
		0.9007979577769373						5.8066864318475995						24.35182562
		1.0161906975553603						5.878636321154794						21.523460226620003
		1.7746757851101826						4.838995060225022						28.48277922
		1.9183645057854384						9.014894889						17.379583909140003
		0.8416644267532201						8.317092357815708						9.703049735764681
		1.6083430786748631						5.8545170544143295						22.50685631
		1.0580575539177044						5.284376134198259						24.22720045
		2.0977522387002403						8.902057452718848						21.283847163500003
		1.8819567304332387						8.437492288503284						5.702758794598313
		0.7229198240135288						14.80087421						37.04829915
		2.142230585748672						9.787334336251188						7.2974546440406005
		1.6249586462799672						7.744733290416473						29.049282782450003
		1.4706562620510448						6.757775424084587						9.061258809837177
		3.016595504948476						2.672545134712777						13.23583296
		0.8219293096989352						2.5650635874841075						12.80070064
		2.1990130570889947						5.899540308671649						18.781158231840003
		1.593778219847303						3.7592688648535173						15.37100314
		2.135109727945428						4.499286296506716						37.636021579899996
		0.44221552926596075						5.338724783427557						6.2461783445321215
		0.6005249982271389						6.518584301853319						25.22632853
		0.7611813453564638						8.291180361261008						2.8564736339483137
		4.247878722740352						2.824252987437287						52.39805972
		1.8586903370234922						6.507502257580419						35.53957081
		1.5367869325231742						7.238969119442926						33.7357356
		2.619122484716582						8.971696328						22.35413372
		1.5799392847636842						3.262225552147008						9.291695692563184
		1.5358023698143937						6.697762608797237						29.64490968
		0.6368678342799378						5.862464661663969						8.093310039371044
		1.0424189942919777						2.739481656214699						17.31285484
		1.829035377511769						6.403940721093095						8.865060495272367
		0.9188040537177748						11.03954555						28.02375174
		1.7558528311388732						8.405611375395234						47.68816446
		1.6661961088841977						2.2276446793062745						25.990881705259998
		3.386281387724742						7.529281841713949						28.43766859
		0.8715029157266825						9.734401837800196						12.270041843769999
		1.1977268630987519						8.233747353900922						30.484701473770002
		1.9518937513213708						5.085090034512464						11.47830345
		1.6762905627897409						3.4410408721893635						33.71847202
		2.907208739118502						4.398839790818203						23.28909323
		2.206624209						4.028825185						13.304130479520001
		1.017494503581654						7.258575509379802						12.123808705570001
		0.9789704705716475						12.03013572						25.20723128
		0.8698125594155044						6.804763623109372						9.882150607131692
		0.7270589419753495						1.3787826491428459						20.787293655859997
		0.4453930288051021						9.925852031210027						11.62452945
		2.9328451850997888						10.35457189						22.0130695
		2.037145476501962						2.749403001101623						6.4024474404707625
		1.1540182893861568						8.840289223113443						22.91476794
		1.3463945042382754						13.012022531900001						16.57549689
		1.1200872335236876						8.949722106837191						28.503698770249997
		1.651701616						3.257570245649523						40.24776732
		0.5557310686328377						4.5502410883120294						19.23774017
		2.028968278794408						4.127429753267254						16.3120824
		1.1813225430578418						2.816284189224137						1.9309065692104732
		1.4026677490801382						4.5271610389750725						37.0714173
		0.8621133178187406						3.777369500028983						14.277396999759999
		1.008839560372377						13.311794951400001						14.4462614
		1.3345448298953129						7.124624722						26.8277972
		1.635601071872263						6.4460395511399255						25.244140937429997
		0.9725106590609209						5.377773940745682						10.07627367
		2.4534680899997943						3.4034471943754294						10.71938396
		0.9378895688600201						9.211504362326409						22.95599884
		2.3517026017351284						5.319858777502459						26.1152351
		0.959545341						6.384365541389746						5.75218413
		0.8319043565811525						6.522847585330617						3.9261880636516997
		0.29963802033552583						1.6759106614028505						21.95192282
		0.9699947773482736						6.201142334677499						6.248454812705099
		0.8499427408779382						3.6200419218136712						18.01291568
		2.163734241128323						9.930681551057464						14.28250453
		1.3533809078126882						9.124958072						11.147627606370001
		1.3735642915856427						12.71664603						23.17592304
		1.6721729369555625						8.435449161906007						5.846483944878921
		0.8013477525729099						5.715032756171592						16.06777202
		0.73974281						3.517587151027203						12.68655184
		1.9969542488654322						2.6747521066002995						11.91096589
		0.2147097513050663						2.233235349						23.879464934839998
		0.7015787168120986						4.821033449670988						31.42663814
		3.2552532690796987						0.7592066884190874						39.93801927
		0.8843194021960035						5.770502290091269						19.380247000569998
		0.8721828596403698						7.061249199201697						19.68472072
		1.5750335233766077						0.7853436395260368						28.98855997
		0.6346404316948216						2.6193847237767143						16.03363252
		1.8592093492580009						8.991381130937556						14.59286545
		0.49393688492450927						10.22030995						40.93277034
		1.7734312913750694						5.236159379482197						24.5429127
		0.4730210045789847						8.115563562505677						8.575832916006867
		2.570759334065997						6.661864179432265						11.921422305850001
		0.22966837406312432						5.287497995858514						9.566628118761091
		1.2610614675844996						8.147741428330859						31.55596606
		2.2712765832375523						9.751308328						21.79720898
		1.3574923079855725						7.1902262684827845						31.45664416
		2.0186663783855243						6.508469043892915						10.11847962
		1.7510719946266202						10.40311109						5.495960676151066
		0.5617924653329018						4.613898134						24.61725028
		0.5947678959335571						2.909724104570075						18.44439778
		2.342513145946098						2.3316661152793845						7.086969552952409
		1.1810977500952884						7.413266862						12.23109829
		0.9191469290405283						5.285985704612909						22.4220881
		0.7106679138438832						5.8517945588291695						16.41674559
		1.2898373654736868						6.376093646844973						27.07982519
		1.1813878808616773						6.088020086667169						28.99529843
		0.20121941122795267						6.867966105240854						32.52203002
		1.2031507394649565						0.9157786306058496						7.387275568934727
		1.5435130437451108						7.8111702735921495						12.570923762849999
		0.593434721						9.232032379275664						5.219816861363844
		2.230770749313045						6.602638807930791						12.68288939
		0.1669962066445336						2.5047566902285903						17.99435657
		1.599524932423599						10.420186002940001						17.59666738
		0.6088545881452114						5.028591017553773						5.171535583138303
		1.2607725472121518						10.077595850309999						27.09922147
		1.2766181908170244						6.167322564031067						7.804663625019115
		1.0925556769684481						5.924888630980192						4.354919347421264
		0.7248029988677693						3.905317274055721						18.02636443
		0.7542801937863922						11.64767147						25.65112375
		2.025226307432369						8.470887821125046						11.80593049
		2.6040527246345784						3.038285095172978						11.52675908
		0.30536611313985756						2.372353491995204						16.554693975870002
		0.4812455523437954						9.232210195402272						35.89539543
		1.3952963200709432						11.84809564						6.343013388489916
		1.9959219779659305						2.8936007770599534						34.316555736089995
		2.3351220563606825						2.927477104443288						43.91277703
		1.489784738559542						9.065350073						11.215734077999999
		1.6015311307245792						2.804067984995788						9.968150165
		2.126072928616298						1.0231037819927464						26.228469885590002
		0.7066803468844446						4.561751344918233						11.58942583
		0.6190342267110452						11.05259622						31.81533099
		3.2090291177788783						7.275751082665081						5.200362124401674
		1.6352027406389333						5.649816030362211						11.91321559
		0.46710124865167896						11.39525081						25.29790111
		1.8591629877486315						6.604407316454861						29.024266832280002
		1.4292961576372196						7.782538168800455						32.56489748
		0.48774138065880024						6.025345264798386						2.4406535973566563
		1.561178427656878						1.7648141407600724						34.76193568
		0.5268143333478298						1.2388594657033003						10.2922573
		0.6168307722452333						7.128187364017962						18.30284628
		1.4615160133363514						8.911231173						38.05950607
		1.2302600989878327						5.346148694571313						13.82372001
		0.38009911867433527						3.966663322146229						21.22578648
		0.2958616138616737						8.023861325034618						12.61052464
		1.4796240485281331						11.51848496						5.692635335829351
		0.965888769						6.663479073533654						9.108057774
		1.5504258565156732						9.822009144497999						15.85217019
		0.2211947810342164						7.827488449490301						12.181092153289999
		1.6397488013860158						7.2510445549343805						27.62361231
		1.0732083482575088						2.4085620724827894						11.40567131
		1.2107644159780415						2.0662342673964282						20.91225869
		1.5016754158577563						5.674110738						29.42730283
		1.3761905733592987						7.144171925						29.6048131
		1.7563057036434147						12.145761505980001						37.79657744
		0.6790164535211441						9.738146540179073						37.52698845
		1.290785514945941						6.838048039914751						18.14587617
		0.930548003						7.042849332456051						14.88222085
		0.2729769703443096						5.382701057905092						12.74516879
		2.1363606092684697						9.055903104						9.862867524018732
		1.0528876685427413						4.966527697589011						7.402719752691045
		0.5114731594703277						6.281742866453359						41.00870112
		1.0568591488237324						4.492257463222428						2.6431481168667696
		2.889956456429946						2.770620996887366						16.54175516
		0.6281569405862776						14.2611704						14.78320241
		1.2626911889897963						17.67604351						15.02894811
		1.7573182847720556						11.70985252						20.53626868
		1.5991625111085368						1.403932923111505						17.808430049560002
		0.5644635808258989						6.6852703579305235						27.737687570010003
		0.7023149617265957						8.318103096482028						35.34947148
		0.6435485603062573						4.901288760373291						10.5402952
		0.2391775070605621						3.817672397650488						17.78566861
		0.8010104641764486						8.774383235907802						16.35891845
		2.0174724943292808						2.5051876102401547						25.642384799850003
		1.549235581637808						6.524052863754444						17.21664225
		0.7916632237235187						6.471875703422601						21.54716707
		0.8201637130673347						7.178834442157466						35.965672999190005
		2.911209147009628						3.0305427149178015						7.8601758375273985
		1.4163338247959156						3.261965300797945						4.007239199780722
		0.1856548664791628						3.0582373757338326						23.18740867
		1.511298130132228						0.867873896						13.107671551049998
		0.82644631						4.335546849618521						23.94288084
		1.2812323670639378						3.4620303042908493						27.82665836
		0.7412610575941893						2.237762318532281						15.85388309
		0.8880809131275293						11.06019873						5.3661179012377875
		0.3622521023115039						6.971638939822045						29.658176057069998
		0.4095167688901188						5.986722327						6.982795775006076
		0.4985050889125662						13.01762565						37.382545907840004
		1.6730172896706128						3.6340702937007126						27.616946401899998
		0.29087007676638504						3.1482278704890105						26.585805309470004
		0.5398713190435308						13.099064888700001						24.59707696
		0.7512635769056772						4.122839959						16.18766952
		0.6529153943670098						2.614262683120911						5.825131412645164
		1.4603870548753928						8.688473033103223						9.882797837
		2.523956770362861						5.620158639458061						29.63872995
		0.12956089745766905						7.920731554904223						22.689331950499998
		0.7403613336415586						5.400821626457555						12.305371571639999
		1.1088541094085003						4.559597039843661						12.99516255
		0.9304238705224543						63.631287987449994						25.25975851
		0.8304534688272418						6.315648449258571						27.50908933
		0.5838733975359144						3.136489274590737						22.576585747800003
		1.0061378844787872						7.916331446208936						33.96908608
		1.2312829741024323						7.534658071990105						31.327848311919997
		1.05976193						4.432260362049304						20.36712456
		1.5984227558517745						6.865880533604968						28.77489002
		1.3371787733326521						2.180716669871297						5.321485516
		1.900456654916167						4.771582723784213						13.651646251089998
		0.7486084089225385						9.403858567600427						30.70587552
		2.905520259						7.905882700934129						23.84455941
		1.9615077508086132						4.137164721331736						10.96637465
		0.4435616344395005						12.32937085						11.02274173
		1.558988693003478						8.874662637175195						17.69962899
		1.911988574185161						12.11626103						33.94514295
		2.5708744461829665						8.142433147869788						28.080683170929998
		0.7271531237899133						4.939484070060824						29.681662129539998
		0.3919213965131924						3.367567512						15.96208042
		1.1473729395882548						10.9918589						19.62649106
		2.4385482279443846						1.3456143092315238						34.16467824
		1.305602159770889						6.281242311579576						2.5435924616807344
		0.4508663827665128						5.365740986032334						29.6933385
		0.25583850979694106						12.0470243						9.774293059
		1.5700944746563958						8.424078124791773						23.6485204
		1.647933952557222						2.1179659879827604						5.7990723444308525
		2.886263460148822						7.638283266951364						38.75855835
		1.3141210635793532						1.666408735						27.372093135270003
		1.002731316						3.3498766814943934						11.29735822
		0.8824425257301548						1.211808905						5.458695376230904
		2.4570477508939312						1.2129391927994169						36.650361674100004
		2.552929837219374						4.986157777478925						29.334746349670002
		0.9342034086758536						8.046725799303779						31.55109338
		2.023320297						6.525933399						35.2114609
		2.2484843075535323						8.880118384050716						34.14479451
		0.7602641854272871						4.788023345795481						31.25333168
		0.5294882725579628						6.564965869079998						10.42361193
		0.5713374304835089						3.216466185166575						18.08125669
		1.0055518647103916						6.225591610691654						8.499146714262293
		1.073405224588694						8.451328822						28.511885873029996
		1.8370622032020512						1.848624125411638						19.64601556
		1.0408821898660496						3.7413285632292057						23.43405757
		0.881773081						9.268724504142872						21.07379281
		0.088806576						4.180896138253814						25.942661023360003
		1.6310313281552986						7.538693503091191						14.45412907
		2.7389298912095437						9.050661759241605						9.783174729943688
		2.982179132453919						8.724069924388896						36.39492945
		1.9762340023939586						7.9243947917546445						11.506119034440001
		4.097139010265449						3.702957037655298						12.52327827
		0.948685646						2.1677884035891677						4.4733969126793305
		0.7072398018715196						12.430951234030001						15.70320858
		0.9560293790378808						3.501485961211208						16.06893972
		0.7584459453416635						1.5418562163300165						18.4063653
		2.044524718813296						7.531667493684865						18.26375443
		4.036479824286595						7.532316378904723						12.31267144
		3.2740560064999213						5.202775582509933						9.605059434138544
		2.132012337686431						7.024654635152324						7.916835194690999
		1.5477192210846409						4.212717705948544						5.136745155912315
		0.2511740149464222						7.480336631982357						26.16335133
		1.3886126867101316						6.853213599304874						60.37525396
		1.487213695258945						2.945915022						34.82239887
		1.1668581660916213						4.953097371269859						11.55119223
		2.8890803183618137						4.922132283740308						3.438086700248065
		1.594984862607403						10.8317945						34.083001
		0.5722188217399535						5.532800048957848						4.738178631950663
		0.8247454353625749						6.943421228676983						21.24261833
		1.2550078062087164						2.2935250509810476						23.214461481089998
		1.0679147802613616						7.338039557382652						26.863687002949998
		2.108028515056449						9.823983927448692						8.154472224611911
		0.8585635412524201						7.955900696092403						8.752427599268733
		0.7933756332060212						6.347980543542654						35.626204817230004
		3.044641091205469						1.5102551234102661						13.03915376
		2.6376662091155167						5.013098544981342						24.1540806
		0.7929024520103533						4.828488139415234						7.9612937800007835
		0.7867349310356759						4.868999884106069						18.28719322
		0.8622865251985052						5.134742810168902						14.71057391
		0.7560710092066423						3.4633398602315317						27.11113767
		0.5914925402519289						11.98862029						38.17602095
		0.2791273936258116						3.3262675059569884						12.570296598819999
		1.3409943608790251						5.914648263920917						26.087017352519997
		1.298784463880267						6.802589594310961						38.85608564
		0.43372760384354014						1.999729151236869						22.22049956
		0.7797524794485442						5.1875750992780905						25.8388998
		2.2134527910669903						0.6475342736893414						27.19075996
		0.643452757						4.813911820763588						14.51968424
		2.031028451059042						6.312108504901427						10.08746658
		1.9725704245551559						8.960513186950095						29.68577316
		1.3525143930166785						8.840389605995354						23.87395953
		1.9606979736099457						3.478766708669612						4.566022074367362
		2.919721006996152						3.7347626833784373						16.157890569270002
		0.49012229746116875						5.019575643725813						17.40142871
		2.1688665565840815						2.1743496584321864						5.5320744126404655
		0.583223328						7.073555415758778						41.81074854
		1.7060005644293845						4.128999093555589						11.82746794
		1.879603429942344						4.277728976818363						6.305025009918492
		1.6184903927704144						10.81607742						17.64538755
		1.032113691						6.0830864028132225						24.04736236
		0.9634046981805751						3.9873708894363964						25.37402489
		0.83311772						0.6725712049579935						21.6009694
		2.3831772952646784						4.541360785						32.0518736
		1.310937848766729						9.276900094350736						13.48345258
		1.4020512620617323						14.51367165						4.155295078127651
		0.5473474875324194						6.6584109556513935						28.63633634
		0.7019646487436465						4.814206095844349						10.20464809
		2.088928798774423						4.603854917420057						13.76175364
		1.9555702148371945						6.149055722011167						18.15645498
		0.43720881484294666						6.948717059844149						17.78044296
		1.1698779423541459						2.966782937012396						23.64833812
		0.7317393413948694						10.38998719						13.11802671
		0.8144793706753077						6.614827606885189						9.909752709808107
		0.44493881007563824						2.3654325200478876						16.04694706
		0.9741999751236877						7.1089335450619835						29.113741083039997
		1.3148991402559185						7.677598521027386						24.28044342
		1.3352726658206884						7.501357676360033						21.80001434
		1.5735979152430164						7.128520814000199						7.354892527612302
		0.8559983333654678						6.448991439824061						31.620608195029998
		1.4888914919982534						9.012626489335524						14.1815983
		1.1195838666125688						3.407362623236288						21.9524281
		2.0012301788414155						9.449109906197735						14.9066824
		0.9226823045198416						6.864063127508466						12.58425299
		0.7562768208402333						9.253691693155659						5.2331970031540465
		1.1099978602321883						6.781051372178745						32.58591837
		0.7375734187981805						10.565849456530001						16.62363168
		3.3128394947773874						4.836126094523734						11.581047443580001
		1.6335328455888456						1.930273045870121						11.63048174
		1.399436191021936						7.094503533784144						30.90223855
		1.1913476125773916						9.200086544512624						34.80143422
		2.246430003						9.381889966297585						21.3778363
		2.5993426228669643						10.60434477						16.25483628
		2.9865813389336067						8.408595844719752						55.070692712719996
		1.3564688464758257						6.8845372374431415						11.49846275
		1.2182070026582894						6.016368223018805						17.48099665
		1.7201327948214409						5.665941994105462						42.43418032
		0.415642248						7.887550926241053						38.00874039
		1.2053232778192295						6.015926524671923						34.35781727
		1.917567847324776						8.276323185431343						18.12151466
		0.9601740104950258						7.721896641439531						3.5615549926894667
		1.4167492201951808						3.4583542003227934						17.20965131
		0.895057725						5.550803617293933						19.18601505
		1.485622797985664						5.849841966090103						26.306059626449997
		0.43300364546296966						6.311614313						19.191044869989998
		1.6095436146560884						4.411379972						40.34351926
		0.6009952331128056						5.386729864						38.14500719
		1.503019080736474						2.5715538985660733						25.73360669
		2.3997211085783055						9.354175230149993						36.6368783
		2.1701114014251695						5.227323452237128						16.708243811110002
		0.1869291764198419						12.13825576						35.61834173
		1.194535505961704						2.8027599335947837						21.19053807
		1.1288059692277392						11.22390573						11.50142034
		1.3848961650805829						4.636778651770663						23.52870063
		1.8744313162796704						2.939028408325583						34.957403595209996
		1.0197070939346027						2.890871387051247						14.115494325530001
		1.2308620933333774						13.122359242119998						22.77286691
		0.6313172267056454						4.377096162951323						28.76280097
		0.6695462217126413						11.37332269						33.838459835180004
		1.0528774729504107						2.261541749618838						23.12820457
		1.108735313917362						7.885524673693229						19.404289271030002
		1.7955037077209117						12.0480422						23.8372856
		0.8394146482677808						10.82718193						8.180209595167735
		0.6167582901091988						14.60407394						15.5477987
		1.2059597553393184						1.3341937933029449						11.71908909
		0.7296111802873415						5.496900921089561						19.72297955
		2.711365417411271						2.8398026404308157						18.32108429
		0.34760622187796064						5.5102622768886365						12.368978452639999
		1.1944075849726579						3.4117026144956872						29.2422353
		1.204080641358345						4.504987162308583						29.8245329
		1.4738230464424291						7.7128928651596445						21.18637776
		1.0299122502799856						11.00553071						16.45374153
		1.3445921172464892						17.77701398						8.696223397
		1.5627931522575016						2.5051756687587483						14.01419247
		2.0622214865759125						10.44726895						5.597094175224635
		1.4456182372350719						7.0207676353273385						18.59219684
		0.974191298						10.44338279						19.52779285
		1.461716182407011						1.9945766947950185						8.801008784502763
		1.1213991064843085						4.665830276153166						3.4253052210207295
		0.1311800924613233						6.695312670840171						15.57922205
		1.1077657949440984						6.055988148969249						29.30083488
		0.48157245716424507						9.722233893804113						32.72230451
		0.6408964838891819						4.326284057298712						19.113883824360002
		1.1969899858767623						4.123157838941387						31.21481058
		2.435251185220455						9.699173250104371						3.5360960058132536
		1.946639330591877						4.747928306007082						7.006351513755607
		0.5523066400837966						7.797448770682585						15.74449118
		3.176175576209189						3.0230301607720844						26.34699824
		1.0405357663970838						2.5922041171667707						23.337782044340003
		0.8624640939825581						1.9682418286068415						3.176329493675293
		0.341743821						3.2266472911315445						20.4942279
		1.8467402399975965						17.12007877						24.70509488
		1.2262237056054812						5.069746610287755						12.85354956
		0.9900002345143459						6.745023200681266						7.350965728762377
		1.197083327311404						13.462341222220001						21.05499757
		0.969929232						4.170658706834821						26.448111373489997
		1.1622289392152556						10.95797685						20.54640718
		1.1940387835396824						12.310980073260001						32.78329253
		0.4753901580901516						6.378124038						15.91043754
		1.1314732228315874						5.342851496590115						10.46714469
		0.6411569671772843						6.412362544504862						13.29198012
		1.8501447972471046						8.229197087294391						29.75397739
		0.8680274989619187						5.309741456						18.30886051
[truncated: 318,002 more rows]
