# Supplementary material for: Cavity-mediated long-range interactions in levitated optomechanics
Source: Nat Phys. 2024 Mar 1;20(5):859–64. doi: 10.1038/s41567-024-02405-3 (PMC11116115; doi:10.1038/s41567-024-02405-3)
Supplement: Supplementary file 5 — Source data for Extended Data Fig. 2. [file 41567_2024_2405_MOESM5_ESM.csv]

source Data for supplementary Fig 2	Rayleigh amplitude (arb.u.) as a function of AOM rf frequency (MHz) with overlayed fit
Rayleigh amplitude (arb.u.)	AOM rf frequency (MHz)	fitted Rayleigh amplitude (arb.u.)	AOM rf frequency for fit (MHz)
0.5167393930518205	49.885	0.38180155507070374	49.64
0.5620784363238812	49.895	0.35610772297863624	49.647367367367366
0.5431228076387575	49.915	0.32904966020755705	49.65473473473473
0.5550698687690307	49.935	0.30073102482766517	49.662102102102104
0.5874274882242286	49.945	0.2712603040990515	49.66946946946947
0.5977124265900577	49.946	0.24075039886260077	49.67683683683684
0.5491081482816866	49.975	0.20931819102243154	49.6842042042042
0.45232647006619675	49.995	0.1770840957772512	49.69157157157157
0.28753830303044586	50.035	0.14417160031599788	49.69893893893894
0.2429195971627313	50.055	0.11070679074439846	49.70630630630631
0.16754780202907885	50.075	0.07681786905575992	49.71367367367367
0.06416463344400761	50.095	0.04263466199524618	49.72104104104104
0.055077331734867827	50.115	0.00828812370061718	49.72840840840841
0.19552776516183282	50.135	0.02609016597682509	49.73577577577578
0.28878450755830987	50.155	0.060368505547695094	49.74314314314314
0.3285367354940185	50.174	0.09441557642656866	49.75051051051051
0.4360181014365021	50.195	0.12810094600657557	49.75787787787788
0.44178255389542564	50.215	0.1612955673402172	49.76524524524524
0.49006302004458546	50.235	0.19387227351186204	49.77261261261261
0.5327612065892963	50.255	0.22570626480742073	49.77997997997998
0.49059164643997805	50.275	0.25667558681608527	49.78734734734735
0.48562962938745563	50.295	0.2866615976312322	49.794714714714715
0.47035147835965924	50.315	0.3155494223618362	49.80208208208208
0.4872206853460523	50.335	0.34322839321213083	49.80944944944945
0.46737460249634616	50.355	0.3695924734444638	49.81681681681682
0.4549522090433115	50.375	0.3945406636006262	49.82418418418418
0.32843461077017316	50.395	0.41797738842577037	49.83155155155155
0.26030391487940885	50.415	0.4398128630121891	49.83891891891892
0.177997312243372	50.435	0.4599634367609618	49.846286286286286
0.15281784076919233	50.455	0.47835191384298176	49.85365365365365
0.04100679958979946	50.475	0.4949078489324798	49.861021021021024
0.05341452246040192	50.495	0.509567817079305	49.86838838838839
		0.5222756566868146	49.87575575575576
		0.5329826846640802	49.88312312312312
		0.541647882928362	49.89049049049049
		0.5482380555432979	49.89785785785786
		0.5527279558908379	49.90522522522522
		0.5551003833898126	49.91259259259259
		0.5553462493904351	49.91995995995996
		0.5534646119924885	49.92732732732733
		0.5494626796537	49.93469469469469
		0.5433557835744843	49.942062062062064
		0.5351673189648996	49.94942942942943
		0.5249286554188041	49.9567967967968
		0.5126790167384858	49.96416416416416
		0.49846533067028725	49.97153153153153
		0.48234204912675965	49.9788988988989
		0.464370939584201	49.98626626626627
		0.4446208484544979	49.99363363363363
		0.42316743733800366	50.001001001001
		0.40009289316789354	50.00836836836837
		0.37548561335602665	50.01573573573573
		0.34943986714701697	50.023103103103104
		0.3220554344774793	50.03047047047047
		0.2934372237242402	50.03783783783784
		0.2636948698055137	50.0452052052052
		0.23294231417508993	50.05257257257257
		0.20129736831852857	50.05993993993994
		0.16888126242320917	50.06730730730731
		0.13581818095159512	50.074674674674675
		0.1022347868967726	50.08204204204204
		0.06825973654320627	50.08940940940941
		0.034023186590682056	50.09677677677678
		0.00034370446913332226	50.10414414414414
		0.03470927881455523	50.11151151151151
		0.06894188366799206	50.11887887887888
		0.10291037565133136	50.12624624624624
		0.13648462318960275	50.13361361361361
		0.16953600503818275	50.140980980980984
		0.20193790302461806	50.14834834834835
		0.23356618711615393	50.155715715715715
		0.2642996909559072	50.16308308308308
		0.2940206760447342	50.17045045045045
		0.3226152827917499	50.17781781781782
		0.3499739667044068	50.18518518518518
		0.3759919180482146	50.19255255255255
		0.4005694633671822	50.19991991991992
		0.4236124473280792	50.20728728728729
		0.44503259342454143	50.21465465465465
		0.4647478421600928	50.222022022022024
		0.482682665413797	50.22938938938939
		0.49876835578466755	50.23675675675676
		0.512943289806335	50.24412412412412
		0.525153164023363	50.25149149149149
		0.5353512030250656	50.25885885885886
		0.5434983386397015	50.26622622622622
		0.5495633596027348	50.273593593593596
		0.5535230311255517	50.28096096096096
		0.5553621839067745	50.28832832832833
		0.5550737722451046	50.29569569569569
		0.5526589010310344	50.303063063063064
		0.548126821514064	50.31043043043043
		0.5414948958616522	50.3177977977978
		0.5327885306456057	50.32516516516516
		0.5220410795107969	50.33253253253253
		0.5092937153990476	50.339899899899905
		0.49459527281765897	50.34726726726727
		0.47800206075691104	50.354634634634635
		0.45957764697306563	50.362002002002
		0.43939261446366823	50.36936936936937
		0.4175242910675839	50.37673673673673
		0.39405645322583266	50.384104104104104
		0.3690790050384896	50.39147147147147
		0.3426876338464963	50.39883883883884
		0.3149834436583388	50.4062062062062
		0.2860725678256657	50.41357357357357
		0.2560657624517935	50.420940940940945
		0.22507798209077515	50.42830830830831
		0.19322793936216573	50.435675675675675
		0.16063765016901552	50.44304304304304
		0.12743196626122083	50.45041041041041
		0.0937380969346816	50.45777777777778
		0.059685121698981596	50.465145145145144
		0.025403495780173674	50.47251251251251
		0.008975449646312372	50.47987987987988
		0.04332001057907558	50.48724724724725
		0.07749861474198713	50.49461461461461
		0.11138032563075426	50.501981981981984
		0.14483534412432994	50.50934934934935
		0.17773550573856473	50.516716716716715
		0.20995477161816567	50.52408408408408
		0.241369711384669	50.53145145145145
		0.27185997599254064	50.53881881881882
		0.3013087587797931	50.54618618618618
		0.32960324294882215	50.553553553553556
		0.3566350337615492	50.56092092092092
		0.3823005737943191	50.568288288288294
		0.40650153966110436	50.57565565565565
		0.4291452186854923	50.583023023023024
		0.45014486407822735	50.59039039039039
		0.46942002725966353	50.59775775775776
		0.48689686605436755	50.60512512512512
		0.5025084275767208	50.61249249249249
		0.5161949047239625	50.619859859859865
		0.5279038652942318	50.62722722722722
		0.5375904528517064	50.634594594594596
		0.545217558569275	50.64196196196196
		0.5507559633906224	50.64932932932933
		0.5541844499669429	50.65669669669669
		0.5554898839395412	50.664064064064064
		0.5546672642568777	50.67143143143143
		0.5517197423333581	50.6787987987988
		0.5466586099764262	50.68616616616617
		0.5395032561282002	50.69353353353353
		0.5302810925874428	50.700900900900905
		0.5190274489963307	50.70826826826827
		0.5057854374943984	50.715635635635635
		0.4906057875580611	50.723003003003
		0.4735466516586289	50.73037037037037
		0.45467338248310124	50.73773773773773
		0.4340582825712681	50.745105105105104
		0.41178032732844033	50.752472472472476
		0.3879248624745975	50.75983983983984
		0.36258327708929133	50.76720720720721
		0.33585265350460863	50.77457457457457
		0.30783539538780597	50.781941941941945
		0.2786388354379473	50.78930930930931
		0.24837482419981183	50.796676676676675
		0.21715930157000152	50.80404404404404
		0.1851118526372264	50.81141141141141
		0.15235524955776691	50.818778778778785
		0.1190149812216096	50.826146146146144
		0.0852187725107325	50.833513513513516
		0.05109609499172472	50.84088088088088
		0.016777670916671542	50.84824824824825
		0.017605027567278622	50.85561561561561
		0.051920282080904115	50.862982982982984
		0.0860366326193289	50.87035035035035
		0.11982338116890526	50.877717717717715
		0.1531510924045046	50.88508508508508
		0.1858920895496738	50.89245245245245
		0.21792094350000213	50.899819819819825
		0.24911495333561848	50.90718718718718
		0.2793546163823513	50.914554554554556
		0.30852408602012243	50.92192192192192
		0.33651161548590325	50.929289289289294
		0.36320998596946236	50.93665665665665
		0.3885169173637119	50.944024024024024
		0.41233546009408806	50.95139139139139
		0.43457436652793824	50.95875875875876
		0.45514844053921394	50.96612612612613
		0.47397886389081373	50.97349349349349
		0.49099349818312754	50.980860860860865
		0.5061271612125181	50.98822822822822
		0.519321876681246	50.995595595595596
		0.5305270963015588	51.00296296296296
		0.539699893443747	51.01033033033033
		0.5468051275857766	51.01769769769769
		0.5518155789349671	51.025065065065064
		0.5547120527055727	51.03243243243244
		0.5554834526530364	51.0397997997998
		0.5541268235831739	51.04716716716717
		0.550647362673347	51.05453453453453
		0.5450583995623515	51.061901901901905
		0.53738134528525	51.06926926926927
		0.5276456102487491	51.076636636636636
		0.5158884915614618	51.084004004004
		0.5021550301505426	51.09137137137137
		0.4864978382121962	51.09873873873874
		0.4689768976569539	51.106106106106104
		0.4496593303220943	51.113473473473476
		0.42861914083124325	51.12084084084084
		0.40593693308633744	51.12820820820821
		0.38169960147826837	51.13557557557557
		0.3559999979987889	51.142942942942945
		0.3289365765292467	51.15031031031031
		0.30061301566877036	51.157677677677675
		0.2711378215466936	51.16504504504505
		0.24062391214121662	51.17241241241241
		0.20918818469623907	51.179779779779786
		0.1769510678939852	51.187147147147144
		0.14403606049869305	51.194514514514516
		0.11056925823927136	51.20188188188188
		0.07667887074285203	51.20924924924925
		0.042494730370096566	51.21661661661661
		0.00814779483417428	51.223983983983985
		0.026230354491738602	51.23135135135136
		0.06050801665598344	51.238718718718715
		0.0945538756682308	51.24608608608609
		0.12823750356421026	51.25345345345345
		0.1614298600687719	51.260820820820825
		0.19400378694259418	51.268188188188184
		0.2258344951190873	51.275555555555556
		0.2568000427648178	51.28292292292292
		0.28678180243262613	51.290290290290294
		0.3156649155173219	51.29765765765765
		0.34333873227329703	51.305025025025024
		0.3696972357079467	51.3123923923924
		0.3946394477275143	51.31975975975976
		0.4180698159790142	51.32712712712713
		0.439898579906549	51.33449449449449
		0.4600421146193308	51.341861861861865
		0.4784232512544807	51.34922922922922
		0.4949715726070982	51.356596596596596
		0.5096236828948391	51.36396396396396
		0.5223234506241644	51.371331331331334
		0.5330222236270841	51.3786986986987
		0.541679015445261	51.386066066066064
		0.5482606623469872	51.39343343343344
		0.5527419503758072	51.4008008008008
		0.5551057119438837	51.40816816816817
		0.5553428916001906	51.41553553553553
		0.5534525807214556	51.422902902902905
		0.5494420209930646	51.43027027027027
		0.5433265766665302	51.437637637637636
		0.535129675699829	51.44500500500501
		0.5248827200060368	51.45237237237237
		0.512624965154284	51.45973973973974
		0.49840336998353846	51.467107107107104
		0.4822724167057077	51.474474474474476
		0.464293902187128	51.48184184184184
		0.44453670120778427	51.48920920920921
		0.42307650260552704	51.49657657657657
		0.39999551931595445	51.503943943943945
		0.3753821734189701	51.51131131131132
		0.34933075739798786	51.518678678678675
		0.32194107291043317	51.52604604604605
		0.2933180484525317	51.53341341341341
		0.26357133738356736	51.540780780780786
		0.23281489784946582	51.548148148148144
		0.20116655621464277	51.555515515515516
		0.16874755567564612	51.56288288288288
		0.1356820917840828	51.57025025025025
		0.10209683666009062	51.57761761761762
		0.06812045371770448	51.584984984984985
		0.033883104761852925	51.59235235235236
		0.0004840486548713062	51.599719719719715
		0.03484934770577073	51.60708708708709
		0.06908114066784574	51.61445445445445
		0.10304828727332953	51.621821821821825
		0.13662066110120258	51.629189189189184
		0.16966964808508564	51.636556556556556
		0.20206863922703944	51.64392392392393
		0.23369351563035706	51.651291291291294
		0.26442312399272194	51.65865865865866
		0.2941397407384946	51.666026026026024
		0.3227295230116083	51.6733933933934
		0.35008294480190805	51.68076076076076
		0.37609521653370453	51.68812812812813
		0.40066668650943427	51.69549549549549
		0.42370322267012994	51.702862862862865
		0.4451165732106569	51.71023023023022
		0.4648247046679676	51.717597597597596
		0.482752116187033	51.72496496496497
		0.49883012876088006	51.732332332332334
		0.5129971483363621	51.7396996996997
		0.5251989017779117	51.747067067067064
		0.535388644785101	51.75443443443444
		0.5435273409677458	51.7618018018018
		0.5495838113923253	51.76916916916917
		0.5535348540269182	51.77653653653653
		0.5553653326269823	51.783903903903905
		0.5550682347215646	51.79127127127128
		0.5526446984777201	51.798638638638636
		0.548104008340241	51.80600600600601
		0.5414635594634305	51.81337337337337
		0.5327487910711405	51.820740740740746
		0.5219930890004026	51.828108108108104
		0.5092376578019339	51.83547547547548
		0.4945313628876312	51.84284284284284
		0.4779305433297001	51.85021021021021
		0.4594987960283202	51.85757757757758
		0.439306732075372	51.864944944944945
		0.41743170624678344	51.87231231231232
		0.3939575206603236	51.879679679679676
		0.36897410373395106	51.88704704704705
		0.3425771656744742	51.89441441441441
		0.31486783181685063	51.901781781781786
		0.285952255217831	51.909149149149144
		0.25594120998912995	51.916516516516516
		0.2249496669274408	51.92388388388389
		0.19309635306704712	51.93125125125125
		0.16050329684261422	51.93861861861862
		0.12729536060427596	51.945985985985985
		0.09359976227661834	51.95335335335336
		0.059545587992848946	51.960720720720715
		0.025263297572559625	51.96808808808809
		0.009115775263242858	51.97545545545545
		0.04345992602491697	51.982822822822826
		0.07763758400767913	51.99019019019019
		0.11151781633216133	51.997557557557556
		0.1449708295414659	52.00492492492493
		0.17786846683376842	52.012292292292294
		0.21008469902402585	52.01965965965966
		0.24149610735601068	52.027027027027025
		0.2719823563126756	52.0343943943944
		0.3014266546160134	52.04176176176176
		0.32971620264806056	52.04912912912913
		0.3567426245809367	52.0564964964965
		0.3824023835588672	52.063863863863865
		0.40659717834273185	52.07123123123123
		0.4292343198973092	52.078598598598596
		0.4502270864779168	52.08596596596597
		0.46949505585742723	52.093333333333334
		0.4869644134194229	52.1007007007007
		0.5025682349385281	52.108068068068064
		0.5162467429635429	52.11543543543544
		0.5279475358219208	52.12280280280281
		0.5376257883679011	52.13017017017017
		0.5452444237054036	52.13753753753754
		0.5507742552277188	52.144904904904905
		0.5541940984299004	52.15227227227228
		0.5554908520655818	52.159639639639636
		0.5546595483371615	52.16700700700701
		0.5517033719271834	52.17437437437437
		0.5466336477979858	52.181741741741746
		0.5394697978063484	52.189109109109104
		0.5302392662993133	52.19647647647648
		0.5189774149763181	52.20384384384385
		0.5057273874203033	52.21121121121121
		0.4905399438167818	52.21857857857858
		0.4734732664942086	52.225945945945945
		0.4545927370303759	52.23331331331332
		0.4339706857789251	52.240680680680676
		0.4116861147753434	52.24804804804805
		0.38782439508427347	52.25541541541541
		0.3624769397472082	52.262782782782786
		0.33574085358379424	52.27015015015015
		0.3077185611880796	52.277517517517516
		0.27851741454521994	52.28488488488489
		0.24824928177138356	52.29225225225225
		0.21703011855256718	52.29961961961962
		0.1849795239243932	52.306986986986985
		0.15222028209414215	52.31435435435436
		0.11887789206072132	52.321721721721715
		0.08508008683422373	52.32908908908909
		0.05095634409740907	52.33645645645646
		0.01663739018312664	52.343823823823826
		0.01774530073159331	52.35119119119119
		0.05206001029658958	52.358558558558556
		0.0861752805947194	52.36592592592593
		0.11996041775061766	52.373293293293294
		0.1532859926122625	52.38066066066066
		0.18602433658763376	52.388028028028025
		0.21805003073644924	52.3953953953954
		0.24924038624390582	52.40276276276277
		0.2794759144352665	52.41013013013013
		0.3086407845310676	52.4174974974975
		0.3366232673886793	52.424864864864865
		0.3633161635313522	52.43223223223223
		0.38861721382379744	52.439599599599596
		0.4124294912217476	52.44696696696697
		0.43466177209463447	52.454334334334334
		0.45522888569866193	52.4617017017017
		0.4740520404617085	52.46906906906907
		0.49105912582966066	52.47643643643644
		0.5061849885185534	52.48380380380381
		0.5193716821132462	52.49117117117117
		0.5305686890574681	52.49853853853854
		0.5397331141838019	52.505905905905905
		0.5468298490430225	52.51327327327328
		0.5518317064027364	52.520640640640636
		0.5547195244003483	52.52800800800801
		0.5554822399511408	52.53537537537538
		0.5541169311304048	52.542742742742746
		0.5506288283671908	52.55011011011011
		0.545031294406804	52.55747747747748
		0.5373457731187711	52.56484484484485
		0.5276017073465321	52.57221221221221
		0.5158364261133085	52.57957957957958
		0.5020950016165288	52.586946946946945
		0.4864300765585965	52.59431431431432
		0.4689016624752671	52.601681681681676
		0.4495769098345003	52.60904904904905
		0.42852985078640493	52.61641641641642
		0.40584111554996016	52.623783783783786
		0.3815976235224685	52.63115115115115
		0.3558922502959583	52.63851851851852
		0.32882347185538624	52.64588588588589
		0.3004949873221662	52.65325325325325
		0.2710153216880006	52.66062062062062
		0.2404974100611438	52.667987987987985
		0.20905816501791508	52.67535535535536
		0.17681802871616448	52.68272272272272
		0.14390051148776747	52.69009009009009
		0.11043171867664729	52.69745745745746
		0.07653986753560753	52.704824824824826
		0.04235479603258334	52.71219219219219
		0.008007465447669001	52.719559559559556
		0.026370541332420946	52.72692692692693
		0.06064752390217657	52.734294294294294
		0.09469216887466654	52.74166166166166
		0.12837405293663937	52.74902902902903
		0.16156414249345366	52.7563963963964
		0.19413528799037963	52.76376376376377
		0.22596271101605306	52.77113113113113
		0.25692448232237586	52.7784984984985
		0.28690198892912416	52.785865865865865
		0.31578038852436946	52.79323323323323
		0.34344904941964327	52.800600600600596
		0.3698019743741826	52.80796796796797
		0.39473820666510595	52.81533533533534
		0.4181622168474658	52.8227027027027
		0.43998426872280594	52.83007007007007
		0.4601207631138712	52.83743743743744
		0.4784945581289151	52.84480480480481
		0.4950352646883501	52.85217217217217
		0.5096795161818106	52.85953953953954
		0.5223712112223423	52.866906906906905
		0.5330617285680409	52.87427427427428
		0.5417101133875478	52.88164164164164
		0.5482832341559686	52.88900900900901
		0.5527559095800211	52.89637637637638
		0.5551110050663309	52.903743743743746
		0.5553394983631836	52.91111111111111
		0.553440514124314	52.91847847847848
		0.5494213272623116	52.92584584584585
		0.5432973350788086	52.93321321321321
		0.5350919982781694	52.94058058058058
		0.5248367510907532	52.94794794794795
		0.5125708808499336	52.95531531531532
		0.4983413774843909	52.96268268268268
		0.4822027535018958	52.97005005005005
		0.46421683515484896	52.97741741741742
		0.44445252558692266	52.984784784784786
		0.4229855408686266	52.99215215215215
		0.3998981199328922	52.99951951951952
		0.3752787095217699	53.00688688688689
		0.34922162535170065	53.01425425425425
		0.32182669079436327	53.02162162162162
		0.2931988544587816	53.02898898898899
		0.2634477881382997	53.03635635635636
		0.23268746666353424	53.04372372372372
		0.2010357312705911	53.05109109109109
		0.16861383815710188	53.05845845845846
		0.1355459939561872	53.065825825825826
		0.10195887990674102	53.07319319319319
		0.06798116654421614	53.080560560560556
		0.03374302077031249	53.08792792792793
		0.0006243928097762931	53.0952952952953
		0.03498941437258523	53.10266266266266
		0.06922039325834659	53.11003003003003
		0.10318619231782174	53.1173973973974
		0.13675669029252682	53.12476476476477
		0.16980328030216651	53.13213213213213
		0.20219936253170148	53.1394994994995
		0.23382082922817185	53.146866866866866
		0.26454654015176365	53.15423423423423
		0.2942587866577256	53.1616016016016
		0.3228437426321043	53.16896896896897
		0.3501919005540788	53.17633633633634
		0.37619849101354985	53.1837037037037
		0.40076388407769065	53.19107107107107
		0.423793970967785	53.19843843843844
		0.44520052458563075	53.20580580580581
		0.46490153750672997	53.21317317317317
		0.4828215361468827	53.22054054054054
		0.4988918698974614	53.22790790790791
		0.5130509741225151	53.23527527527528
		0.5252446060097473	53.24264264264264
		0.5354260523720218	53.25001001001001
		0.5435563086031949	53.25737737737738
		0.5496042281027521	53.264744744744746
		0.5535466415969287	53.27211211211211
		0.5553684458989961	53.27947947947948
		0.5550626617687942	53.28684684684685
		0.5526304606498658	53.294214214214215
		0.5480811601817012	53.30158158158158
		0.5414321885043453	53.30894894894895
		0.5327090174920676	53.31631631631632
		0.5219450651719122	53.32368368368368
		0.5091815677008845	53.33105105105105
		0.4944674213923781	53.33841841841842
		0.4778589953968332	53.345785785785786
		0.4594199157543989	53.35315315315315
		0.4392208216467207	53.360520520520524
		0.4173390947819099	53.36788788788789
		0.3938585629490889	53.375255255255254
		0.3688691788782984	53.38262262262262
		0.34246667563626687	53.38998998998999
		0.314752199877788	53.39735735735736
		0.28583192435804927	53.40472472472472
		0.255816641190068	53.41209209209209
		0.22482133740586863	53.41945945945946
		0.19296475444687244	53.426826826826826
		0.1603689332714963	53.43419419419419
		0.12715874682229192	53.441561561561564
		0.09346142164419727	53.44892892892893
		0.05940605048595739	53.4562962962963
		0.025123097752392992	53.46366366366366
		0.009256100298262978	53.47103103103103
		0.043599838696740424	53.4783983983984
		0.07777654831793498	53.48576576576577
		0.11165529991551082	53.49313313313313
		0.14510630570534652	53.5005005005005
		0.1780014165757863	53.50786786786787
		0.21021461302050207	53.51523523523523
		0.24162248791293583	53.5226026026026
		0.27210471927261126	53.52996996996997
		0.3015445312125379	53.53733733733734
		0.32982914130194835	53.5447047047047
		0.3568501926299159	53.55207207207207
		0.3825041689151817	53.55943943943944
		0.40669279107187173	53.56680680680681
		0.42932339371165823	53.574174174174175
		0.45030928014027644	53.58154154154154
		0.4695700544879595	53.58890890890891
		0.4870319297022343	53.59627627627628
		0.5026280102220926	53.60364364364364
		0.5162985482518023	53.61101101101101
		0.5279911726514355	53.61837837837838
		0.5376610895681998	53.625745745745746
		0.5452712540393532	53.63311311311311
		0.5507925119096587	53.640480480480484
		0.5542037115194195	53.64784784784785
		0.5554917847354159	53.655215215215215
		0.5546517970143001	53.66258258258258
		0.551686966306556	53.66994994994995
		0.5466086507286879	53.67731731731732
		0.5394363050508921	53.68468468468468
		0.5301974061667605	53.69205205205205
		0.5189273478307012	53.69941941941942
		0.5056693050663215	53.70678678678679
		0.4904740687650222	53.71415415415415
		0.47339985110866684	53.721521521521524
		0.4545120625616484	53.72888888888889
		0.43388306128683873	53.736256256256254
		0.4115918759448962	53.74362362362362
		0.3877239029396594	53.75099099099099
		0.3623705792687515	53.75835835835836
		0.3356290322330844	53.76572572572573
		0.307601707347133	53.773093093093095
		0.27839597587511455	53.78046046046046
		0.24812372349754996	53.78782782782783
		0.21690092168240313	53.79519519519519
		0.1848471834045751	53.802562562562564
		0.1520853049145091	53.80992992992993
		0.11874079531199218	53.8172972972973
		0.08494139572720291	53.82466466466466
		0.05081658995062107	53.83203203203203
		0.01649710838767189	53.8393993993994
		0.017885572763281763	53.84676676676677
		0.052199735189388655	53.854134134134135
		0.08631392306966197	53.8615015015015
		0.1200974466753931	53.86886886886887
		0.15342088303598936	53.87623623623623
		0.18615657175191982	53.8836036036036
		0.21817910405506705	53.89097097097097
		0.24936580324349875	53.89833833833834
		0.27959719464965127	53.9057057057057
		0.30875746334184945	53.91307307307307
		0.3367348978052869	53.920440440440444
		0.36342231790330204	53.92780780780781
		0.38871748547901097	53.935175175175175
		0.412523496024608	53.94254254254254
		0.43474914991749586	53.94990990990991
		0.4553093018015033	53.95727727727727
		0.47412518677449	53.96464464464464
		0.49112472213258973	53.97201201201201
		0.5062427835154811	53.97937937937938
		0.519421454394499	53.98674674674675
		0.5306102479479181	53.99411411411411
		0.5397663004734525	54.001481481481484
		0.5468545355968708	54.00884884884885
		0.5518477986478504	54.016216216216215
		0.5547269606881524	54.02358358358358
		0.555480991793589	54.03095095095095
		0.5541070033091251	54.03831831831832
		0.5506102589151689	54.04568568568568
		0.5450041544626633	54.053053053053056
		0.5373101666542772	54.06042042042042
		0.5275577707682242	54.06778778778779
		0.515784327740024	54.07515515515515
		0.5020349410345049	54.082522522522524
		0.486362283856874	54.08988988988989
		0.4688263973642583	54.097257257257255
		0.44949446065100224	54.10462462462462
		0.42844053338914434	54.11199199199199
		0.40574527210928907	54.119359359359365
		0.3814956212098247	54.12672672672673
		0.35578447987704603	54.134094094094095
		0.3287103461932078	54.14146146146146
		0.3003769397953862	54.14882882882883
		0.27089280453072256	54.15619619619619
		0.2403708926304853	54.163563563563564
		0.2089281319956416	54.17093093093093
		0.1766849782522956	54.1782982982983
		0.14376495329190347	54.18566566566567
		0.11029417206535164	54.19303303303303
		0.07640085944296132	54.200400400400405
		0.042214858991559606	54.20776776776777
		0.007867135550089948	54.215135135135135
		0.026510726489908428	54.2225025025025
		0.0607870272772601	54.22986986986987
		0.09483045603703323	54.23723723723723
		0.12851059411510102	54.2446046046046
		0.1616984146057216	54.25197197197197
		0.1942667766467213	54.25933933933934
		0.2260909124901054	54.26670670670671
		0.25704890548080267	54.27407407407407
		0.2870221571130685	54.281441441441444
		0.3158958413756213	54.28880880880881
		0.3435593446440911	54.296176176176175
		0.3699066894364745	54.30354354354354
		0.3948369404070864	54.31091091091091
		0.4182545910252064	54.31827827827827
		0.4400699294554808	54.32564564564564
		0.4601993822395451	54.333013013013016
		0.4785658344616933	54.34038038038038
		0.4950989251722203	54.34774774774775
		0.5097353169366498	54.35511511511511
		0.5224189384782839	54.362482482482484
		0.5331011994844024	54.36984984984985
		0.5417411767532339	54.377217217217215
		0.548305770968796	54.38458458458458
		0.5527698335025996	54.39195195195195
		0.5551162627568171	54.399319319319325
		0.5553360696796313	54.40668668668668
		0.5534284122018364	54.414054054054056
		0.5494005984627618	54.42142142142142
		0.5432680588131628	54.42878878878879
		0.5350542867023341	54.43615615615615
		0.5247907486758617	54.443523523523524
		0.5125167638289233	54.45089089089089
		0.4982793531768084	54.458258258258255
		0.4821330595197392	54.46562562562563
		0.4641397384922396	54.47299299299299
		0.44436832159727635	54.480360360360365
		0.4228945521331696	54.48772772772773
		0.399800695024869	54.495095095095095
		0.3751752216710997	54.50246246246246
		0.34911247101503523	54.50982982982983
		0.3217122881365189	54.51719719719719
		0.2930796417505308	54.524564564564564
		0.2633242220774995	54.531931931931936
		0.23256002062551498	54.5392992992993
		0.2009048934946797	54.54666666666667
		0.16848010987623174	54.55403403403403
		0.13540988747657984	54.561401401401405
		0.10182091664543627	54.56876876876877
		0.06784187503155346	54.576136136136135
		0.03360293462503363	54.5835035035035
		0.0007647369247955814	54.59087087087087
		0.03512947880610574	54.59823823823824
		0.06935964143057496	54.605605605605604
		0.10332409077611424	54.612972972972976
		0.13689271075480108	54.62034034034034
		0.16993690168097098	54.62770770770771
		0.2023300729302309	54.63507507507507
		0.23394812790158656	54.642442442442444
		0.2646699394252243	54.64980980980981
		0.29437781379480205	54.657177177177175
		0.3229579416459089	54.66454454454454
		0.35030083395396455	54.67191191191191
		0.37630174148121687	54.679279279279285
		0.4008610560657256	54.68664664664664
		0.4238846922153029	54.694014014014016
		0.4452844475440384	54.70138138138138
		0.46497834067149296	54.708748748748754
		0.48289092528889177	54.71611611611611
		0.49895357919045685	54.723483483483484
		0.5131047671613159	54.73085085085085
		0.5252902767159422	54.738218218218215
		0.5354634257834615	54.74558558558559
		0.5435852415441966	54.75295295295295
		0.5496246097327033	54.760320320320325
		0.5535583938348265	54.76768768768768
		0.5553715237226169	54.775055055055056
		0.5550570533871497	54.78242242242242
		0.5526161875483768	54.78978978978979
		0.5480582770399054	54.79715715715715
		0.5414007829864057	54.804524524524524
		0.5326692099109213	54.8118918918919
		0.5218970080284073	54.819259259259255
		0.5091254450994861	54.82662662662663
		0.4944034483359593	54.83399399399399
		0.47778741696290944	54.841361361361365
		0.4593410061563452	54.84872872872873
		0.43913488318321703	54.856096096096095
		0.41724645667886423	54.86346346346346
		0.39375958009836703	54.87083083083083
		0.36876423047824064	54.8781981981982
		0.34235616373888933	54.885565565565564
		0.3146365478485316	54.892932932932936
		0.2857115752540146	54.9003003003003
		0.25569205606258677	54.90766766766767
		0.22469299353426414	54.91503503503503
		0.19283314351002673	54.922402402402405
		0.1602345594642228	54.92976976976977
		0.12702212492394244	54.937137137137135
		0.09332307504626405	54.94450450450451
		0.05926650918729191	54.95187187187187
		0.02498289632865408	54.95923923923924
		0.009396424742510706	54.966606606606604
		0.043739748585647	54.973973973973976
		0.077915507663791	54.98134134134134
		0.11179277637208922	54.98870870870871
		0.1452417726072941	54.99607607607607
		0.178134354956252	55.003443443443444
		0.21034451359930198	55.01081081081082
		0.2417488530474631	55.018178178178175
		0.27222706486442727	55.02554554554555
		0.3016623885619221	55.03291291291291
		0.3299420589033531	55.040280280280285
		0.35695773790166935	55.04764764764764
		0.38260592985681163	55.055015015015016
		0.4067883778423566	55.06238238238238
		0.429412440122934	55.069749749749754
		0.450391445059986	55.07711711711711
		0.46964502314650725	55.084484484484484
		0.4870994148984467	55.09185185185186
		0.5026877534236259	55.099219219219215
		0.5163503205854574	55.10658658658659
		0.5280347757800201	55.11395395395395
		0.5376963564503253	55.121321321321325
		0.5452980495693874	55.12868868868868
		0.5508107334352852	55.136056056056056
		0.5542132892348868	55.14342342342342
		0.5554926819489849	55.15079079079079
		0.5546440102887902	55.15815815815816
		0.5516705254725154	55.165525525525524
		0.546583618770128	55.1728928928929
		0.5394027778639766	55.180260260260255
		0.5301555121924376	55.18762762762763
		0.5188772475626867	55.19499499499499
		0.5056111904361995	55.202362362362365
		0.4904081624069871	55.20972972972973
		0.47332640550663996	55.217097097097096
		0.4544313590820683	55.22446446446447
		0.43379540910058206	55.23183183183183
		0.4114976108431349	55.2391991991992
		0.38762338604719204	55.246566566566564
		0.3622641956607102	55.253933933933936
		0.33551718945969194	55.2613013013013
		0.30748483387234604	55.26866866866867
		0.27827451943540976	55.27603603603603
		0.24799814938629697	55.283403403403405
		0.21677171096775585	55.29077077077078
		0.1847148310862489	55.298138138138135
		0.1519503180275136	55.30550550550551
		0.11860369098423457	55.31287287287287
		0.08480269919842888	55.32024024024024
		0.05067683256031246	55.327607607607604
		0.016356825539229732	55.334974974974976
		0.018025843653295945	55.34234234234234
		0.052339456750351454	55.34970970970971
		0.08645256003527604	55.35707707707708
		0.12023446793451609	55.364444444444445
		0.15355576366707524	55.37181181181182
		0.18628879503406187	55.379179179179175
		0.21830816344761705	55.38654654654655
		0.24949120432639216	55.39391391391391
		0.27971845701776443	55.401281281281285
		0.30887412244507323	55.408648648648644
		0.3368465067285758	55.416016016016016
		0.36352844907846454	55.42338338338339
		0.38881773232295225	55.430750750750754
		0.4126174744966693	55.43811811811812
		0.43483649999092544	55.445485485485484
		0.4553896888426053	55.45285285285286
		0.47419830282452224	55.460220220220215
		0.4911902870877129	55.46758758758759
		0.5063005461996382	55.47495495495495
		0.5194711935217939	55.482322322322325
		0.5306517729702562	55.48968968968968
		0.5397994523105734	55.497057057057056
		0.5468791872457625	55.50442442442443
		0.5518638556692964	55.511791791791794
		0.5547343615685084	55.51915915915916
		0.5554797081804601	55.526526526526524
		0.5540970401199684	55.5338938938939
		0.5505916543184581	55.541261261261255
		0.5449769797316676	55.54862862862863
		0.537274525894017	55.55599599599599
		0.5275138005166596	55.563363363363365
		0.5157321964449337	55.57073073073074
		0.5019748484082777	55.578098098098096
		0.48629446011131033	55.58546546546547
		0.46875110232868067	55.59283283283283
		0.4494119827769369	55.6002002002002
		0.4283511886451021	55.607567567567564
		0.40564940277050643	55.61493493493494
		0.3813935945468476	55.6223023023023
		0.3556766867488826	55.62966966966967
		0.3285971995498811	55.63703703703704
		0.30025887309596516	55.644404404404405
		0.2707702700827623	55.65177177177178
		0.24024435985725962	55.659139139139135
		0.2087980856378354	55.66650650650651
		0.17655191651087107	55.67387387387387
		0.14362938591969254	55.68124124124124
		0.1101566184141019	55.688608608608604
		0.07626184647378613	55.695975975975976
		0.04207491925605179	55.70334334334335
		0.007726805150331035	55.71071071071071
		0.02665090995522168	55.71807807807808
		0.060926526772423856	55.725445445445445
		0.09496873714650424	55.73281281281282
		0.12864712709094148	55.740180180180175
		0.16183267639697507	55.74754754754755
		0.1943982529033448	55.75491491491491
		0.2262190995331479	55.762282282282285
		0.2571733122321284	55.76964964964965
		0.28714230697676196	55.777017017017016
		0.31601127406363033	55.78438438438439
		0.3436696179396749	55.791751751751754
		0.37001138088811475	55.79911911911912
		0.3949356489472201	55.806486486486484
		0.41834693850633997	55.81385385385386
		0.44015556209908674	55.821221221221215
		0.46027797199131687	55.82858858858859
		0.47863708024826596	55.83595595595596
		0.4951625540545882	55.843323323323325
		0.5097910851557822	55.85069069069069
		0.5224666323889751	55.858058058058056
		0.5331406363736492	55.86542542542543
		0.5417722055403432	55.872792792792794
		0.5483282727840257	55.88016016016016
		0.5527837221426507	55.887527527527524
		0.5551214850150057	55.8948948948949
		0.5553326055497532	55.902262262262255
		0.5534162749547953	55.90962962962963
		0.5493798345957429	55.916996996997
		0.5432387478714813	55.924364364364365
		0.5350165409747301	55.93173173173174
		0.5247447127643089	55.939099099099096
		0.512462614094683	55.94646646646647
		0.49821729706473605	55.95383383383383
		0.4820633347637021	55.9612012012012
		0.4640626122042556	55.968568568568564
		0.4442840892442199	55.97593593593594
		0.42280353640494334	55.98330330330331
		0.3997032445981251	55.99067067067067
		0.3750717098735185	55.99803803803804
		0.34900329439503236	56.005405405405405
		0.32159786494422804	56.01277277277278
		0.2929604103354154	56.020140140140136
		0.2632006392090815	56.02750750750751
		0.23243255974351398	56.03487487487487
		0.20077404289528922	56.04224224224224
		0.16834637084151122	56.04960960960961
		0.13527377235394833	56.056976976976976
		0.10168294688507552	56.06434434434435
		0.06770257918863855	56.07171171171171
		0.03346284633489481	56.07907907907908
		0.0009050809910027787	56.086446446446445
		0.035269540997392136	56.09381381381382
		0.06949888517570553	56.101181181181175
		0.10346198263937419	56.10854854854855
		0.1370287224794352	56.11591591591592
		0.17007051221297012	56.123283283283286
		0.2024607704143434	56.13065065065065
		0.2340754116423614	56.138018018018016
		0.2647933218051442	56.14538538538539
		0.2944968221422069	56.152752752752754
		0.3230721200457844	56.16012012012012
		0.35040974499466127	56.167487487487485
		0.37640496793004535	56.17485485485486
		0.40095820246738045	56.18222222222222
		0.4239753864068113	56.18958958958959
		0.44536834208057996	56.19695695695696
		0.4650551141573027	56.204324324324325
		0.48296028360866233	56.21169169169169
		0.49901525663595525	56.219059059059056
		0.5131585274493674	56.22642642642643
		0.525335913893612	56.233793793793794
		0.535500765017001	56.24116116116116
		0.5436141397889172	56.24852852852853
		0.5496449562808778	56.2558958958959
		0.553570110739867	56.26326326326326
		0.5553745660976473	56.27063063063063
		0.5550514095769866	56.277997997998
		0.552601879174174	56.285365365365365
		0.5480353589163094	56.29273273273274
		0.5413693429116025	56.300100100100096
		0.5326293683302514	56.30746746746747
		0.521848917572923	56.31483483483484
		0.5090692900013334	56.3222022022022
		0.4943394437224292	56.32956956956957
		0.4777158080324974	56.33693693693694
		0.45926206723917823	56.34430430430431
		0.4390489166903658	56.35167167167167
		0.4171537919435801	56.35903903903904
		0.3936605721145651	56.366406406406405
		0.36865925854047654	56.37377377377378
		0.3422456299893458	56.381141141141136
		0.31452087573648935	56.38850850850851
		0.2855912079133815	56.39587587587588
		0.2555674546146663	56.40324324324324
		0.22456463532084822	56.41061061061061
		0.19270152026494008	56.417977977977976
		0.1601001754294312	56.42534534534535
		0.12688549491788645	56.43271271271271
		0.09318472249168029	56.44008008008008
		0.05912696410572782	56.447447447447445
		0.02484269331029175	56.45481481481482
		0.009536748586997748	56.46218218218218
		0.04387965568267496	56.46954954954955
		0.07805446203640887	56.47691691691692
		0.11193024569309068	56.484284284284286
		0.14537723023863144	56.49165165165165
		0.17826728196665032	56.499019019019016
		0.21047440075204663	56.50638638638639
		0.24187520275152677	56.513753753753754
		0.27234939308036954	56.52112112112112
		0.30178022665661686	56.52848848848849
		0.3300549554449656	56.53585585585586
		0.3570652603893084	56.54322322322322
		0.3827076663772388	56.55059059059059
		0.4068839386481068	56.55795795795796
		0.4295014591253928	56.565325325325325
		0.45047358123183795	56.57269269269269
		0.4697199618282684	56.580060060060056
		0.48716686900378303	56.58742742742743
		0.5027474645393146	56.5947947947948
		0.5164020599611918	56.60216216216216
		0.5280783452048816	56.60952952952953
		0.5377315890120504	56.6168968968969
		0.5453248102938079	56.62426426426426
		0.550828919803431	56.63163163163163
		0.5542228315756951	56.638998998999
		0.5554935437062307	56.646366366366365
		0.5546361881611231	56.65373373373374
		0.5516540494261148	56.6611011011011
		0.5465585519238926	56.66846846846847
		0.5393692162477192	56.67583583583584
		0.5301135843790279	56.6832032032032
		0.5188271141754502	56.69057057057057
		0.5055530435336075	56.69793793793794
		0.49034222474688305	56.70530530530531
		0.47325292969288196	56.71267267267267
		0.4543506265967503	56.72004004004004
		0.4337077292258091	56.72740740740741
		0.41140331947601283	56.73477477477478
		0.3875228444132422	56.74214214214214
		0.3621577889298268	56.74950950950951
		0.3354053252706802	56.75687687687688
		0.3073679407712836	56.76424424424424
		0.2781530452338033	56.77161161161161
		0.24787255944572464	56.77897897897898
		0.21664248641687267	56.78634634634635
		0.18458246697780295	56.79371371371371
		0.15181532144171092	56.80108108108108
		0.11846657908619967	56.80844844844845
		0.08466399725684809	56.81581581581582
		0.0505370719353409	56.82318318318318
		0.01621654164678578	56.83055055055055
		0.018166113392777235	56.83791791791792
		0.05247917497055975	56.845285285285286
		0.08659119148277503	56.85265265265265
		0.12037148151920989	56.860020020020016
		0.15369063449694131	56.86738738738739
		0.1864210064257095	56.87475475475476
		0.2184372089058325	56.88212212212212
		0.24961658948463827	56.88948948948949
		0.27983970153178417	56.89685685685686
		0.3089907618333452	56.90422422422422
		0.3369580941513969	56.91159159159159
		0.3636345570501611	56.91895895895896
		0.38891795434915494	56.926326326326325
		0.4127114266319116	56.93369369369369
		0.43492382230932825	56.94106106106106
		0.4554700468167825	56.94842842842843
		0.4742713886071713	56.9557957957958
		0.4912558206908305	56.96316316316316
		0.5063582765673637	56.97053053053053
		0.519520899491956	56.9778978978979
		0.5306932641218228	56.98526526526526
		0.5398325696930406	56.99263263263263
		0.5469038039881187	57.0
